# Supplementary material for: Deep-sequencing transcriptome analysis of low temperature perception in a desert tree, Populus euphratica
Source: BMC Genomics. 2014 May 1;15(1):326. doi: 10.1186/1471-2164-15-326 (PMC4035058; doi:10.1186/1471-2164-15-326)
Supplement: Supplementary file 1 — Additional file 1: Overview of the number of reads that could be mapped back to assembled transcripts. (XLSX 11 KB) [file 12864_2013_6038_MOESM1_ESM.xlsx]

## Sheet: Sheet1
Additional file 1 Overview of the number of reads that could be mapped back to assembled transcripts
	C4 sample		CK sample		F4 sample
Map to Genome	reads number	percentage	reads number	percentage	reads number	percentage
Total Reads	135458532	1	132575472	1	134977754	1
Total BasePairs	12191267880	1	11931792480	1	12147997860	1
perfect match	92789094	0.685	91344500	0.689	90705050	0.6702
<=2bp mismatch	17555425	0.1296	15590875	0.1176	17209663	0.1275
unique match	53280578	0.3933	56211684	0.424	55638080	0.4122
multi-position match	60208032	0.4445	53450268	0.4032	55048164	0.4078
Total Unmapped Reads	21969922	0.1622	22913520	0.1728	24291510	0.18
Total Mapped Reads	113488610	0.8378	109661952	0.8272	110686244	0.82
