# Supplementary material for: Deep-sequencing transcriptome analysis of low temperature perception in a desert tree, Populus euphratica
Source: BMC Genomics. 2014 May 1;15(1):326. doi: 10.1186/1471-2164-15-326 (PMC4035058; doi:10.1186/1471-2164-15-326)
Supplement: Supplementary file 2 — Additional file 2: Assessment of the unigene assembly based on comparison to poplar ESTs. All unique sequences generated from different assemblages were subjected to a BLAST comparison to compare EST collections from a variety of poplar species. (XLSX 11 KB) [file 12864_2013_6038_MOESM2_ESM.xlsx]

## Sheet: Sheet1
Additional file 2 Assessment of the unigene assembly based on comparison to poplar ESTs
Sequence collection	Number	Total length (bp)	Average length (bp)	Average length (bp)	Total aligned	Coverage of total aligned	Confidently alighed	Coverage of confidently aligned
Populus deltoides	10728	7085025	660	660	9991	0.84	6225	0.97
Populus tremuloides	7943	4032021	507	507	7325	0.88	5200	0.99
Populus euphratica EST	11166	5967021	534	534	10641	0.91	8130	0.99
Populus trichocarpa EST	43841	31806492	725	725	37527	0.79	19334	0.98
Populus nigra	9019	4516885	500	500	7574	0.87	5116	0.98
NCBI-Populus euphratica	13991	6668606	476	476	12346	0.88	9086	0.98
Populus tomentiglandulosa	1210	875326	723	723	1149	0.83	653	0.96
Populus x canadensis	5535	3463939	625	625	5347	0.87	3727	0.96
Populus tremula	25827	13924692	539	539	21398	0.81	11721	0.98
