# Supplementary material for: Deep-sequencing transcriptome analysis of low temperature perception in a desert tree, Populus euphratica
Source: BMC Genomics. 2014 May 1;15(1):326. doi: 10.1186/1471-2164-15-326 (PMC4035058; doi:10.1186/1471-2164-15-326)
Supplement: Supplementary file 3 — Additional file 3: Alignment against the P. trichocarpa transcripts with an E-value threshold of 1.0E-5 and identity threshold of 75%. (XLSX 4 MB) [file 12864_2013_6038_MOESM3_ESM.xlsx]

## Sheet: blast.m8.out.unique
Additional file3 Alignment against theP.trichocarpa transcripts with an E-value threshold of 1.0E-5 and identity threshold of >75%
UnigeneID	P.trichocarpaV3model	Identity	E_value	Annotation
CL5024.Contig6	Potri.013G035800.3	96.47	0	similar to Putative protein transport protein Sec24-like At4g32640.; [ co-ortholog (2of2) of At4g32640, At3g44340, ]
Unigene20442	Potri.012G017700.3	95.35	4e-53
CL1275.Contig2	Potri.015G105300.1	93.48	0	similar to Auxin response factor 2 (ARF1-binding protein) (ARF1-BP).; [ co-ortholog (2of2) of At5g62000, ]
Unigene1242	Potri.010G074700.2	94.17	4e-45
CL935.Contig1	Potri.006G237000.1	95.51	0	Lachrymatory-factor synthase [Medicago truncatula]
CL3213.Contig7	Potri.006G241000.1	95.76	0	uncharacterized protein LOC100249280 isoform 2 [Vitis vinifera]
Unigene52106	Potri.011G131400.1	95.95	2e-27	similar to histone H2A; putative; similar to strong similarity to histone H2A GB:AAF64418 GI:7595337 from Arabidopsis thaliana; similar to Triticum aestivum GI:536892; [ co-ortholog (1of2) of At3g20670, At1g51060, ]
Unigene23621	Potri.002G037900.7	96.77	4e-16	similar to expressed protein in Arabidopsis thaliana; [ co-ortholog (1of2) of At1g06200, At2g31140, ]
CL10335.Contig1	Potri.010G009000.1	95.52	0	uncharacterized protein LOC100251759 [Vitis vinifera]
Unigene55529	Potri.005G191500.2	95.52	8e-52	similar to Exocyst complex component Sec5.; [ co-ortholog (2of2) of At1g21170, At1g76850, ]
CL3767.Contig5	Potri.018G053800.1	95.8	0	protein kinase family protein; similar to cDNA MAP3K delta-1 protein kinase GI:2253009; [ co-ortholog (2of2) of At5g11850, ]
CL6430.Contig5	Potri.002G139200.1	99.05	0	dol-P-Man:Man(7)GlcNAc(2)-PP-Dol alpha-1,6-mannosyltransferase [Vitis vinifera]
Unigene4001	Potri.012G118100.3	96.33	0	similar to expressed protein in Arabidopsis thaliana; similar to hypothetical protein GB:AAF24587 GI:6692122 from (Arabidopsis thaliana); [ co-ortholog (2of2) of At1g31300, ]
CL9620.Contig2	Potri.001G016000.1	97.65	1e-174	ethylene-insensitive 3e [Populus trichocarpa]
CL1029.Contig16	Potri.001G213400.3	96.64	0	lysosomal Pro-X carboxypeptidase [Vitis vinifera]
CL853.Contig12	Potri.005G071600.1	97.13	8e-101	Os08g0481950 [Oryza sativa Japonica Group]
CL10537.Contig2	Potri.001G272300.1	96.49	0	uncharacterized protein LOC100800672 [Glycine max]
Unigene19619	Potri.002G104000.1	96.39	0	glucose-6-phosphate isomerase-like [Glycine max]
CL806.Contig2	Potri.015G019100.1	96.23	0	similar to cyclic nucleotide-gated channel C. [ORG:Phaseolus vulgaris]; [ co-ortholog (2of2) of AAN65364, AAN65366, ]
CL396.Contig1	Potri.005G096800.1	95.36	0	similar to expressed protein in Arabidopsis thaliana; [ co-ortholog (1of2) of At1g79160, At1g16500, ]
Unigene21135	Potri.001G036800.1	87.88	1e-54	similar to Histone-lysine N-methyltransferase; similar to H3 lysine-9 specific 1 (EC 2.1.1.43) (Histone H3-K9 methyltransferase 1) (H3-K9-HMTase 1) (Suppressor of variegation 3-9 homolog 1) (Su(var)3-9 homolog 1).; [ co-ortholog (2of4) of At2g05900, At1g7
CL5193.Contig2	Potri.006G102500.1	96.63	7e-98	similar to pyruvate decarboxylase. [ORG:Fragaria x ananassa]; [ co-ortholog (2of2) of S65426, At5g01330, At5g01320, AAM28635, At4g33070, AAL37492, ]
Unigene38855	Potri.005G139800.1	96.46	0	nicotinate phosphoribosyltransferase family protein; NAPRTase family protein; [ ortholog of At4g36940,At2g23420,]
CL4661.Contig3	Potri.003G018500.1	97.04	0
CL3312.Contig1	Potri.002G230600.1	95.69	0	solute carrier family 35 member F1 [Vitis vinifera]
Unigene9812	Potri.012G080100.1	96.64	3e-144	uncharacterized protein LOC100255253 [Vitis vinifera]
Unigene4746	Potri.002G005000.2	96.79	0	uncharacterized protein LOC100263332 [Vitis vinifera]
Unigene19019	Potri.015G091800.3	94.72	0
CL3141.Contig7	Potri.002G046300.2	94.78	0	uncharacterized protein LOC100245954 isoform 1 [Vitis vinifera]
Unigene29276	Potri.009G163600.2	100	2e-08
CL6026.Contig3	Potri.009G105300.1	95.31	0	similar to RNA-binding protein 47 (RBP47); putative; similar to DNA binding protein ACBF GB:U90212 GI:1899187 from (Nicotiana tabacum); [ ortholog of At1g49600,At3g19130,]
Unigene38142	Potri.015G131600.1	88.77	9e-57	predicted protein [Populus trichocarpa]
CL628.Contig4	Potri.001G235400.2	97.18	0	similar to expressed protein in Arabidopsis thaliana; [ ortholog of At5g59770,]
CL304.Contig6	Potri.010G060500.1	98.28	0	endoplasmic reticulum metallopeptidase 1 [Vitis vinifera]
CL4185.Contig3	Potri.006G061500.3	94.32	0	NEDD8 ultimate buster 1 [Vitis vinifera]
CL2923.Contig2	Potri.002G073400.3	97.21	0	similar to SCARECROW-LIKE 1; [ co-ortholog (1of2) of At1g21450, ]
CL8417.Contig2	Potri.010G002600.1	95.22	0	late embryogenesis abundant protein D-29-like [Vitis vinifera]
Unigene27361	Potri.017G081600.1	96.36	0	glutaredoxin family protein; [ ortholog of At5g39865,At3g28850,]
Unigene48613	Potri.013G110000.1	94.66	3e-84
CL837.Contig19	Potri.015G146600.4	97.32	0	similar to short-chain dehydrogenase Tic32. [ORG:Pisum sativum]; [ co-ortholog (7of7) of AAS38575, ]
Unigene32430	Potri.004G074500.1	95.96	6e-139
Unigene24497	Potri.010G003600.2	94.17	3e-100	thioesterase family protein; similar to ComAB (Bacillus licheniformis) GI:1834379; [ co-ortholog (1of2) of At1g48320, ]
CL3823.Contig5	Potri.003G138400.4	90.15	0	dihydroflavonol-4-reductase-like [Vitis vinifera]
CL13746.Contig4	Potri.005G258700.4	96.27	0	squamosa promoter-binding-like protein 14-like [Vitis vinifera]
CL1953.Contig1	Potri.005G225900.5	98.56	0	serine/threonine-protein kinase 19 [Vitis vinifera]
Unigene21237	Potri.007G031300.1	80.54	4e-36	UPF0496 protein At2g18630-like [Glycine max]
CL203.Contig17	Potri.005G040000.1	97.45	0	similar to sugar transporter; putative; similar to ERD6 protein (Arabidopsis thaliana) GI:3123712; sugar-porter family protein; similar to GI:14585701; similar to sugar trans; [ co-ortholog (2of2) of At1g54730, ]
CL12505.Contig1	Potri.009G095900.1	95.62	0	UNC-50 family protein; similar to 5 transmembrane domain containing protein; similar to inner nuclear membrane RNA-binding protein unc-50 related protein (GI:2735550) (Rattus norvegicus); [ ortholog of At2g15240,]
CL10251.Contig6	Potri.013G026700.2	98.52	0	similar to expressed protein in Arabidopsis thaliana; similar to CG6949 - Drosophila melanogaster; similar to EMBL:AE003739; [ ortholog of At5g27390,]
CL9987.Contig1	Potri.002G088700.2	97.73	0
CL482.Contig4	Potri.T041500.2	95.77	0
CL5520.Contig3	Potri.015G086800.1	95.73	0	similar to leucine-rich repeat transmembrane protein kinase; putative; [ co-ortholog (2of2) of At2g31880, ]
CL522.Contig8	Potri.002G028600.1	98.6	5e-111	JHL18I08.13 [Jatropha curcas]
Unigene2530	Potri.005G259600.1	97.92	0	protein kinase family protein; similar to peptidoglycan-binding LysM domain-containing protein; similar to protein kinase (Arabidopsis thaliana) GI:2852449; [ ortholog of At2g33580,]
Unigene4489	Potri.013G046300.2	96.54	0
CL6232.Contig1	Potri.011G024800.3	96.94	0	similar to pre-mRNA cleavage complex-related; weakly similar to Pre-mRNA cleavage complex 2 protein Pcf11 (Fragment) (Swiss-Prot:O94913) (Homo sapiens); [ co-ortholog (2of2) of At4g04885, ]
CL4738.Contig2	Potri.001G103600.2	97.85	0	similar to regulator of anthocyanin biosynthesis pathway. [ORG:Fragaria vesca subsp. vesca]; [ co-ortholog (1of2) of At1g63650, AAK33141, AAM28200, At5g41315, ]
CL4193.Contig4	Potri.009G159000.1	98.36	0
CL13162.Contig2	Potri.006G125800.1	95.5	0	transcription factor TCP11 [Vitis vinifera]
CL2846.Contig1	Potri.001G471300.4	93.82	0
Unigene3978	Potri.006G230400.2	97.8	0	similar to K+ efflux antiporter; similar to putative (KEA4); similar to glutathione-regulated potassium-efflux system protein KEFB; similar to Escherichia coli; similar to SWISSPROT:P45522; Monovalent cation:proton antiporter family 2 (CPA2 family member;
CL9452.Contig5	Potri.016G120700.4	85.96	6e-50
CL1836.Contig9	Potri.002G257100.1	94.49	0	hydroxyproline-rich glycoprotein family protein; similar to pre-mRNA processing protein PRP39 gb L29224 from S. cerevisiae. ESTs gb|R64908|and gb|T88158 ; similar to gb|N38703 and gb|AA651043 come from this gene; [ ortholog of At1g04080,]
Unigene24435	Potri.008G172500.1	95.62	4e-69	3-isopropylmalate dehydratase-like [Vitis vinifera]
CL1664.Contig18	Potri.004G227200.1	97.65	0	non-lysosomal glucosylceramidase [Vitis vinifera]
CL9305.Contig1	Potri.004G006000.1	96.43	6e-62	early-responsive to dehydration-related protein [Populus euphratica]
CL111.Contig2	Potri.008G036300.3	96.49	0	amino acid transporter family protein; similar to family II; [ co-ortholog (1of2) of At3g54830, At2g39130, ]
Unigene1384	Potri.011G045100.2	88.41	3e-82	similar to similarity to SCAMP37. [ORG:Pisum sativum]; [ co-ortholog (1of2) of At1g11180, At1g61250, AAC82326, ]
Unigene15498	Potri.018G097800.1	93.48	8e-30
Unigene44216	Potri.002G087600.1	96.39	9e-132	protein kinase family protein; similar to protein kinase domain containing protein; [ co-ortholog (1of3) of At1g77720, ]
CL7317.Contig1	Potri.016G048400.1	95.69	0
CL13173.Contig1	Potri.003G107400.1	95.31	0	similar to expressed protein in Arabidopsis thaliana; [ co-ortholog (2of2) of At4g25170, ]
CL12121.Contig2	Potri.011G147400.1	93.45	0
CL5812.Contig3	Potri.017G028900.6	97.31	0	similar to expressed protein in Arabidopsis thaliana; [ ortholog of At3g59490,]
Unigene32853	Potri.005G224000.3	98.18	1e-109	similar to expressed protein in Arabidopsis thaliana; similar to DUF647; [ ortholog of At2g31190,]
Unigene9527	Potri.004G143200.1	96.53	0
Unigene30635	Potri.019G103000.1	89.4	0	similar to expressed protein in Arabidopsis thaliana; [ co-ortholog (1of2) of At1g03610, At4g03420, ]
CL12949.Contig2	Potri.014G138700.2	96.36	0	PWWP domain-like protein [Manihot esculenta]
CL3633.Contig2	Potri.006G153000.1	97.29	0	Derlin-1 [Medicago truncatula] >gi|355524715|gb|AET05169.1| Derlin-1 [Medicago truncatula]
CL2170.Contig2	Potri.017G074200.2	86.03	8e-22
Unigene6264	Potri.002G179200.1	83.33	7e-26
CL12362.Contig3	Potri.015G050500.1	97.6	1e-102	uncharacterized protein LOC100250877 [Vitis vinifera]
CL8701.Contig3	Potri.001G352400.1	97.43	0	WRKY transcription factor 29 [(Populus tomentosa x P. bolleana) x P. tomentosa]
Unigene45821	Potri.004G211200.2	93.68	0	vacuolar fusion protein MON1 homolog A [Vitis vinifera]
CL5797.Contig5	Potri.014G039000.1	94.73	0	uncharacterized protein LOC100777990 [Glycine max]
CL14098.Contig2	Potri.001G120900.1	85.71	3e-55	similar to 3-oxoacyl-[acyl-carrier-protein] synthase III; similar to chloroplast precursor (EC 2.3.1.41) (Beta-ketoacyl-ACP synthase III) (KAS III).; [ co-ortholog (1of2) of At1g62640, ]
CL6347.Contig5	Potri.009G136400.7	97.52	0	similar to expressed protein in Arabidopsis thaliana; similar to expressed protein in Arabidopsis thaliana; [ co-ortholog (1of2) of At4g35110, At2g16900, ]
CL4651.Contig1	Potri.008G004300.1	96.54	0	pumilio domain-containing protein PPD1 [Populus tremula x Populus tremuloides]
CL13350.Contig2	Potri.006G111600.1	90.37	0	similar to hypothetical protein; [ co-ortholog (2of3) of At2g01410, ]
CL7947.Contig3	Potri.002G002400.1	90.6	0	similar to SPL1-Related3 protein (SPL1R3); similar to cDNA partial mRNA for SPL1-Related3 protein (SPL1R3 gene) GI:6006428; [ co-ortholog (1of3) of At1g76580, At1g20980, ]
CL837.Contig15	Potri.015G146600.6	97.3	0	similar to short-chain dehydrogenase Tic32. [ORG:Pisum sativum]; [ co-ortholog (7of7) of AAS38575, ]
CL6385.Contig2	Potri.T147100.1	98.76	0	DNA repair protein RadA homolog [Vitis vinifera]
CL161.Contig26	Potri.009G122600.1	93.62	0	similar to enhanced disease susceptibility protein; putative; similar to salicylic acid induction deficient protein; putative; similar to enhanced disease susceptibility 5 (Arabidopsis thaliana) GI:16589070; similar to enhanced disease susceptibility prot
Unigene22135	Potri.003G124400.2	96.28	4e-165	Remorin family protein [Arabidopsis thaliana]
CL12893.Contig1	Potri.002G257500.1	88.37	9e-155	60S ribosomal protein L23 [Arabidopsis thaliana]
Unigene49720	Potri.001G028100.1	98.19	2e-82	similar to expressed protein in Arabidopsis thaliana; similar to predicted protein At2g25260 - Arabidopsis thaliana; similar to EMBL:AC007070; similar to expressed protein in Arabidopsis thaliana; similar to predicted protein At2g25260 - Arabidopsis thali
CL10194.Contig5	Potri.008G062900.1	97.52	0	similar to proline transporter 2 (ProT2); similar to proline transporter 2 GI:1769903 from (Arabidopsis thaliana); similar to proline transporter 2 (ProT2); similar to proline transporter 2 GI:1769903 from (Arabidopsis thaliana); [ co-ortholog (2of2) of A
Unigene55026	Potri.011G080500.1	93.1	2e-15	similar to 40S ribosomal protein S14-3.; [ co-ortholog (2of4) of At3g52580, ]
Unigene36144	Potri.010G042000.1	97.42	2e-135	similar to galactinol synthase; putative; similar to galactinol synthase GI:5608497 from (Ajuga reptans); [ co-ortholog (2of3) of At1g60450, At1g60470, ]
Unigene27004	Potri.014G146200.1	92.6	0	predicted protein [Populus trichocarpa]
CL6063.Contig1	Potri.003G046600.2	94.41	0
CL6524.Contig4	Potri.013G105500.1	97.35	0
CL8662.Contig1	Potri.012G015100.1	97.64	0	calcineurin B-like protein 4-1 [Populus trichocarpa]
CL176.Contig8	Potri.005G077200.1	94.74	0	similar to trehalose-6-phosphate phosphatase; putative; similar to trehalose-6-phosphate phosphatase (AtTPPB) (Arabidopsis thaliana) GI:2944180; [ co-ortholog (2of2) of At2g22190, At4g39770, ]
CL7740.Contig1	Potri.015G013600.1	93.69	0	probable phosphatidylinositol 4-kinase type 2-beta At1g26270-like [Vitis vinifera]
Unigene23257	Potri.012G106800.1	96.49	0	F-box protein family-like [Oryza sativa Japonica Group]
CL1817.Contig6	Potri.005G154300.1	98.83	0	ribosomal protein S3 [Populus trichocarpa]
CL14019.Contig3	Potri.013G076500.1	97.66	0	similar to Cytochrome P450 89A2 (EC 1.14.-.-) (CYPLXXXIX) (ATH 6-1).; [ co-ortholog (3of3) of At1g64900, At1g64950, At1g64940, At5g61320, At1g64930, At2g12190, ]
CL1320.Contig3	Potri.003G157700.2	99.55	0	similar to actin-related protein 2/3 complex 34kDa subunit; similar to actin-related protein 2/3 complex 34kDa subunit family; similar to arp2/3 complex 34kDa subunit family; similar to actin-related protein 2/3 complex 34kDa subunit family; similar to ar
Unigene45872	Potri.008G133800.2	93.92	0	similar to calcium binding protein. [ORG:Fagus sylvatica]; [ co-ortholog (1of2) of At1g70680, At1g23240, At1g70670, At1g23250, CAE51349, ]
Unigene11841	Potri.005G043500.1	96.65	0	F-box protein At5g07610 [Vitis vinifera]
CL8446.Contig2	Potri.013G158100.1	97	0	uncharacterized protein LOC100816215 [Glycine max]
CL2858.Contig5	Potri.005G079900.3	97.66	0	aspartic proteinase-like protein 1-like [Vitis vinifera]
CL157.Contig5	Potri.002G155700.1	87.53	0	uncharacterized protein LOC100248297 [Vitis vinifera]
Unigene30747	Potri.012G110400.1	95.52	0	gamma-glutamyl hydrolase [Vitis vinifera]
CL13508.Contig2	Potri.014G053300.1	96.72	0	similar to 40S ribosomal protein S11. [ORG:Euphorbia esula]; [ co-ortholog (2of2) of D35542, P17093, AAF34771, AAR16532, AAC14469, AAA34006, ]
Unigene51425	Potri.002G013500.3	93.51	4e-89	ubiquitin family protein; [ co-ortholog (2of2) of At5g42220, ]
Unigene16459	Potri.003G218600.5	98.65	9e-32	unknown [Populus trichocarpa]
CL5253.Contig4	Potri.010G233500.1	96.15	0	uridylate kinase-like [Glycine max]
CL4204.Contig1	Potri.007G080800.3	94.58	6e-140	similar to hypothetical protein. [ORG:Cicer arietinum]; [ ortholog of CAB61744,At5g64850,At5g09960,]
Unigene28578	Potri.008G053100.4	100	2e-43	similar to thymidine diphospho-glucose 4-6-dehydratase homolog. [ORG:Prunus armeniaca]; [ co-ortholog (2of2) of AAB68605, BAB40967, T51252, CAB61752, ]
Unigene14597	Potri.007G121100.1	95.92	1e-14	zinc finger (B-box type) family protein; [ co-ortholog (2of2) of At3g21890, ]
CL4292.Contig1	Potri.013G152900.1	97.13	0	exocyst subunit EXO70 family protein; similar to leucine zipper-containing protein; similar to Lycopersicon esculentum; similar to PIR:S21495; similar to rexo70 (GI:2827160) {{Rattus norvegicus}}; [ co-ortholog (1of2) of At1g07000, At5g58430, ]
CL2972.Contig1	Potri.019G075900.1	98.88	1e-143	pentatricopeptide repeat-containing protein At5g16420, mitochondrial-like [Vitis vinifera]
Unigene14293	Potri.013G126000.1	97.2	5e-47
Unigene3449	Potri.010G094400.5	100	6e-47	similar to Putative potassium transporter 12 (AtPOT12).; [ co-ortholog (1of2) of At1g60160, ]
Unigene38789	Potri.008G041300.2	93.98	1e-144
CL2310.Contig4	Potri.006G104000.3	96.77	0	similar to expressed protein in Arabidopsis thaliana; similar to DUF538; similar to expressed protein in Arabidopsis thaliana; similar to DUF538; [ co-ortholog (1of2) of At3g08890, ]
Unigene18135	Potri.001G358500.2	97.06	5e-80	similar to Auxin response factor 6.; [ co-ortholog (2of4) of At1g30330, ]
Unigene30086	Potri.010G104200.2	81.12	4e-46	integral membrane family protein; similar to integral membrane protein domain containing protein; [ co-ortholog (1of2) of At2g01770, ]
Unigene2221	Potri.012G104000.3	89.1	1e-111	predicted protein [Populus trichocarpa]
CL8406.Contig3	Potri.004G057100.1	97.51	0	protein SCAR3-like [Vitis vinifera]
CL109.Contig1	Potri.T002200.1	93.36	0	TIR-NBS disease resistance-like protein [Populus trichocarpa]
CL14337.Contig1	Potri.019G064100.1	98.55	0	uncharacterized protein LOC100263968 isoform 3 [Vitis vinifera]
CL6986.Contig6	Potri.003G111500.3	95.73	0	similar to nitrate transporter. [ORG:Prunus persica]; [ co-ortholog (1of2) of CAD32549, BAC81420, At1g12110, BAD22820, CAD33927, ]
Unigene36180	Potri.009G067200.2	93.14	6e-111	tubulin, beta chain [Populus trichocarpa]
Unigene15748	Potri.003G105000.5	97.49	0	LRR receptor-like serine/threonine-protein kinase FEI [Medicago truncatula]
CL1375.Contig4	Potri.002G077700.2	97.96	0
Unigene25336	Potri.014G018800.1	98.97	7e-46
CL1147.Contig2	Potri.004G196800.2	96.37	0
CL11838.Contig2	Potri.003G210600.1	97.83	0
Unigene16603	Potri.003G100700.1	96	2e-40	similar to expressed protein in Arabidopsis thaliana; [ co-ortholog (1of2) of At1g32120, ]
CL565.Contig36	Potri.003G140800.3	92.27	0	similar to expressed protein in Arabidopsis thaliana; [ co-ortholog (1of2) of At1g64430, ]
CL512.Contig5	Potri.005G134600.1	96.49	0
Unigene31185	Potri.008G075600.2	92.45	3e-12	similar to expressed protein in Arabidopsis thaliana; [ ortholog of At3g56210,]
Unigene31032	Potri.016G096400.1	98.33	0
CL398.Contig1	Potri.002G159900.2	96.91	0	similar to CRYPTIC PRECOCIOUS; [ co-ortholog (1of3) of At4g00450, ]
CL705.Contig4	Potri.012G077400.2	95.74	0	nucleobase ascorbate transporter [Populus trichocarpa]
Unigene32130	Potri.004G184800.1	97.83	0	pentatricopeptide repeat-containing protein At2g27610-like [Vitis vinifera]
Unigene127	Potri.013G106500.1	94.44	0	proton-dependent oligopeptide transporter [Populus trichocarpa]
Unigene39632	Potri.008G002700.1	96.25	5e-69
CL5875.Contig3	Potri.004G001600.1	95.39	1e-125
CL3424.Contig4	Potri.003G034300.1	97.41	0	similar to serine/threonine protein phosphatase 2A (PP2A) 55 kDa regulatory subunit B; similar to 55 kDa B regulatory subunit of phosphatase 2A (GI:710330) (Arabidopsis thaliana); similar to type 2A protein serine/threonine phosphatase 55 kDa B regulatory
CL776.Contig1	Potri.016G084100.1	97.19	7e-120	zinc finger (CCCH-type) family protein; [ co-ortholog (2of4) of At2g20280, ]
Unigene26774	Potri.009G011800.1	97.54	0	auxin response factor 4-like
Unigene8204	Potri.005G011000.1	97.07	0	pentatricopeptide repeat-containing protein At1g08070-like [Glycine max]
Unigene6806	Potri.003G171700.5	88.79	3e-28
CL478.Contig30	Potri.001G221000.1	96.66	0	transducin family protein; WD-40 repeat family protein; similar to HIRA protein; similar to Drosophila melanogaster; similar to PID:e1250847; [ co-ortholog (2of4) of At2g26060, At4g32990, ]
Unigene45789	Potri.007G070700.6	96.23	0	similar to hypothetical protein; [ co-ortholog (2of3) of At5g12280, At5g06890, At1g14650, At3g27600, At1g14640, ]
Unigene44059	Potri.017G112000.1	98.12	4e-137	uncharacterized protein LOC100801549 [Glycine max]
CL850.Contig19	Potri.005G184500.2	96.58	0	probable methyltransferase PMT26-like [Glycine max]
CL9807.Contig1	Potri.001G334300.1	96.99	0	uncharacterized protein LOC100781324 [Glycine max]
Unigene6994	Potri.004G098800.2	97.18	6e-103	similar to expressed protein in Arabidopsis thaliana; [ ortholog of At1g67060,]
CL10079.Contig1	Potri.001G072400.4	96.57	0
CL1118.Contig58	Potri.007G001500.3	95.7	0
CL1818.Contig1	Potri.018G091500.1	96.83	0
Unigene53184	Potri.001G438300.1	100	2e-06
CL12541.Contig1	Potri.019G076300.1	97.56	0
CL13545.Contig2	Potri.002G224300.1	98.73	0	similar to expressed protein in Arabidopsis thaliana; similar to and genefinder; similar to expressed protein in Arabidopsis thaliana; [ ortholog of At2g31340,]
Unigene51059	Potri.014G144500.1	99.12	5e-56
Unigene38279	Potri.005G250300.1	98.06	5e-132
CL13791.Contig1	Potri.016G093700.1	97.78	6e-15
Unigene48839	Potri.014G042600.2	97.55	0	similar to expressed protein in Arabidopsis thaliana; similar to low similarity to SP|O14976 Cyclin G-associated kinase (EC 2.7.1.-) {Homo sapiens}; [ ortholog of At1g75100,]
CL5452.Contig1	Potri.014G004100.1	98.75	0
CL4187.Contig1	Potri.018G113600.2	97.72	0	similar to D111/G-patch domain-containing protein; [ co-ortholog (1of2) of At3g09850, ]
CL2150.Contig2	Potri.018G128300.3	97.69	0	similar to ACTIN-RELATED PROTEIN 6; [ ortholog of At3g33520,]
Unigene45463	Potri.017G123600.1	92.31	1e-06
CL8874.Contig2	Potri.002G154700.1	92.17	0	similar to homeodomain protein. [ORG:Malus x domestica]; [ co-ortholog (2of2) of At4g00730, AAC79430, ]
Unigene1606	Potri.001G076600.3	93.98	0
CL2187.Contig3	Potri.010G138600.1	96.95	0
CL3044.Contig3	Potri.019G037400.1	95.47	0	similar to beta-D-glucan exohydrolase. [ORG:Glycine max]; [ co-ortholog (1of6) of AAQ57197, ]
CL1876.Contig7	Potri.001G166600.1	98.28	2e-119	similar to small nuclear ribonucleoprotein; putative; similar to snRNP; putative; similar to Sm protein; putative; similar to U6 snRNA-associated Sm-like protein LSm1 (Small nuclear ribonuclear CaSm; similar to Cancer-associated Sm-like) (Homo sapiens) SW
CL3668.Contig1	Potri.004G132300.4	97.79	0	glycoside hydrolase family 47 protein; similar to GI:5579331 from (Homo sapiens); [ ortholog of At1g30000,]
Unigene30907	Potri.011G095700.1	98.54	0	similar to hypothetical protein; [ co-ortholog (1of2) of At5g27010, At4g04680, At5g06350, ]
CL13908.Contig1	Potri.013G147500.1	98.16	2e-170	similar to expressed protein in Arabidopsis thaliana; [ co-ortholog (2of3) of At4g28230, ]
Unigene49400	Potri.016G139000.9	96.71	0	similar to expressed protein in Arabidopsis thaliana; similar to expression supported by MPSS; [ co-ortholog (1of2) of At2g38580, ]
CL3905.Contig1	Potri.012G143100.1	98.11	0	protein kinase family protein; similar to U-box domain-containing protein; [ ortholog of At3g49060,]
CL3806.Contig3	Potri.001G089700.1	96.56	0	uncharacterized protein LOC100259778 [Vitis vinifera]
CL589.Contig4	Potri.015G121900.1	93.77	2e-154	probable receptor-like protein kinase At1g67000-like [Vitis vinifera]
Unigene51489	Potri.008G193900.1	95.4	0	uncharacterized protein LOC100257102 [Vitis vinifera]
CL5936.Contig1	Potri.008G195900.4	96.57	0	chromatin remodeling complex subunit [Populus trichocarpa]
CL500.Contig2	Potri.011G051900.2	97.42	0	similar to expressed protein in Arabidopsis thaliana; [ co-ortholog (1of2) of At2g33793, ]
Unigene4134	Potri.017G025100.1	97.25	0	uncharacterized protein [Arabidopsis thaliana]
Unigene483	Potri.014G060800.1	96.86	3e-172	probable plastidic glucose transporter 1-like [Vitis vinifera]
Unigene26327	Potri.018G143400.1	96.33	7e-98	--
Unigene15211	Potri.006G100300.4	96.28	2e-108	similar to CPRD49. [ORG:Vigna unguiculata]; [ co-ortholog (1of3) of BAB33036, ]
CL1606.Contig6	Potri.003G141600.1	96.6	0	f-box family protein [Populus trichocarpa]
CL14285.Contig17	Potri.009G135100.1	96.02	0	similar to unnamed protein product. [ORG:Glycine max]; [ ortholog of CAH61604,At4g35050,At2g16780,]
Unigene1800	Potri.013G047400.2	95.24	4e-131	endoribonuclease L-PSP family protein; [ co-ortholog (2of2) of At3g04480, ]
CL6329.Contig2	Potri.009G046300.2	95.98	0
Unigene30871	Potri.010G145100.1	97.9	0	polyadenylation factor I complex subunit FIP1 [Populus tremula]
Unigene24470	Potri.002G099400.2	97.98	0	F-box protein At1g78280-like [Vitis vinifera]
Unigene2519	Potri.006G146200.1	84.54	5e-12	similar to expressed protein in Arabidopsis thaliana; weakly similar to Cell growth regulating nucleolar protein (Swiss-Prot:Q08288) (Mus musculus); [ ortholog of At2g19385,]
Unigene11904	Potri.006G270900.1	98.73	0	glycosyl transferase family 2 protein; similar to cellulose synthase from Agrobacterium tumeficiens (gi:710492) and Agrobacterium radiobacter (gi:710493); similar to encodes a gene similar to; [ co-ortholog (2of4) of At4g31590, At2g24630, ]
CL9866.Contig3	Potri.T061800.1	96.79	0	similar to expressed protein in Arabidopsis thaliana; [ co-ortholog (1of2) of At3g27100, ]
Unigene14362	Potri.006G121400.1	99.05	0	ras-related protein RABC2a
CL1188.Contig3	Potri.019G056400.6	95.69	0	similar to expressed protein in Arabidopsis thaliana; [ ortholog of At3g56290,]
CL7930.Contig3	Potri.008G165600.1	91.67	2e-49	auxin-induced protein 5NG4
CL2943.Contig2	Potri.018G029200.1	95.12	0	protein brittle-1, chloroplastic/amyloplastic [Vitis vinifera]
CL11044.Contig2	Potri.015G011900.2	93.87	0	similar to expressed protein in Arabidopsis thaliana; similar to expressed protein in Arabidopsis thaliana; [ co-ortholog (1of2) of At5g53030, At4g27810, ]
Unigene51060	Potri.013G043900.1	100	0	myosin-Vc-like [Glycine max]
Unigene30696	Potri.006G053200.1	96.67	0	JMS10C05.9 [Jatropha curcas]
Unigene5520	Potri.006G178900.1	96.51	7e-108	tetratricopeptide repeat-containing protein [Arabidopsis lyrata subsp. lyrata]
CL3821.Contig4	Potri.009G021200.1	94.43	0	vacuolar protein sorting-associated protein 26-like [Vitis vinifera]
Unigene29073	Potri.007G145000.1	87.89	4e-49	similar to transcription factor-related; weakly similar to transcription factor IIIC63 (GI:5281316) (Homo sapiens); [ co-ortholog (2of2) of At3g49410, At5g24450, ]
CL3742.Contig25	Potri.005G124700.2	94	0	leucine-rich repeat family protein; [ ortholog of At3g50690,]
Unigene34838	Potri.017G070300.2	97.95	4e-177	cystinosin homolog isoform 1 [Glycine max]
CL12081.Contig7	Potri.019G054200.3	97.58	0	similar to protein phosphatase 2C; putative; similar to PP2C; putative; [ co-ortholog (1of3) of At3g02750, At5g36250, ]
CL6115.Contig1	Potri.014G106300.1	95.55	8e-108
CL3273.Contig3	Potri.003G204400.1	95.7	0
CL328.Contig29	Potri.004G189900.1	99.52	2e-113	similar to UDP-D-APIOSE/UDP-D-XYLOSE SYNTHASE 1; [ co-ortholog (1of2) of At2g27860, At1g08200, ]
Unigene19140	Potri.010G170700.1	100	8e-40	zinc finger (Ran-binding) family protein; similar to RNA recognition motif (RRM)-containing protein; similar to SP|Q27294|RNA binding-protein cabeza {Drosophila {melanogaster} ; similar to RBD; similar to or RNP domain); similar to PF00; [ co-ortholog (1o
CL831.Contig1	Potri.010G137300.1	98.26	0
Unigene19308	Potri.005G189600.1	97.33	0	mitochondrial substrate carrier family protein; [ ortholog of At5g42130,]
Unigene45308	Potri.018G026200.4	95.28	3e-113	similar to Adenine phosphoribosyltransferase 2 (EC 2.4.2.7) (APRT).; [ co-ortholog (2of2) of At1g80050, ]
Unigene12712	Potri.010G216200.1	90.36	1e-82	AP2 domain-containing transcription factor [Populus trichocarpa] >gi|222864309|gb|EEF01440.1| AP2 domain-containing transcription factor [Populus trichocarpa]
Unigene1564	Potri.T159900.1	97.47	2e-117	60S ribosomal protein L4 [Vitis vinifera]
Unigene21052	Potri.006G124900.1	97.92	0	similar to pentatricopeptide (PPR) repeat-containing protein; [ ortholog of At3g07290,]
Unigene29834	Potri.003G066000.1	97.64	1e-127	similar to RELA/SPOT HOMOLOG 3; [ co-ortholog (1of4) of At1g54130, At3g14050, ]
Unigene13560	Potri.011G150800.1	94.63	0	E3 ubiquitin-protein ligase RHA1B-like [Brachypodium distachyon]
Unigene4232	Potri.005G213400.3	98.98	0	uncharacterized protein LOC100852899 [Vitis vinifera]
CL152.Contig4	Potri.001G264900.1	95.71	0	tRNA-dihydrouridine synthase A-like isoform 1 [Vitis vinifera]
Unigene14265	Potri.002G059300.1	97.19	0	uncharacterized protein LOC100803908 [Glycine max]
Unigene407	Potri.010G208200.1	97.74	0	--
Unigene51137	Potri.017G088700.3	98.67	6e-75	chorismate mutase [Populus trichocarpa]
Unigene52787	Potri.007G098800.3	95.27	3e-122	predicted protein [Populus trichocarpa]
Unigene30487	Potri.015G126400.1	92.16	3e-11	--
CL14124.Contig1	Potri.001G185900.3	96.28	0	transcription factor bHLH68-like isoform 2 [Vitis vinifera]
CL13927.Contig3	Potri.008G053300.2	95.83	2e-109	uncharacterized protein LOC100242673
CL1459.Contig1	Potri.001G107400.1	96.8	2e-120	CLE15 protein [Glycine max]
CL2831.Contig4	Potri.010G227100.3	97.94	0	similar to Probable exocyst complex component Sec8.; [ co-ortholog (1of2) of At3g10380, ]
Unigene11386	Potri.009G027800.4	95.45	4e-104
CL14595.Contig7	Potri.016G089500.1	94.95	0	similar to major intrinsic protein 1. [ORG:Populus tremula x Populus tremuloides]; [ ortholog of At3g53420,AAA69490,CAE53873,At2g37180,CAC82712,T06434,AAL16976,At2g37170,]
CL1924.Contig2	Potri.008G201700.1	96.88	2e-139	uncharacterized protein At5g19025 [Vitis vinifera]
Unigene27791	Potri.006G278800.1	98.01	2e-100
Unigene32773	Potri.018G065100.1	97.78	0	SNF7 family protein; [ co-ortholog (1of2) of At2g06530, ]
CL12554.Contig1	Potri.002G151500.1	95.09	0	histone deacetylase complex protein [Populus trichocarpa]
CL11856.Contig7	Potri.002G134900.1	94.43	0	nucleolar GTP-binding protein 1-like [Vitis vinifera]
CL1362.Contig3	Potri.006G099900.4	95.21	0	similar to Ca2+/H+ exchanger. [ORG:Vigna radiata]; [ co-ortholog (2of2) of At5g01490, At3g51860, BAA25753, At2g38170, T07821, ]
CL11396.Contig1	Potri.014G021400.1	97.69	0	similar to cytochrome P450. [ORG:Lotus corniculatus var. japonicus]; [ co-ortholog (13of57) of AAF45143, CAB50768, AAF34534, AAP06953, BAA93632, AAM12530, CAB43505, AAF34532, BAA74466, BAA22423, AAF34528, AAF34521, AAF34522, AAF34526, AAF34520, T05944, AA
CL6478.Contig4	Potri.002G217300.1	87.17	1e-44	endomembrane family protein 70 [Arabidopsis thaliana]
CL14520.Contig5	Potri.001G422800.2	92.64	3e-166	similar to putative disease resistance gene analog NBS-LRR. [ORG:Malus prunifolia]; [ co-ortholog (43of69) of AAF72913, AAQ73293, AAF72925, AAF72915, AAF72910, AAF72914, AAF72912, AAL99047, AAF72911, AAM77267, AAF72924, ]
Unigene9435	Potri.001G140700.1	98.13	2e-138
CL2246.Contig6	Potri.011G057700.1	94.75	0
Unigene54585	Potri.006G085900.1	98.4	5e-130	similar to ASYMMETRIC LEAVES1 (Myb-related protein 91) (AtMYB91) (PHANTASTICA).; [ ortholog of At2g37630,]
CL21.Contig27	Potri.005G070900.2	97.25	0	similar to diacylglycerol kinase; putative; similar to diacylglycerol kinase; similar to theta (diglyceride kinase; similar to DGK- theta; similar to DAG kinase theta). (Homo sapiens) SWISS-PROT:P52824; [ co-ortholog (2of2) of At5g63770, ]
Unigene630	Potri.005G092000.1	97.31	0
CL13613.Contig1	Potri.002G049700.6	82.51	2e-37
CL2404.Contig7	Potri.008G042300.5	95.83	0	E3 SUMO-protein ligase SIZ1 [Arabidopsis thaliana]
CL4120.Contig6	Potri.010G160700.6	99.07	1e-114	leucine-rich repeat family protein; similar to Hcr2-0A (Lycopersicon esculentum) gi|3894385|gb|AAC78592|; [ co-ortholog (2of2) of At1g13910, ]
Unigene11878	Potri.011G138900.1	97.41	0	1-acyl-sn-glycerol-3-phosphate acyltransferase-like [Vitis vinifera]
CL2405.Contig4	Potri.011G115100.4	96.92	0	aminotransferase family protein [Populus trichocarpa]
Unigene50996	Potri.007G140400.6	94.55	2e-67	--
Unigene4086	Potri.004G226600.1	95.99	0	Rab4 [Hevea brasiliensis]
CL9015.Contig1	Potri.009G041600.1	94.02	0	zinc finger CCCH domain-containing protein 49-like
Unigene34728	Potri.003G125000.1	97.79	0	O-glucosyltransferase rumi homolog
CL10281.Contig1	Potri.007G065000.3	96.53	0	leucine-rich repeat family protein; [ co-ortholog (2of2) of At4g35470, At2g17440, ]
CL338.Contig4	Potri.016G063800.5	96.22	0	zinc knuckle (CCHC-type) family protein; [ co-ortholog (3of3) of At5g36240, At3g43590, At3g43490, ]
Unigene2702	Potri.008G141100.1	97.4	8e-114	similar to glutamate decarboxylase; putative; similar to strong similarity to glutamate decarboxylase (Nicotiana tabacum) GI:21327029; [ co-ortholog (2of2) of At2g02000, At2g02010, ]
Unigene10507	Potri.008G182700.2	98.57	1e-29
CL8047.Contig2	Potri.003G062700.1	93.66	0	similar to pentatricopeptide (PPR) repeat-containing protein; similar to low similarity to fertility restorer (Petunia x hybrida) GI:22128587; [ co-ortholog (1of2) of At1g80150, ]
CL7845.Contig3	Potri.018G069100.1	97.38	0	nudix hydrolase 8-like
CL2077.Contig5	Potri.007G092200.1	97.98	7e-126	peroxisomal membrane ABC transporter family, PMP family [Populus trichocarpa]
CL13759.Contig2	Potri.006G085600.1	98.47	0	similar to MYB transcription factor R3 type. [ORG:Populus tremula x Populus tremuloides]; [ ortholog of At2g13960,CAD98760,At3g09370,At5g02320,]
CL4173.Contig1	Potri.017G055900.1	99.14	0	serine/threonine protein phosphatase family protein; similar to purple acid phosphatase (Arabidopsis thaliana) gi|20257489|gb|AAM15914|; [ co-ortholog (1of2) of At3g07130, ]
CL5075.Contig1	Potri.016G024300.2	90.18	7e-31	similar to Probable U3 small nucleolar RNA-associated protein 11 (U3 snoRNA- associated protein 11).; [ ortholog of At3g60360,]
Unigene26777	Potri.009G011800.1	97.73	0	auxin response factor 4-like
CL9565.Contig2	Potri.012G144700.1	95.47	0	28S ribosomal protein S9, mitochondrial
Unigene3852	Potri.011G093000.1	95.12	0	NLI interacting factor (NIF) family protein; similar to component of a translocase in the mitochondrial inner membrane; [ ortholog of At1g55900,]
CL4591.Contig7	Potri.005G168600.3	98.13	3e-138
Unigene14513	Potri.005G095300.8	82.4	5e-10	similar to thiosulfate sulfurtransferase. [ORG:Datisca glomerata]; [ co-ortholog (2of2) of At1g16460, At1g79230, AAD19957, ]
CL12978.Contig2	Potri.005G220900.2	94.7	0	similar to cytochrome P450 CYP94A1 - spring vetch. [ORG:Vicia sativa]; [ co-ortholog (1of5) of AAG33645, AAL54885, T06525, O81117, T08014, AAD10204, AAC49190, P98188, ]
CL4931.Contig4	Potri.017G023500.1	97.33	2e-70
CL7669.Contig3	Potri.T078200.1	94.05	0	protein NLP8-like [Glycine max]
Unigene8587	Potri.015G102200.1	96.34	0
CL4187.Contig9	Potri.006G189400.1	95.74	0
CL3588.Contig3	Potri.010G234300.1	95.65	0
CL3252.Contig11	Potri.003G021100.1	99.28	0	sterol 3-beta-glucosyltransferase-like [Glycine max]
Unigene34927	Potri.011G129700.1	98	0	similar to DWARF IN LIGHT 1; [ co-ortholog (2of2) of At5g54510, At4g27260, ]
CL69.Contig13	Potri.014G083300.3	97.68	0	similar to cyclic nucleotide-binding domain-containing protein; [ ortholog of At1g01710,At4g00520,At4g00510,]
CL5823.Contig4	Potri.014G190600.1	98.36	0	GPI transamidase component PIG-T-like isoform 2 [Vitis vinifera]
CL267.Contig2	Potri.007G060100.1	97.12	0	probable S-acyltransferase At3g51390 [Vitis vinifera]
Unigene11401	Potri.016G027400.3	93.77	0	transposon protein [Zea mays] >gi|195615000|gb|ACG29330.1| transposon protein [Zea mays]
CL1822.Contig1	Potri.015G096300.1	97.18	0	thiF family protein; similar to low similarity to SP|P30138 Adenylyltransferase thiF (EC 2.7.7.-) {Escherichia coli}; [ co-ortholog (1of2) of At1g05350, ]
Unigene32905	Potri.008G072700.3	95.38	0	similar to ferritin 2 precursor - cowpea. [ORG:Vigna unguiculata]; [ co-ortholog (2of2) of CAA47983, T08124, T06248, At3g11050, ]
CL8889.Contig1	Potri.001G357100.2	97.21	0	phototropic-responsive NPH3 family protein; similar to NPH3 family domain containing protein; [ co-ortholog (1of2) of At1g30440, ]
CL3031.Contig3	Potri.001G081600.1	95.71	3e-175	cyclin-T1-5-like isoform 1 [Vitis vinifera]
Unigene19736	Potri.006G244100.1	98.23	5e-178
Unigene18490	Potri.001G006400.4	96.1	4e-29	similar to SC35-like splicing factor; similar to 33 kD (SCL33); similar to SC35-like splicing factor SCL33; similar to 33 kD (Arabidopsis thaliana) GI:9843659; similar to encodes an SC35-like splicing factor that is localized to nuclear specks.; similar t
CL7169.Contig1	Potri.011G116100.1	96.85	0	predicted protein [Populus trichocarpa]
Unigene24918	Potri.003G200100.1	87.29	2e-96	TIR-NBS-LRR type disease resistance protein [Populus trichocarpa]
CL10046.Contig2	Potri.006G179400.1	98	3e-100	leucine-rich repeat family protein; protein kinase family protein; [ co-ortholog (1of2) of At4g30520, ]
CL1176.Contig8	Potri.001G242600.6	97.15	0	cytochrome P450 [Populus trichocarpa]
Unigene13412	Potri.009G157600.1	95.31	0
CL6808.Contig2	Potri.015G063500.1	98.11	0	ABC transporter family protein; similar to AbcA; similar to Dictyostelium discoideum; similar to DDU66526; similar to member of ATH subfamily; [ co-ortholog (2of2) of At5g61690, At5g61730, At3g47730, ]
CL4735.Contig2	Potri.008G120000.1	94.55	0	similar to alpha-xylosidase; putative; similar to strong similarity to alpha-xylosidase precursor GI:4163997 from (Arabidopsis thaliana); [ co-ortholog (1of2) of At3g45940, At1g68560, ]
Unigene4119	Potri.007G084800.1	95.4	0	similar to cytochrome P450. [ORG:Lotus corniculatus var. japonicus]; [ co-ortholog (20of57) of AAF45143, CAB50768, AAF34534, AAP06953, BAA93632, AAM12530, CAB43505, AAF34532, BAA74466, BAA22423, AAF34528, AAF34521, AAF34522, AAF34526, AAF34520, T05944, AA
Unigene42193	Potri.014G027900.3	98.57	4e-69
Unigene28555	Potri.018G142600.1	96.41	8e-73
CL7920.Contig2	Potri.017G084600.1	97.62	0	Dof3 protein [Jatropha curcas]
CL7636.Contig3	Potri.001G050000.2	98.51	7e-104	similar to probable glutathione-disulfide reductase (EC 1.8.1.7) - garden pea. [ORG:Pisum sativum]; [ co-ortholog (1of2) of CAB66332, Q43621, At3g24170, CAA66924, T06442, ]
CL13620.Contig1	Potri.005G039000.2	97.75	0	similar to expressed protein in Arabidopsis thaliana; similar to hypothetical proteins - different species; [ ortholog of At5g27400,]
Unigene46234	Potri.012G028000.1	95.08	1e-165	receptor-like protein 12-like [Vitis vinifera]
Unigene21312	Potri.005G058900.1	96.73	0	NAC domain protein, IPR003441 [Populus trichocarpa]
CL13903.Contig2	Potri.001G049400.3	95.52	0	WD-40 repeat family protein; similar to contains 7 WD-40 repeats ; similar to LEUNIG (GP:11141605)(Arabidopsis thaliana); WD-40 repeat family protein; similar to contains 7 WD-40 repeats ; similar to LEUNIG (GP:11141605)(Arabidopsis thaliana); WD-40 repea
CL11902.Contig2	Potri.006G045300.2	92.68	4e-163	polyubiquitin-C-like [Glycine max]
Unigene36994	Potri.001G245200.1	96.8	0	probable protein phosphatase 2C 24
CL7942.Contig1	Potri.005G033900.2	94.21	0	integral membrane Yip1 family protein; [ co-ortholog (1of2) of At3g05280, At5g27490, ]
CL7689.Contig1	Potri.006G065800.4	98.33	0
CL8713.Contig2	Potri.016G134200.1	98.46	0
Unigene4921	Potri.008G200600.1	96.15	2e-16
Unigene23081	Potri.017G146800.2	95.49	0	transcription factor ASG4-like [Vitis vinifera]
CL2461.Contig14	Potri.018G124700.4	97.38	0	similar to sucrose-phosphate synthase. [ORG:Vicia faba var. minor]; [ co-ortholog (2of3) of Q43876, AAR31210, CAA88587, S53083, T12195, AAK09427, CAA91217, ]
Unigene16052	Potri.007G049100.1	94.64	0
Unigene7739	Potri.007G086900.1	93.44	0	similar to SAP domain-containing protein; [ co-ortholog (2of2) of At4g39680, ]
CL6483.Contig3	Potri.001G417400.1	95.74	0
Unigene46366	Potri.018G082300.1	96.96	3e-128
CL6243.Contig1	Potri.017G143900.1	93.05	5e-71	cc-nbs resistance protein [Populus trichocarpa]
CL5956.Contig1	Potri.004G164000.1	94.03	0	amidophosphoribosyltransferase, chloroplastic
CL1176.Contig9	Potri.001G242600.5	96.89	0	cytochrome P450 [Populus trichocarpa]
CL7291.Contig3	Potri.017G076800.1	96.9	0	nitrate transporter
Unigene30738	Potri.001G229000.1	97.21	0	similar to emsy N terminus domain-containing protein; similar to ENT domain-containing protein; [ co-ortholog (2of2) of At2g44440, ]
Unigene39007	Potri.008G168300.1	95.18	2e-98
CL3412.Contig2	Potri.005G235300.1	97.02	0	V-type proton ATPase 16 kDa proteolipid subunit
Unigene30574	Potri.011G054500.1	93.83	0	Receptor-like protein kinase [Medicago truncatula]
CL519.Contig5	Potri.003G158800.2	96.93	0	similar to U2 small nuclear ribonucleoprotein A\' (U2 snRNP-A\').; [ co-ortholog (1of2) of At1g09760, ]
Unigene11827	Potri.003G137000.1	90.74	4e-10
CL6277.Contig3	Potri.012G004700.7	98.3	0
CL5786.Contig5	Potri.010G085900.1	97.11	0	integral membrane transporter family protein; similar to 9 transmembrane domain containing protein; similar to high affinity folic acid/methotrexate transporter 5 (GI:21898554) (Lei; [ co-ortholog (1of2) of At2g32040, ]
Unigene20901	Potri.002G006100.1	97.1	1e-115
CL12499.Contig2	Potri.001G174900.1	94.44	0	similar to hydrolase; alpha/beta fold family protein; similar to alpha/beta fold family; [ co-ortholog (2of3) of At1g52750, At1g15490, At1g80280, ]
CL3565.Contig4	Potri.003G098200.2	97.79	0
CL12915.Contig5	Potri.018G095300.2	96.9	0	similar to calmodulin-binding protein; similar to calmodulin-binding protein TCB60 GI:1698548 from (Nicotiana tabacum); [ ortholog of At2g18750,]
CL446.Contig23	Potri.001G073100.2	98.96	0	similar to CTP synthase; putative; similar to UTP--ammonia ligase; putative; similar to SP|P17812|CTP synthase EC (6 3.4.2.UTP) (ammonia--ligase {Homo) {sapiens} ; [ co-ortholog (2of2) of At2g34890, At1g30820, At4g20320, ]
CL7279.Contig1	Potri.017G112600.2	96.62	0
Unigene15670	Potri.019G021200.1	96.34	1e-168
CL2075.Contig3	Potri.016G104900.1	95.09	0	protein kinase family protein; similar to eukaryotic protein kinase domain containing protein; [ co-ortholog (2of2) of At3g53930, At2g37840, ]
CL1569.Contig10	Potri.014G067300.4	95.1	0	similar to Probable methionine aminopeptidase 1 (EC 3.4.11.18) (MetAP 1) (MAP 1) (Peptidase M 1).; [ ortholog of At2g45240,]
Unigene10943	Potri.002G131400.2	97.73	3e-14
CL6940.Contig7	Potri.009G074800.1	95.13	0
CL1530.Contig12	Potri.017G112500.1	97.72	0
Unigene2580	Potri.001G084300.1	88.69	9e-96
CL11577.Contig2	Potri.005G243000.1	97.46	0	similar to putative subtilisin precursor. [ORG:Glycine max]; [ co-ortholog (2of3) of AAG38994, At1g20160, CAB87247, ]
CL1074.Contig10	Potri.005G147900.1	100	9e-17
CL9733.Contig1	Potri.008G156500.1	96.45	0
CL2435.Contig9	Potri.004G074400.4	93.64	3e-39
CL4712.Contig1	Potri.006G095400.1	96.88	0
Unigene6857	Potri.014G027000.1	91.73	8e-46	similar to S-RIBONUCLEASE BINDING PROTEIN 1; [ co-ortholog (1of3) of At1g45976, ]
Unigene1869	Potri.008G161100.5	95.77	5e-165
Unigene13640	Potri.014G134900.1	96.52	0	similar to Na+/H+ antiporter. [ORG:Populus euphratica]; [ co-ortholog (2of2) of CAH69218, ]
CL3658.Contig1	Potri.004G234200.1	96.15	5e-69
CL14256.Contig1	Potri.002G229500.1	100	1e-10
Unigene55229	Potri.013G031700.1	97.65	0	similar to Na+/H+ antiporter. [ORG:Medicago sativa]; [ co-ortholog (2of2) of At5g27150, At3g05030, AAS84487, ]
Unigene13380	Potri.010G091000.1	95.43	1e-75	similar to 40S ribosomal protein S16. [ORG:Euphorbia esula]; [ co-ortholog (2of2) of AAF34799, ]
CL3677.Contig1	Potri.011G112700.1	95.58	0	similar to glycolate oxidase. [ORG:Lens culinaris]; [ co-ortholog (1of2) of BAA03131, At3g14420, At3g14415, AAC32392, T09388, 1803516A, ]
Unigene20167	Potri.005G026400.1	97.02	7e-167
CL12139.Contig1	Potri.017G002100.1	96.11	0
Unigene47953	Potri.013G033100.1	99.58	7e-129
CL6410.Contig1	Potri.001G147700.1	98.33	0	similar to leucine-rich repeat transmembrane protein kinase; putative; similar to putative receptor-like protein kinase GI:2947063 from (Arabidopsis thaliana); [ ortholog of At1g14390,]
Unigene28855	Potri.012G133900.1	99.18	0
CL3674.Contig9	Potri.006G041200.1	99.41	6e-89	similar to expressed protein in Arabidopsis thaliana; similar to expressed protein in Arabidopsis thaliana; [ co-ortholog (1of2) of At5g04090, At3g10250, ]
CL6461.Contig2	Potri.018G076200.1	96.81	0	similar to human Rev interacting-like protein-related; similar to hRIP protein-related; similar to SP|P52594|Nucleoporin like-protein RIP HIV (1-Rev binding-protein Rev) (interacting protein Rev) (Rex/activation domain binding-protein {Homo) {sapiens} ; [
Unigene47171	Potri.001G436300.3	98.44	0	similar to translation initiation factor IF-2; similar to chloroplast; putative; similar to SP|P57997|IF2C_PHAVU|Translation|initiation factor IF 2 ; similar to chloroplast precursor (PvIF2cp) {Phaseolus vulgaris}; [ co-ortholog (1of2) of At1g17220, ]
CL14570.Contig2	Potri.004G155500.1	95.06	0
CL1311.Contig2	Potri.019G040100.2	95.52	0
CL13413.Contig1	Potri.004G177500.1	94.95	0	similar to vacuolar ATP synthase subunit B; putative; similar to V-ATPase B subunit; putative; similar to vacuolar proton pump B subunit; putative; similar to V-ATPase 57 kDa subunit; putative; similar to very strong similarity to SP|P11574 Vacuolar ATP s
CL52.Contig4	Potri.010G172700.1	97.7	0
Unigene9905	Potri.008G200100.11	96.79	2e-101	similar to glutamine synthetase. [ORG:Glycine falcata]; [ co-ortholog (4of8) of AAM71227, AAR05531, AAP51252, AAR05559, AAR05552, AAM71209, AAM71231, AAR05581, AAR05506, AAP51256, AAO41677, AAO41668, AAC37356, AAM71193, AAM71233, AAR05523, AAO41662, AAR05
CL965.Contig18	Potri.001G021000.1	97.14	0	calmodulin-binding family protein; similar to low similarity to SF16 protein (Helianthus annuus) GI:560150; [ ortholog of At5g13460,]
Unigene30887	Potri.002G185700.1	95.34	0
CL7313.Contig1	Potri.014G139700.1	95.75	0	similar to expressed protein in Arabidopsis thaliana; similar to expressed protein in Arabidopsis thaliana; similar to expressed protein in Arabidopsis thaliana; [ co-ortholog (1of2) of At3g26670, ]
Unigene22901	Potri.013G136700.1	99.44	0	photosystem II CP47 protein [Populus alba]
Unigene2574	Potri.004G228800.2	96.68	1e-99	similar to Auxin response factor 1.; [ co-ortholog (1of2) of At1g59750, ]
CL60.Contig27	Potri.004G234100.1	97.58	0	similar to pectinacetylesterase; putative; similar to pectinacetylesterase precursor GI:1431629 from (Vigna radiata); similar to pectinacetylesterase; putative; similar to pectinacetylesterase precursor GI:1431629 from (Vigna radiata); [ co-ortholog (3of3
CL14564.Contig1	Potri.002G205900.1	98.2	0	AAA-type ATPase family protein; similar to AAA family; similar to Spastin (Swiss-Prot:Q9UBP0) (Homo sapiens) and Spastin (Fragment) (Swiss-Prot:Q9QYY8) (Mus musculus); similar to mitochondrial sorting protein 1 (MSP1) protein (; [ co-ortholog (2of2) of At
Unigene33445	Potri.004G046700.1	97.33	1e-129	SPL3-like protein [Eucalyptus globulus]
CL898.Contig5	Potri.002G040800.2	97.3	3e-88
CL1410.Contig5	Potri.005G093100.2	93.91	0	similar to nucleolin; putative; [ ortholog of At1g48920,At3g18610,]
CL535.Contig2	Potri.005G140200.1	98.05	0	similar to Polycomb group protein CURLY LEAF.; [ co-ortholog (2of2) of At2g23380, ]
Unigene46673	Potri.008G193200.1	98	6e-18
CL7250.Contig1	Potri.009G081100.1	96.3	0	similar to transporter-related; similar to low similarity to spinster membrane proteins from (Drosophila melanogaster) GI:12003974; similar to GI:12003976; similar to GI:12003972; similar to GI:12003970; [ co-ortholog (1of2) of At2g22730, ]
CL4227.Contig11	Potri.019G035300.3	92.19	0
Unigene33821	Potri.006G212500.1	97.62	1e-35
CL2868.Contig1	Potri.009G070400.1	91.93	0	similar to C2 domain-containing protein; [ co-ortholog (1of2) of At5g12300, ]
CL5939.Contig3	Potri.014G088200.2	97.66	0
Unigene24530	Potri.001G230900.1	93.33	9e-101
CL2153.Contig7	Potri.018G140200.1	97.57	2e-145
CL297.Contig17	Potri.011G167500.1	95.59	0
Unigene40368	Potri.010G149800.1	97.21	3e-85
CL6590.Contig1	Potri.018G109400.1	97.22	0	similar to Expressed protein in Arabidopsis thaliana; [ co-ortholog (1of2) of At5g58005, ]
Unigene41874	Potri.002G079200.1	98.69	0	similar to expressed protein in Arabidopsis thaliana; similar to low similarity to SP|O14976 Cyclin G-associated kinase (EC 2.7.1.-) {Homo sapiens}; similar to supporting cDNA gi|20466222|gb|AY099577.1|; [ co-ortholog (1of2) of At1g21660, ]
Unigene25280	Potri.013G087400.1	97.76	0
Unigene17035	Potri.002G157700.2	94.16	5e-121	DNA-binding family protein; remorin family protein; similar to DNA-binding protein gi|601843|Arabidopsis (thaliana ; similar to remorin (Solanum tuberosum) GI:1881585; [ co-ortholog (2of2) of At3g61260, ]
Unigene3875	Potri.005G140000.1	97.89	0
Unigene10304	Potri.009G077200.1	97.17	4e-121
CL3802.Contig1	Potri.001G013600.1	95.72	0
CL95.Contig13	Potri.005G078700.2	96.07	0	similar to 1L-myo-inositol 1-phosphate synthase. [ORG:Phaseolus vulgaris]; [ co-ortholog (1of2) of AAA91164, AAK72098, At2g22240, T10964, At4g39800, AAK69514, AAK49896, Q41107, CAH68559, ]
Unigene2918	Potri.004G138400.5	92.36	5e-123
Unigene4166	Potri.003G135300.1	96.32	0
CL12360.Contig2	Potri.001G299500.1	98.74	0	plant basic secretory protein (BSP) family protein; similar to NtPRp27 (Nicotiana tabacum) GI:5360263; [ co-ortholog (1of7) of At2g15130, At2g15220, At2g15170, ]
CL2039.Contig1	Potri.005G178100.1	96.99	0	similar to expressed protein in Arabidopsis thaliana; [ co-ortholog (2of2) of At1g77580, At1g21810, ]
CL6758.Contig2	Potri.005G000600.3	95.79	0	similar to expressed protein in Arabidopsis thaliana; similar to expressed protein in Arabidopsis thaliana; [ co-ortholog (2of5) of At5g26740, At3g05940, ]
CL5067.Contig2	Potri.004G068700.1	92.71	0
CL617.Contig3	Potri.003G091800.1	91.58	0
CL8846.Contig2	Potri.001G377200.1	97.53	0	similar to DNA-directed RNA polymerase II 19 kDa polypeptide (EC 2.7.7.6) (RNA polymerase II subunit 5).; [ ortholog of At5g59180,]
CL5206.Contig1	Potri.008G010400.10	96.17	0	similar to uridylyltransferase-related; similar to (Protein-PII) uridylyltransferase (PII uridylyl- transferase) (Uridylyl removing enzyme) (UTase)(SP:Q9AC53) (Caulobacter crescentus); similar to uridylyltransferase-related; similar to (Protein-PII) uridy
CL1615.Contig5	Potri.010G185800.1	97.07	0	similar to expressed protein in Arabidopsis thaliana; [ ortholog of At3g56040,]
Unigene15971	Potri.005G104700.2	97	0	zinc finger (DHHC type) family protein; [ ortholog of At3g51390,]
CL1506.Contig9	Potri.017G016200.1	98.21	5e-114
CL350.Contig2	Potri.002G114600.1	94.66	0
CL12547.Contig2	Potri.002G113800.1	97.84	0	similar to early-responsive to dehydration protein-related; similar to ERD protein-related; similar to low similarity to ERD4 protein (early-responsive to dehydration stress) (Arabidopsis thaliana) GI:15375406; similar to RXW8 mRNA; [ ortholog of At1g5852
CL1141.Contig3	Potri.014G045100.1	97.44	0
Unigene38627	Potri.004G013500.1	97.07	3e-134
Unigene17355	Potri.009G150200.1	95.61	1e-158	peptidase M50 family protein; sterol-regulatory element binding protein (SREBP) site 2 protease family protein; peptidase M50 family protein; similar to sterol-regulatory ele; [ co-ortholog (1of2) of At5g22760, At5g35210, ]
CL9623.Contig1	Potri.014G141000.2	96.41	0
CL2270.Contig3	Potri.008G021200.1	94.04	0
Unigene46382	Potri.011G052500.1	98.44	3e-26	similar to hypothetical protein; [ ortholog of At4g21700,]
CL6687.Contig1	Potri.001G215500.1	97.17	0	similar to chloroplast outer membrane protein-related; weakly similar to chloroplastic outer envelope membrane protein (OEP75) (Pisum sativum) GI:633607; [ co-ortholog (2of2) of At3g48620, At3g44160, ]
Unigene36046	Potri.013G025700.1	96.32	3e-59
Unigene27280	Potri.007G031200.1	96.34	0	similar to expressed protein in Arabidopsis thaliana; similar to unusual splice site at second intron; similar to GA instead of conserved GT at donor site; similar to At14a GI:11994571 and GI:11994573 (Arabidopsis thaliana); [ ortholog of At2g18630,]
Unigene45852	Potri.003G210200.1	99.1	9e-119
Unigene12132	Potri.011G106600.7	97.45	7e-93	similar to expressed protein in Arabidopsis thaliana; similar to expressed protein in Arabidopsis thaliana; [ co-ortholog (2of3) of At1g53450, At3g14830, ]
Unigene27485	Potri.001G187000.2	89.25	0	similar to expressed protein in Arabidopsis thaliana; similar to gene model; [ ortholog of At3g16270,]
CL5502.Contig3	Potri.006G139400.4	95.05	0	similar to expressed protein in Arabidopsis thaliana; [ ortholog of At1g74950,At1g19180,]
CL4355.Contig2	Potri.001G112500.2	96.41	0
CL14128.Contig2	Potri.015G043600.1	97.46	0
CL188.Contig1	Potri.018G145700.1	97.01	0	similar to ARABINOSE SENSITIVE 1; [ ortholog of At4g16130,]
CL1815.Contig2	Potri.006G165600.1	94.34	0
CL5764.Contig4	Potri.014G128500.1	97.39	2e-113
Unigene46252	Potri.009G087100.1	96.43	2e-46
CL3173.Contig2	Potri.017G078500.1	97.56	0	similar to Structure-specific recognition protein 1 homolog (HMG protein).; [ co-ortholog (2of2) of At3g28730, ]
Unigene29191	Potri.008G142800.1	93.83	0
CL1198.Contig4	Potri.009G084500.1	98.16	0
Unigene10277	Potri.008G145200.1	95.77	4e-96
CL8605.Contig2	Potri.009G112600.1	94.53	0
Unigene9971	Potri.007G145000.1	94.9	2e-36	similar to transcription factor-related; weakly similar to transcription factor IIIC63 (GI:5281316) (Homo sapiens); [ co-ortholog (2of2) of At3g49410, At5g24450, ]
Unigene26866	Potri.001G285600.1	96.22	0
Unigene3977	Potri.001G208000.1	90.17	5e-166
CL340.Contig5	Potri.006G016100.1	96.3	0	similar to hypothetical protein; [ co-ortholog (1of2) of At4g16460, ]
Unigene13140	Potri.004G042700.1	95.26	9e-123	similar to putative RING protein [Populus x canescens]. [ORG:Populus alba x Populus tremula]; [ co-ortholog (3of3) of AAN05420, ]
CL8688.Contig5	Potri.008G007500.1	96.09	0	similar to mannosyl-oligosaccharide 1; similar to 2-alpha-mannosidase. [ORG:Glycine max]; [ ortholog of At1g51590,AAF16414,At3g21160,]
Unigene28499	Potri.005G183900.1	89.37	2e-128
CL297.Contig1	Potri.011G167500.1	95.13	0	amino acid permease [Populus trichocarpa]
Unigene34591	Potri.T126700.1	95.33	0	wall-associated receptor kinase-like 10-like, partial [Vitis vinifera]
CL6314.Contig2	Potri.005G061900.1	97.9	0	cc-nbs-lrr resistance protein [Populus trichocarpa]
Unigene15589	Potri.018G035500.1	94.79	0	potassium channel KAT3-like
CL207.Contig2	Potri.007G044300.7	98.01	0	similar to zeaxanthin epoxidase. [ORG:Prunus armeniaca]; [ co-ortholog (1of2) of AAC24582, AAD42899, O81360, BAB11934, ]
CL10367.Contig2	Potri.009G017300.1	95.95	0
CL503.Contig5	Potri.001G471800.4	96.6	6e-66	WD-40 repeat family protein; similar to contains 2 (1 significant) WD-40 repeats (PF0400); similar to Trp-Asp repeat protein (PIR:T40094) (Schizosaccharomyces); similar to WD-40 repeat protein family; similar to contains 2 (1 significant) WD-40 repeats (P
CL254.Contig1	Potri.008G221500.2	95.25	0	similar to EARLY IN SHORT DAYS 4; [ co-ortholog (1of2) of At4g00690, At4g15880, ]
CL11643.Contig2	Potri.008G170100.1	95.62	0	proton-dependent oligopeptide transport (POT) family protein; [ co-ortholog (2of2) of At5g46040, At5g46050, ]
Unigene36510	Potri.T111900.1	98.83	0
CL13447.Contig2	Potri.006G220200.1	92.45	5e-35
CL8661.Contig1	Potri.014G106200.1	96.9	0	similar to metal tolerance protein 1; similar to MTP1. [ORG:Populus balsamifera subsp. trichocarpa x Populus deltoides]; [ co-ortholog (2of2) of AAR23528, At2g46800, At3g61940, ]
Unigene25497	Potri.018G122400.1	87.18	7e-11
Unigene9387	Potri.011G026600.1	95.68	2e-148	similar to polyubiquitin. [ORG:Cucumis melo]; [ co-ortholog (2of11) of CAA10056, CAA38256, P03993, BAA76429, BAA05670, AAQ08998, AAL33551, AAF31707, BAA85750, AAP31578, AAF70460, AAQ08999, BAA05085, CAA06197, ]
Unigene252	Potri.001G471300.4	98.07	0
CL8837.Contig1	Potri.008G021700.1	98.25	0	aspartyl aminopeptidase
Unigene52924	Potri.019G090000.1	85.71	8e-27	uncharacterized protein LOC100250486
CL13390.Contig2	Potri.007G138100.1	91.71	0	AP2/ERF domain-containing transcription factor [Populus trichocarpa]
CL10247.Contig1	Potri.007G050700.1	99.28	2e-70	similar to Metal transporter Nramp3 (AtNramp3).; [ co-ortholog (2of2) of At2g23150, ]
CL2417.Contig1	Potri.002G220300.1	98.73	4e-168
CL13151.Contig2	Potri.012G003900.1	94.6	0
CL7184.Contig1	Potri.006G224900.1	97.94	0
Unigene22208	Potri.001G145100.1	93.56	7e-78
CL11365.Contig1	Potri.003G135000.1	95.62	0
Unigene22255	Potri.001G281300.5	85	4e-14
CL4348.Contig2	Potri.001G170700.2	96	0	hydroxyproline-rich glycoprotein family protein; [ co-ortholog (1of2) of At3g13990, ]
CL2355.Contig3	Potri.004G078300.3	94.55	9e-155
Unigene34704	Potri.006G126800.1	97.15	0	similar to phenylalanine ammonia-lyase (EC 4.3.1.5) 1 - alfalfa. [ORG:Medicago sativa]; [ co-ortholog (1of3) of CAB93138, At3g53260, 1807329B, S17444, JQ2265, At2g37040, ]
CL604.Contig5	Potri.T169600.1	91.04	7e-151
CL12800.Contig2	Potri.017G127300.1	92.38	0	Glutamine synthetase
Unigene30595	Potri.017G093600.1	97.94	0	WRKY transcription factor 28 [(Populus tomentosa x P. bolleana) x P. tomentosa]
CL8161.Contig2	Potri.001G194100.2	97.7	6e-152
CL104.Contig1	Potri.017G001200.2	96.68	0	similar to GDP dissociation inhibitor. [ORG:Medicago truncatula]; [ co-ortholog (1of2) of CAF02075, At3g59920, At2g44100, ]
CL9379.Contig2	Potri.005G229200.1	92.23	0	proteasome subunit alpha type-1-B [Vitis vinifera]
Unigene20341	Potri.019G054600.4	96.58	1e-153	similar to F5A9.22; similar to hypothetical protein; similar to expressed protein in Arabidopsis thaliana; [ co-ortholog (2of2) of At1g24706, ]
CL14247.Contig4	Potri.010G167600.1	95.82	4e-109	f-box family protein [Populus trichocarpa]
Unigene38431	Potri.005G208600.3	96.78	0	bHLH-like DNA binding protein [Vitis vinifera]
CL12116.Contig1	Potri.010G249700.1	95.14	0
CL6075.Contig1	Potri.011G069300.1	96.44	0
CL5409.Contig1	Potri.009G151300.2	98.48	0
Unigene47346	Potri.010G221100.1	96.77	3e-06	similar to putative chlorophyll a/b-binding protein (At3g54890) mRNA; similar to chlorophyll A-B binding protein; similar to LHCI type I (CAB); similar to chlorophyll A/B-binding protein (Arabidopsis thaliana) GI:16207; [ co-ortholog (2of2) of At3g54890,
Unigene37270	Potri.013G090600.1	97.45	4e-137	pentatricopeptide repeat-containing protein At2g40720 [Vitis vinifera]
Unigene31659	Potri.016G139600.2	91.5	1e-144	similar to Proteasome subunit alpha type 6-1 (EC 3.4.25.1) (20S proteasome alpha subunit A1).; [ co-ortholog (1of2) of At2g05840, At5g35590, ]
CL11500.Contig1	Potri.002G092400.1	98.58	0	similar to Low affinity sulphate transporter 3. [ORG:Stylosanthes hamata]; [ ortholog of At1g77990,P53393,]
CL8866.Contig1	Potri.005G180100.2	91.41	0	similar to C2 domain-containing protein; armadillo/beta-catenin repeat family protein; similar to CCLS 65 (Silene latifolia) GI:2570102; [ co-ortholog (1of2) of At1g77460, ]
CL14651.Contig4	Potri.002G144200.3	97.45	0	scarecrow transcription factor family protein; similar to scarecrow-like 6; similar to Arabidopsis thaliana; similar to EMBL:AF036303; [ co-ortholog (1of4) of At2g45160, At3g60630, ]
CL14354.Contig4	Potri.008G108800.1	96.8	0
CL12903.Contig1	Potri.014G079400.2	96.44	0	similar to UDP-galactose:MGDG galactosyltransferase 2; similar to digalactosyldiacylglycerol synthase 2 (DGD2); similar to digalactosyldiacylglycerol synthase (DGD2) GI:18141112 (Arabidopsis thaliana); similar to encodes a UDP-galactose-dependent digalact
CL2380.Contig3	Potri.001G033600.1	89.69	0
Unigene55096	Potri.009G068100.3	94.17	1e-84	F-box family protein; similar to SKP1 interacting partner 2 (SKIP2) TIGR_Ath1:At5g67250; [ co-ortholog (1of2) of At2g32560, At2g26850, ]
CL2396.Contig1	Potri.T093000.1	88.66	0	UPF0481 protein At3g47200-like [Glycine max]
CL2966.Contig2	Potri.010G178700.1	90.73	0	U6 snRNA-associated Sm-like protein LSm6
CL4851.Contig2	Potri.008G214900.3	98.84	0	acyl-CoA-binding domain-containing protein 4-like [Glycine max]
CL4016.Contig4	Potri.002G038500.2	97.08	2e-170	similar to GmMYB29. [ORG:Glycine max]; [ ortholog of At2g31180,BAA81813,]
Unigene4204	Potri.009G156200.1	92.08	9e-29	similar to expressed protein in Arabidopsis thaliana; [ co-ortholog (1of2) of At5g19480, At5g12230, ]
CL6133.Contig3	Potri.013G010800.3	94.47	0
CL5292.Contig6	Potri.013G123100.2	99.12	2e-55
Unigene32067	Potri.014G030500.1	93.81	6e-89
Unigene1674	Potri.008G063300.1	95.29	7e-109
CL619.Contig2	Potri.013G107900.4	96.69	1e-146
Unigene30688	Potri.007G107400.1	96.9	0	similar to transcription factor-related; similar to low similarity to SP|Q9DBA9 TFIIH basal transcription factor complex p62 subunit {Mus musculus}; [ co-ortholog (1of2) of At1g55750, At3g61420, ]
Unigene14365	Potri.005G016200.1	92.24	3e-80
Unigene16118	Potri.017G075600.1	94.53	0
CL109.Contig7	Potri.T001700.1	92.8	0
CL14631.Contig6	Potri.005G072200.1	98.89	2e-144	similar to expressed protein in Arabidopsis thaliana; [ co-ortholog (2of2) of At4g40050, ]
CL5536.Contig2	Potri.018G023000.1	97.06	0
Unigene26474	Potri.T067800.1	97.73	4e-62
CL192.Contig7	Potri.010G114100.7	96.06	0
CL1017.Contig10	Potri.008G045300.1	95.87	0
Unigene37520	Potri.014G124000.1	95.7	4e-156
Unigene11189	Potri.001G081500.2	97.22	0	similar to photosystem I chain III - garden pea (fragment). [ORG:Pisum sativum]; [ co-ortholog (1of2) of At1g31330, S00315, ]
CL13087.Contig1	Potri.003G067100.1	93.98	0
Unigene50342	Potri.010G045900.2	97.47	0	similar to ABC transporter (TAP1); similar to TAP1 protein (transporter of processed antigen) GB:AAD53033 (Oncorhynchus mykiss); similar to cDNA transporter associated with antigen processing-like protein (TAP1) GI:; [ ortholog of At1g70610,]
CL6949.Contig1	Potri.011G106400.1	96.17	0	similar to receptor-like protein kinase. [ORG:Fagus sylvatica]; [ co-ortholog (1of3) of At1g53440, CAE54078, ]
Unigene30682	Potri.T084300.2	98.01	0
Unigene13008	Potri.014G074200.6	91.67	2e-104
Unigene2633	Potri.015G000400.1	96.31	0	similar to expressed protein in Arabidopsis thaliana; similar to expressed protein in Arabidopsis thaliana; [ co-ortholog (1of3) of At3g49590, ]
Unigene25446	Potri.006G236700.1	95.75	0
CL152.Contig36	Potri.001G264900.2	95.65	0
Unigene5628	Potri.009G045500.1	97.28	0
Unigene34748	Potri.016G046900.1	96.34	0
Unigene9577	Potri.013G089000.1	98.2	0
CL6234.Contig4	Potri.018G132500.1	98.71	1e-121	similar to isoamylase; putative; similar to starch debranching enzyme; putative; similar to isoamylase from (Solanum tuberosum) GI:27728145; similar to (Triticum aestivum) GI:17932898; similar to (Hordeum vulgare) GI:21314275; similar to (Oryza sativa) GI
CL2642.Contig1	Potri.010G105700.3	96.06	0	similar to FLAVIN-BINDING KELCH DOMAIN F BOX PROTEIN; [ co-ortholog (1of2) of At1g68050, At5g23410, ]
CL7730.Contig2	Potri.013G126600.2	94.7	1e-51
Unigene37089	Potri.T016200.2	86.89	3e-24
Unigene18519	Potri.016G059400.1	95.98	0
Unigene34358	Potri.010G254200.1	89.17	2e-73
Unigene181	Potri.001G307200.2	97.87	0	similar to Probable mannitol dehydrogenase 1 (NAD-dependent mannitol dehydrogenase 1). [ORG:Stylosanthes humilis]; [ ortholog of AAC35846,Q43137,At4g39330,]
CL4550.Contig1	Potri.002G151800.1	94.39	0	similar to calcineurin B subunit-related; weakly similar to Calcineurin B subunit isoform 2 (Protein phosphatase 2B regulatory; [ co-ortholog (1of2) of At2g45670, ]
CL9747.Contig1	Potri.019G019800.1	94.98	6e-114
CL2216.Contig1	Potri.014G007600.1	93.09	2e-145	cc-nbs-lrr resistance protein [Populus trichocarpa] >gi|222841487|gb|EEE79034.1| cc-nbs-lrr resistance protein [Populus trichocarpa]
CL152.Contig15	Potri.001G264900.1	97.13	0	tRNA-dihydrouridine synthase A-like isoform 1 [Vitis vinifera]
CL6386.Contig2	Potri.018G112600.2	98.83	0	FAD-dependent oxidoreductase family protein; [ ortholog of At2g22650,]
CL6065.Contig7	Potri.015G017100.1	96.4	0
CL6226.Contig9	Potri.002G093900.1	98.4	0	glycosyl hydrolase family 3 protein; similar to xylosidase GI:2102655 from (Aspergillus niger); [ co-ortholog (3of4) of At1g78060, ]
CL1229.Contig4	Potri.003G064100.2	94.08	0	transcription initiation factor IID (TFIID) subunit A family protein; similar to SP|Q16514|Transcription initiation factor TFIID 20 15/kDa subunits TAFII (20-TAFII/15-{Homo) {sapiens} ; [ co-ortholog (1of2) of At1g17440, ]
CL1800.Contig1	Potri.001G154700.3	98.12	0	dual specificity protein phosphatase family protein; similar to catalytic domain; [ co-ortholog (2of2) of At2g35680, ]
Unigene45810	Potri.010G153200.1	96.14	0	similar to expressed protein in Arabidopsis thaliana; similar to low similarity to PIR|I46078 endothelin converting enzyme from Bos primigenius taurus; [ ortholog of At3g17365,]
Unigene11751	Potri.001G053400.1	96.62	0	similar to leucine-rich repeat transmembrane protein kinase; putative; similar to receptor protein kinase (Pinus sylvestris) gi|12054894|emb|CAC20842|; similar to leucine rich repeat (LRR) domain containing protein; similar to protein kinase domain contai
CL362.Contig4	Potri.006G280800.1	94.43	0
Unigene20480	Potri.016G080700.3	83.46	7e-09
Unigene11536	Potri.001G468100.1	95.57	0	similar to fructose-1; similar to 6-bisphosphate aldolase. [ORG:Pisum sativum]; [ co-ortholog (1of2) of At4g26520, At4g26530, CAA61946, AAR86689, ]
CL5655.Contig3	Potri.005G095200.3	96.73	0
CL2216.Contig6	Potri.014G007900.1	93.91	0	cc-nbs-lrr resistance protein [Populus trichocarpa]
CL43.Contig5	Potri.009G028500.1	97.81	0
CL4890.Contig1	Potri.005G092100.1	94.34	8e-64
Unigene40484	Potri.008G125500.2	97.4	3e-29
CL13271.Contig2	Potri.018G123100.1	92.82	0	similar to ARP2/3 complex 21 kDa subunit family; similar to Arp2/3 complex subunit p21-Arc (GI:6983853) (Mus musculus); similar to ARP2/3 complex 21 kDa subunit (P21-ARC) (Actin-related protein 2/3 comp; [ co-ortholog (1of2) of At1g60430, ]
CL3123.Contig3	Potri.017G120100.1	95.13	0	transducin family protein; WD-40 repeat family protein; similar to Vegetatible incompatibility protein HET-E-1 (SP:Q00808) {{Podospora anserina}}; transducin family protein; WD-40 repeat family protein; similar to Vegetatible incompatibility protein HET-E
CL1692.Contig8	Potri.002G156300.1	96.99	0
Unigene52061	Potri.009G143900.1	100	7e-35
Unigene6034	Potri.014G130700.1	94.65	0	similar to glycine-rich protein 2. [ORG:Fagus sylvatica]; [ co-ortholog (1of2) of Q9ZRU9, CAA10233, ]
Unigene41244	Potri.007G012400.1	99.18	0
CL1807.Contig5	Potri.015G101300.2	100	1e-120	RNA pseudourine synthase 7-like isoform 2
CL30.Contig18	Potri.005G093300.1	93.05	0
CL14385.Contig1	Potri.002G045600.1	96.54	1e-107
CL728.Contig3	Potri.008G161400.2	96.32	0	magnesium transporter CorA-like family protein; [ co-ortholog (1of2) of At5g09690, At5g09710, At5g64560, At5g09720, ]
CL3515.Contig1	Potri.010G217100.1	96.15	0	similar to putative 40S ribosomal protein s12. [ORG:Fragaria x ananassa]; [ co-ortholog (2of3) of AAA79921, P46297, ]
CL13588.Contig1	Potri.005G086300.1	85.56	2e-54
CL3727.Contig3	Potri.013G154600.2	97.8	0	similar to insulin-degrading enzyme-related; weakly similar to Swiss-Prot:P14735 insulin-degrading enzyme (Insulysin) (Insulinase) (Insulin protease) (Homo sapiens); [ ortholog of At1g06900,At5g01440,]
Unigene22990	Potri.001G276800.1	90.86	7e-140
CL497.Contig11	Potri.009G055400.1	97.04	0	transducin family protein; WD-40 repeat family protein; similar to Sec31p (GI:13928450) {{Oryza sativa}}; [ co-ortholog (1of2) of At3g63460, At1g18830, ]
Unigene54467	Potri.003G040900.1	88.8	4e-75
CL8131.Contig1	Potri.008G032800.3	96.75	0	KOW domain-containing transcription factor family protein; [ co-ortholog (1of2) of At5g04290, ]
CL13327.Contig1	Potri.006G114100.1	96.57	0	bifunctional protein FolD-like [Vitis vinifera]
CL832.Contig1	Potri.006G165500.1	96.81	0	similar to expressed protein in Arabidopsis thaliana; similar to expressed protein in Arabidopsis thaliana; [ co-ortholog (2of2) of At5g57340, ]
CL6188.Contig4	Potri.002G044500.2	96.13	0	similar to RNA polymerase Rpb7 N-terminal domain-containing protein; similar to SP|P35718|DNA directed-RNA polymerase 3 25 kDa polypeptide EC (2 7.7.6.{Saccharomyces) {cerevisiae} ; similar to N-terminal domain; similar to RNA polymeras; [ ortholog of At1
CL4731.Contig8	Potri.002G191400.1	99.2	8e-135	similar to ADP-ribosylation factor. [ORG:Medicago sativa]; [ co-ortholog (2of10) of AAB91395, BAA24696, O48649, AAO63780, AAP80742, AAR29293, AAO63779, ]
CL21.Contig11	Potri.005G070900.2	97.25	0	similar to diacylglycerol kinase; putative; similar to diacylglycerol kinase; similar to theta (diglyceride kinase; similar to DGK- theta; similar to DAG kinase theta). (Homo sapiens) SWISS-PROT:P52824; [ co-ortholog (2of2) of At5g63770, ]
CL3241.Contig2	Potri.001G351300.1	99.29	3e-71	similar to protein kinase; putative; similar to ATMRK1 (Arabidopsis thaliana) gi|2351097|dbj|BAA22079|; [ co-ortholog (1of4) of At3g01490, ]
CL3319.Contig2	Potri.016G041600.5	89.61	2e-13	similar to LIGHT STRESS-REGULATED 1; similar to EARLY RESPONSIVE TO DEHYDRATION 15; [ co-ortholog (2of2) of At2g41430, ]
Unigene37210	Potri.008G177500.1	97.01	0
CL8652.Contig2	Potri.010G106200.1	96.74	0	metallo-beta-lactamase family protein; similar to simliar to SP|P79101 Cleavage and polyadenylation specificity factor; similar to 73 kDa subunit (CPSF 73 kDa subunit) {Bos taurus}; similar to a homolog of cleavage and po; [ ortholog of At2g01730,]
CL455.Contig4	Potri.003G005500.1	98.53	0
CL3404.Contig3	Potri.006G066700.1	95.88	0
Unigene19573	Potri.001G354400.1	94.52	0	similar to expressed protein in Arabidopsis thaliana; [ co-ortholog (1of3) of At5g46440, At5g46460, ]
Unigene32444	Potri.014G155300.1	98.36	3e-92
Unigene15367	Potri.018G091100.1	98.67	1e-117	transducin family protein; WD-40 repeat family protein; similar to G-beta repeat (5 copies; similar to 2 below cutoff); similar to related to LACK protective antigen (GI:13625467) (Leishmania donovani); [ co-ortholog (2of3) of At3g26480, At2g18900, ]
CL1266.Contig2	Potri.003G157800.2	97.8	0	peptidase M50 family protein; sterol-regulatory element binding protein (SREBP) site 2 protease family protein; weakly similar to SP|O54862|Membrane bound-transcription factor site 2 protease EC (3 4.24.Sterol.-) (regulatory-element binding-proteins int ;
Unigene12186	Potri.003G022000.1	95.87	2e-98
Unigene12175	Potri.004G169300.1	92.64	0	Glutamyl-tRNA(Gln) amidotransferase subunit A [Medicago truncatula]
CL1612.Contig6	Potri.005G247900.1	94.21	0	ubiquitin family protein; [ co-ortholog (1of2) of At5g42220, ]
Unigene39444	Potri.003G034900.2	95.74	0
CL4010.Contig3	Potri.014G028100.1	98.49	0
Unigene10582	Potri.015G073900.1	92.46	7e-136
CL2117.Contig10	Potri.001G067400.1	95.85	0
CL1825.Contig2	Potri.008G017400.2	97.24	0
CL1886.Contig23	Potri.009G024600.1	98.1	0	similar to expressed protein in Arabidopsis thaliana; [ co-ortholog (2of2) of At2g44280, At3g60070, ]
CL12121.Contig4	Potri.011G147400.1	94.29	1e-146
CL10712.Contig1	Potri.008G004400.1	98.08	0	similar to expressed protein in Arabidopsis thaliana; [ co-ortholog (1of2) of At3g20260, ]
CL14615.Contig1	Potri.014G135200.3	96.2	0	similar to putative DegP2 protease (At2g47940) mRNA; similar to DegP2 protease (DEGP2); similar to DegP2 protease GI:13172275 from (Arabidopsis thaliana); similar to cDNA DegP2 protease (DEGP2) nuclear gene for chloroplast product GI:13172274; similar to
CL14347.Contig1	Potri.012G084200.1	89.74	1e-17
Unigene31487	Potri.T076700.1	97.33	0
Unigene11508	Potri.019G066200.2	95.69	0
Unigene17542	Potri.018G006800.1	95.93	0
CL7375.Contig1	Potri.019G079500.1	93.68	0
CL14459.Contig1	Potri.003G123500.1	96.4	0
CL12902.Contig1	Potri.018G016300.1	97.66	0	similar to expressed protein in Arabidopsis thaliana; [ ortholog of At2g24970,]
CL7820.Contig1	Potri.008G121400.1	98.73	0	pentatricopeptide repeat-containing protein At1g08070-like [Vitis vinifera]
Unigene8091	Potri.004G161200.2	93.95	3e-160	squalene synthase 1 [Glycyrrhiza uralensis]
CL537.Contig2	Potri.011G094500.2	94.51	1e-100	40S ribosomal protein S9
Unigene49198	Potri.001G314900.1	92.98	2e-39
CL5002.Contig2	Potri.015G090200.1	97.32	0	similar to EARLY FLOWERING 5; [ co-ortholog (1of2) of At5g62640, ]
Unigene9792	Potri.002G132900.1	98.07	0	glycosyl transferase family 8 protein; [ co-ortholog (2of2) of At1g19300, At3g50760, ]
CL5350.Contig8	Potri.013G004600.1	94.84	0
CL7028.Contig1	Potri.008G022200.1	96.62	6e-127
CL3083.Contig1	Potri.014G117500.2	95.8	0	similar to expressed protein in Arabidopsis thaliana; [ ortholog of At4g01935,]
Unigene34039	Potri.015G109500.2	99.6	5e-136
Unigene7296	Potri.013G028700.1	97.23	0	similar to expressed protein in Arabidopsis thaliana; similar to low similarity to PrMC3 (Pinus radiata) GI:5487873; [ ortholog of At3g05120,At5g27320,]
Unigene38841	Potri.017G093600.1	96.01	0
CL6554.Contig3	Potri.005G174600.1	93.93	0	camphor resistance CrcB family protein; [ co-ortholog (1of2) of At2g41705, ]
CL6454.Contig2	Potri.015G013400.2	96.25	0	dipeptidyl peptidase 8-like
CL5413.Contig13	Potri.012G089000.6	94.55	0	MORC family CW-type zinc finger protein 3-like [Glycine max]
CL7497.Contig2	Potri.010G107400.1	97.61	0
CL6535.Contig2	Potri.017G033300.2	94.51	0	similar to Biotin synthase (EC 2.8.1.6) (Biotin synthetase).; [ co-ortholog (2of2) of At2g43360, ]
CL1859.Contig7	Potri.002G159200.2	94.32	0	lipase class 3 family protein; similar to calmodulin-binding heat-shock protein-related; lipase class 3 family protein; similar to calmodulin-binding heat-shock protein-related; [ co-ortholog (2of2) of At4g00500, ]
Unigene36506	Potri.016G106900.1	95.17	0	similar to Chain D; similar to Redox Signaling In The Chloroplast: Structure Of Oxidized Pea Fructose-1; similar to 6-Bisphosphate Phosphatase. [ORG:Pisum sativum]; [ ortholog of 1DCU_D,At3g54050,1D9Q_C,S29560,1DBZ_A,CAA48719,1D9Q_B,1D9Q_D,2106425A,1DCU_B
Unigene18139	Potri.001G143700.1	86.69	2e-65	similar to late embryogenesis abundant group 1 domain-containing protein; similar to LEA group 1 domain-containing protein; [ ortholog of At1g32560,]
CL1165.Contig9	Potri.002G071800.3	98.27	0	serine carboxypeptidase S10 family protein; similar to Serine carboxypeptidase 2 precursor (Carboxypeptidase D) (CP-MII) (SP:P08818) (Hordeum vulgare); [ ortholog of At1g43780,At5g42240,At5g42230,At2g12480,]
CL8273.Contig3	Potri.010G138800.1	96.64	0	similar to geranyl diphosphate synthase; putative; similar to GPPS; putative; similar to dimethylallyltransferase; putative; similar to prenyl transferase; putative; similar to GI:11322965 A. thaliana geranyl diphosphate synthase; [ co-ortholog (2of2) of
CL8136.Contig1	Potri.014G022400.3	97.8	0
Unigene26472	Potri.019G039200.6	92.26	2e-120	similar to Ubiquitin-conjugating enzyme E2-17 kDa (Ubiquitin-protein ligase) (Ubiquitin carrier protein). [ORG:Medicago sativa]; [ co-ortholog (1of2) of P35130, At2g02760, At1g14400, AAA18528, ]
CL6584.Contig2	Potri.015G135300.3	86.18	8e-109	similar to expressed protein in Arabidopsis thaliana; [ ortholog of At5g51880,]
Unigene6241	Potri.002G045400.1	96.94	0	basic helix-loop-helix (bHLH) family protein; similar to component of the pyruvate dehydrogenase complex E3; similar to PF|00010|helix loop-helix-DNA binding-domain containing protein; [ co-ortholog (1of3) of At4g02590, At1g03040, ]
Unigene30149	Potri.003G084200.1	97.85	6e-41
Unigene7813	Potri.014G054100.1	96.06	0
Unigene44716	Potri.009G142900.1	96.8	3e-169	similar to expressed protein in Arabidopsis thaliana; [ ortholog of At4g35240,At2g17110,]
CL12530.Contig1	Potri.014G106000.8	94.32	4e-96
CL9271.Contig1	Potri.007G010000.1	96.38	0
CL3119.Contig2	Potri.016G116100.1	92.41	0
CL13055.Contig1	Potri.005G148500.1	95.89	0	transducin family protein; WD-40 repeat family protein; similar to beta-transducin; similar to Schizosaccharomyces pombe; similar to EMBL:CAA17803; [ ortholog of At3g49660,]
CL8025.Contig3	Potri.010G222500.1	82.71	2e-14	similar to expressed protein in Arabidopsis thaliana; similar to expression supported by MPSS; [ co-ortholog (1of2) of At1g13810, ]
Unigene13187	Potri.005G202100.1	93.97	3e-119	similar to ribose-phosphate pyrophosphokinase 4; similar to phosphoribosyl diphosphate synthetase 4 (PRS4); similar to phosphoribosyl diphosphate synthase (prs4) (Arabidopsis thaliana) GI:4902472; [ co-ortholog (2of2) of At2g42910, ]
CL6065.Contig6	Potri.015G017100.1	96.4	0
CL6272.Contig5	Potri.018G134200.1	94.49	0	probable serine/threonine-protein kinase Cx32, chloroplastic-like isoform 1 [Glycine max]
Unigene21505	Potri.004G211400.1	96.33	0	similar to expressed protein in Arabidopsis thaliana; similar to putative ethylene responsive element binding protein (GI:22135858) (Arabidopsis thaliana); [ co-ortholog (2of2) of At2g28370, ]
Unigene6306	Potri.014G043500.4	95.92	0
Unigene29956	Potri.014G013100.1	90.04	4e-79	similar to FF domain-containing protein; similar to WW domain-containing protein; [ ortholog of At1g44910,]
CL10380.Contig1	Potri.008G213200.2	97.96	0	similar to expressed protein in Arabidopsis thaliana; [ ortholog of At1g52590,]
Unigene25237	Potri.007G060400.1	92.85	0	Ankyrin repeat domain-containing protein [Medicago truncatula]
CL11227.Contig2	Potri.001G215000.2	96.18	0	probable receptor-like protein kinase At1g49730
CL10372.Contig2	Potri.008G048600.1	97.34	0	pectate lyase family protein; similar to pollen allergen Amb a 1.3 SP:P27761 from (Ambrosia artemisiifolia); pectate lyase family protein; similar to pollen allergen Amb a 1.3 SP:P27761 from (Ambrosia artemisiifolia); [ ortholog of At3g55140,]
Unigene22387	Potri.009G053000.1	94.03	4e-84	similar to expressed protein in Arabidopsis thaliana; [ co-ortholog (2of2) of At1g51355, ]
CL9012.Contig1	Potri.010G052200.1	96.63	0	similar to COP1-interacting protein 4.1; [ ortholog of At5g37190,At4g00930,]
Unigene18155	Potri.T073500.1	100	8e-67
Unigene47084	Potri.015G056000.5	96.39	2e-117	similar to acyl-activating enzyme 17 (AAE17); similar to acyl-activating enzyme 17 (Arabidopsis thaliana) GI:29893266; similar to acetyl-CoA synthetase (SP|P27095|from) Methanothrix soehngenii ; similar to c; [ co-ortholog (1of2) of At5g23050, ]
Unigene20124	Potri.003G222500.1	95.29	5e-31
Unigene38722	Potri.012G054100.1	98.15	1e-139	reticulon family protein; weakly similar to RTN2-C (Homo sapiens) GI:3435090; [ co-ortholog (1of2) of At3g18260, ]
CL10636.Contig1	Potri.010G229300.1	97.63	0	similar to pullulanase; putative; similar to starch debranching enzyme; putative; similar to pullulanase (Spinacia oleracea) GI:634093 (EC 3.2.1.41); [ co-ortholog (1of2) of At5g04360, ]
CL170.Contig198	Potri.018G079800.1	97.63	0	kinesin-like protein KIF2C-like [Glycine max]
Unigene33573	Potri.007G055600.1	95.06	9e-27	similar to VDAC2.1. [ORG:Lotus corniculatus var. japonicus]; [ co-ortholog (2of2) of AAQ87022, At5g67500, At3g49920, ]
CL552.Contig5	Potri.011G091200.1	97.67	0	similar to MULTIDRUG RESISTANCE-ASSOCIATED PROTEIN 2; [ ortholog of At1g30400,At2g34660,]
Unigene19029	Potri.001G166800.3	98.58	0
CL9306.Contig3	Potri.008G205400.1	97.61	0	zinc finger (C3HC4-type RING finger) family protein; similar to C3HC4 type (RING finger); [ ortholog of At5g18650,]
CL4789.Contig6	Potri.002G078000.2	99.03	0	preprotein translocase secA family protein; similar to amino terminal region; similar to G-beta repeat; similar to C3HC4 type (RING finger); [ ortholog of At1g21650,]
Unigene37893	Potri.011G050500.2	96.43	3e-119
CL4232.Contig4	Potri.008G186500.7	90.29	0	similar to octicosapeptide/Phox/Bem1p (PB1) domain-containing protein; [ co-ortholog (1of3) of At1g70640, ]
Unigene49892	Potri.011G065400.1	96.31	2e-98
Unigene13843	Potri.004G160800.3	96.42	0	similar to Expressed protein in Arabidopsis thaliana; [ co-ortholog (1of2) of At2g21385, ]
CL9915.Contig3	Potri.010G174800.8	93.65	0
Unigene33603	Potri.011G002500.1	92.39	0
CL7541.Contig3	Potri.018G029500.1	93.61	0	similar to bZIP with a Ring-finger motif. [ORG:Lotus corniculatus var. japonicus]; [ co-ortholog (2of2) of BAC20320, BAC20318, BAC20319, ]
Unigene23617	Potri.014G180600.1	95.05	1e-177
CL12336.Contig2	Potri.002G090600.2	95.77	0	similar to DNAJ heat shock N-terminal domain-containing protein; similar to J-Domain (Residues 1-77) Of The Escherichia Coli N-Terminal Fragment (Residues 1-104) Of The Molecular Chaperone Dnaj GI:5542126; similar to DNAJ heat shock N; [ ortholog of At1g7
CL9733.Contig2	Potri.010G082900.2	97.76	0	similar to tetratricopeptide repeat (TPR)-containing protein; similar to low similarity to protein antigen LmSTI1 (Leishmania major) GI:1698880; similar to EST gb|Z47802 and gb|Z48402 come from this gene; [ ortholog of At1g04190,]
CL2119.Contig2	Potri.019G060900.1	98.05	0
Unigene37791	Potri.018G095800.1	96.72	9e-22
Unigene42653	Potri.005G235200.4	95.65	6e-13
CL7212.Contig1	Potri.018G055100.1	97.09	0
CL168.Contig4	Potri.001G128700.1	95.12	0	similar to Cell division control protein 48 homolog B (AtCDC48b).; [ ortholog of At2g03670,]
Unigene48007	Potri.012G041300.2	93.55	7e-68	similar to expressed protein in Arabidopsis thaliana; [ ortholog of At3g18310,]
Unigene35018	Potri.016G052700.1	98.86	0	similar to zinc finger (C2H2 type) protein (WIP2); similar to WIP2 protein (Arabidopsis thaliana) gi|18027012|gb|AAL55722|; similar to C2H2 type; [ ortholog of At3g57670,]
CL5418.Contig7	Potri.006G185200.1	93.26	0	similar to UBIQUITIN-SPECIFIC PROTEASE 23; [ co-ortholog (2of3) of At5g57990, ]
Unigene21278	Potri.001G289400.2	94.59	0
CL7112.Contig1	Potri.007G051800.1	92.72	0
CL6345.Contig7	Potri.014G174200.1	97.01	0	ATP-binding family protein; ATP-binding family protein; [ ortholog of At4g12790,]
Unigene51449	Potri.008G152700.2	97.16	6e-65
CL2117.Contig16	Potri.001G067400.1	96.87	0
Unigene5449	Potri.001G158700.1	98.11	1e-135
CL6086.Contig3	Potri.010G069100.1	97.63	0	similar to alcohol oxidase-related; similar to long chain fatty alcohol oxidase from Candida cloacae (GI:6983581); similar to Candida tropicalis (GI:6983594); [ co-ortholog (2of3) of At3g23410, ]
CL5443.Contig4	Potri.005G232200.4	95.15	0
CL7607.Contig3	Potri.008G110300.1	97.08	0
Unigene32988	Potri.016G069100.1	98.48	0
Unigene52931	Potri.008G203900.1	92.58	2e-107
Unigene16208	Potri.014G038200.1	96.25	0
CL2631.Contig19	Potri.001G371700.3	95.56	0	similar to calcineurin B. [ORG:Pisum sativum]; [ co-ortholog (1of2) of AAM91028, At4g26570, At5g55990, At4g26560, ]
Unigene37881	Potri.012G090100.3	84.09	1e-13
Unigene25347	Potri.005G033900.2	94.42	9e-107	integral membrane Yip1 family protein; [ co-ortholog (1of2) of At3g05280, At5g27490, ]
Unigene20272	Potri.002G249100.1	97.91	0
Unigene2639	Potri.016G006100.1	93.77	0
CL234.Contig2	Potri.010G088100.1	96.16	0
Unigene53940	Potri.010G022500.1	95.07	6e-136
CL5701.Contig1	Potri.001G344800.1	97.66	0	amine oxidase family protein; similar to low similarity to SP|P28553 Phytoene dehydrogenase; similar to chloroplast precursor (Phytoene desaturase) from Glycine max; similar to flavin-containing; [ ortholog of At3g09580,]
CL6279.Contig1	Potri.006G088600.1	97.3	0
Unigene23136	Potri.005G038100.1	97.47	0
CL3586.Contig1	Potri.005G237300.2	97.05	0
CL344.Contig3	Potri.010G094200.3	97.44	0	similar to NHL repeat-containing protein; similar to NHL repeat-containing protein; [ co-ortholog (1of2) of At1g70280, At1g23880, ]
CL723.Contig7	Potri.010G223000.1	98.54	0
CL9143.Contig1	Potri.002G049900.4	96.63	0	similar to expressed protein in Arabidopsis thaliana; [ co-ortholog (1of2) of At1g08120, At5g26110, ]
CL6483.Contig2	Potri.011G133100.2	95.41	1e-96
Unigene16311	Potri.002G125400.4	96.04	0	similar to bZIP transcription factor 6. [ORG:Phaseolus vulgaris]; [ co-ortholog (1of2) of At1g45249, At5g42910, AAK39132, ]
CL8200.Contig1	Potri.006G142800.1	97.7	0
Unigene13007	Potri.005G122500.1	94.15	7e-158
CL809.Contig2	Potri.008G035600.2	96.95	0	similar to Vacuolar protein-sorting protein 33 homolog (AtVPS33).; [ co-ortholog (1of2) of At3g54860, ]
Unigene30736	Potri.005G154000.1	96.02	0
CL2551.Contig4	Potri.002G243400.7	94.33	0
CL1539.Contig2	Potri.002G013900.1	91.87	0
CL8410.Contig4	Potri.013G014400.1	96.14	0
CL1684.Contig1	Potri.013G123000.2	94.95	0
Unigene54066	Potri.014G043300.8	94.29	1e-22	similar to uridylate kinase; similar to uridine monophosphate kinase; similar to UMP kinase (PYR6); similar to uridylate kinase; similar to UMP/CMP kinase SP:O04905 from (Arabidopsis thaliana); similar to uridylate kinase; similar to uridine monophosphate
CL10964.Contig1	Potri.018G024300.3	97.08	0
Unigene43431	Potri.010G059800.1	95.26	1e-90
Unigene25142	Potri.003G074800.1	97.39	0	ribosomal protein L12 family protein; [ ortholog of At1g70190,At2g03130,]
CL12211.Contig1	Potri.019G100500.2	95.74	0
CL4336.Contig4	Potri.008G029400.1	93.47	0
CL6820.Contig4	Potri.009G105200.1	96.28	3e-154	similar to expressed protein in Arabidopsis thaliana; [ ortholog of At2g15730,At4g34420,]
CL9840.Contig1	Potri.008G043700.4	97.33	1e-89	mitochondrial substrate carrier family protein; [ co-ortholog (1of2) of At2g35800, ]
CL4524.Contig6	Potri.010G216100.2	95.83	4e-84
CL4210.Contig6	Potri.002G097200.2	97.34	0	similar to protein phosphatase 2C; putative; similar to PP2C; putative; similar to protein phosphatase type 2C GI:4336436 from (Lotus japonicus); similar to protein phosphatase 2C; putative; similar to PP2C; putative; similar to protein phosphatase type 2
CL6016.Contig8	Potri.008G105800.1	95.05	0	peptidyl-prolyl cis-trans isomerase cyclophilin-type family protein; similar to cyclophilin-type; peptidyl-prolyl cis-trans isomerase cyclophilin-type family protein; [ co-ortholog (2of2) of At3g66654, ]
CL266.Contig2	Potri.003G059300.1	97.3	0
CL8392.Contig1	Potri.007G121400.1	96.83	0
CL8747.Contig2	Potri.001G318500.1	97.28	0	similar to inorganic phosphate transporter (PHT5); similar to inorganic phosphate transporter (PHT5) (Arabidopsis thaliana) GI:2780345; similar to phosphate transporter; [ ortholog of At2g32830,]
Unigene29995	Potri.013G075300.2	91.24	6e-153
Unigene49988	Potri.004G160000.1	97.84	0	transducin family protein; WD-40 repeat family protein; similar to WD-repeat protein 13 (SP:Q9H1Z4) (Homo sapiens); [ ortholog of At2g16405,]
CL10216.Contig1	Potri.002G107800.1	97.36	0	glutamyl-tRNA reductase 1, chloroplastic
Unigene5198	Potri.007G072500.1	90.95	1e-68
CL1714.Contig2	Potri.003G080900.2	95.69	0	similar to CARBAMOYL PHOSPHATE SYNTHETASE A; [ co-ortholog (1of2) of At3g27740, ]
CL49.Contig2	Potri.008G188200.2	98.58	8e-110
CL6904.Contig2	Potri.001G057200.1	94.29	0
Unigene32256	Potri.010G152200.2	89.58	1e-06	methyltransferase family protein; similar to cytosine methyltransferase (GI:7658293) (Arabidopsis thaliana); methyltransferase family protein; similar to cytosine methyltransferase (GI:7658293) (Arabidopsis thaliana); [ ortholog of At3g17310,]
CL1744.Contig3	Potri.005G209900.5	96.75	0	GTP-binding family protein; [ ortholog of At4g02790,]
Unigene33493	Potri.002G048200.1	97.1	6e-136
CL8916.Contig1	Potri.014G193500.1	98.44	0	transducin family protein; WD-40 repeat family protein; similar to Transcriptional repressor rco-1 (SP:P78706) (Neurospora crassa); similar to TUP1(GB:AF079369); [ ortholog of At2g20330,]
CL122.Contig18	Potri.016G112600.1	97.04	0	similar to SULFOQUINOVOSYLDIACYLGLYCEROL 2; [ co-ortholog (2of2) of At5g01220, ]
CL10200.Contig4	Potri.008G193200.3	99.12	5e-121	mitochondrial-processing peptidase subunit alpha
CL5493.Contig31	Potri.016G140200.3	97.52	0	probable LRR receptor-like serine/threonine-protein kinase At1g06840-like [Vitis vinifera]
Unigene45827	Potri.010G147700.1	93.54	0	WRKY transcription factor 31 [(Populus tomentosa x P. bolleana) x P. tomentosa]
Unigene23785	Potri.010G133600.1	98.39	0	uncharacterized protein [Arabidopsis thaliana]
Unigene7649	Potri.005G116300.2	97.21	0
CL996.Contig6	Potri.011G140100.4	95.87	0	similar to translation initiation factor IF-2;similar to chloroplast precursor (PvIF2cp) {Phaseolus vulgaris}; [ co-ortholog (2of2) of At1g17220, ]
Unigene8190	Potri.006G199900.1	93.19	0
Unigene54892	Potri.006G105000.1	97.42	4e-115
CL12830.Contig1	Potri.006G112200.2	96.84	8e-40
CL5218.Contig3	Potri.001G261000.3	98.43	0	similar to expressed protein in Arabidopsis thaliana; similar to low similarity to PIR|I46078 endothelin converting enzyme from Bos primigenius taurus; [ ortholog of At3g60910,]
CL1172.Contig7	Potri.001G182700.5	96.5	0
CL120.Contig8	Potri.001G324200.1	91.91	0	acyltransferase-like protein At3g26840, chloroplastic-like
Unigene46322	Potri.010G140200.1	97.47	0
Unigene25080	Potri.014G125300.2	96.37	0	COBRA-like protein 7
CL1503.Contig3	Potri.002G001900.1	98.44	0
CL5965.Contig7	Potri.002G026200.1	88.11	8e-60	predicted protein [Populus trichocarpa]
CL7810.Contig13	Potri.017G088900.1	96.47	0
Unigene45136	Potri.009G015700.1	87.13	1e-19	similar to seed maturation protein PM37. [ORG:Glycine max]; [ ortholog of At3g44110,AAD51625,At5g22060,]
Unigene22	Potri.015G083000.1	95.55	3e-111	DEAD-box ATP-dependent RNA helicase 30-like [Vitis vinifera]
Unigene46617	Potri.003G063300.2	96.97	5e-111	uncharacterized protein LOC100248075 [Vitis vinifera]
Unigene7988	Potri.010G220800.1	97.61	0	predicted protein [Populus trichocarpa] >gi|222864337|gb|EEF01468.1| predicted protein [Populus trichocarpa]
CL4455.Contig2	Potri.012G054200.4	95.75	0	l-Ala-D/L-Glu epimerase [Vitis vinifera]
CL3455.Contig3	Potri.001G109200.1	98.39	0	phosphatidylinositol glycan anchor biosynthesis class U protein
CL4484.Contig1	Potri.012G088600.1	93.27	0
Unigene7387	Potri.008G002100.4	95.43	1e-72
Unigene30071	Potri.005G180200.2	97.23	4e-124	no apical meristem (NAM) family protein; similar to NAC domain protein NAM GB:AAD17313 GI:4325282 from (Arabidopsis thaliana); a large family of putative transcriptional activators with NA family member; [ co-ortholog (2of2) of At1g01720, ]
CL1648.Contig27	Potri.003G146000.3	94.34	0
CL1205.Contig5	Potri.009G051500.1	94.19	0	ATP-NAD kinase family protein; ATP-NAD kinase family protein; similar to ATP:NAD 2\'-phosphotransferase; [ co-ortholog (1of2) of At3g21070, ]
Unigene47854	Potri.017G090300.4	94.37	5e-56
CL10620.Contig3	Potri.004G203100.1	96.59	0	similar to FtsZ 3 protein. [ORG:Cucumis sativus]; [ co-ortholog (1of2) of At3g52750, At2g36250, CAC88695, ]
CL6787.Contig2	Potri.014G158200.5	97.14	0
CL9266.Contig2	Potri.004G197100.1	97.53	0	neoxanthin synthase [Camellia nitidissima]
Unigene18671	Potri.018G064800.2	94.01	7e-155	protein bem46-like
CL6125.Contig1	Potri.005G054500.1	96.53	0	similar to prefoldin; putative; similar to Swiss-Prot:Q9NQP4 prefoldin subunit 4 (Protein C-1) (Homo sapiens); [ co-ortholog (2of2) of At1g08780, ]
CL871.Contig5	Potri.006G171400.7	96.21	0	CBL-interacting protein kinase 14 [Vitis vinifera]
Unigene20626	Potri.003G142000.1	98.78	0	3-oxoacyl-[acyl-carrier-protein] synthase I, chloroplastic-like [Vitis vinifera]
CL12698.Contig1	Potri.010G125200.1	98.33	0	similar to homocysteine S-methyltransferase 1 (HMT-1); similar to GB:AAF23821 from (Arabidopsis thaliana); similar to homocysteine S-methyltransferase 1 (HMT-1); similar to GB:AAF23821 from (Arabidopsis thaliana); [ ortholog of At3g25900,]
CL2734.Contig4	Potri.018G047000.1	91.84	0	ankyrin repeat family protein; similar to contains ankyrin repeats; [ co-ortholog (1of2) of At2g26210, ]
Unigene50563	Potri.014G034400.3	98.15	0
CL7498.Contig3	Potri.009G050200.1	96.04	0
CL4511.Contig6	Potri.T050800.1	98.3	0
CL3749.Contig1	Potri.016G060500.1	96.36	0	similar to expressed protein in Arabidopsis thaliana; [ co-ortholog (1of2) of At3g12010, ]
Unigene29288	Potri.001G175700.1	98.75	0	ABC transporter family protein; similar to ABC1 protein GI:14331118 from (Nicotiana plumbaginifolia); [ ortholog of At1g15520,]
CL1549.Contig10	Potri.001G349400.1	96.49	0
Unigene46073	Potri.017G035400.1	96.57	0
Unigene15600	Potri.003G208300.2	93.15	0
CL6515.Contig5	Potri.011G057400.1	98.91	0
Unigene15436	Potri.002G014200.1	96.41	0
CL3683.Contig3	Potri.004G148400.1	96.5	0
Unigene34610	Potri.005G077700.2	88.56	2e-118	similar to expressed protein in Arabidopsis thaliana; similar to expression supported by MPSS; [ co-ortholog (1of3) of At4g39790, ]
CL12779.Contig1	Potri.007G024800.1	97.53	0	similar to Probable ADP-ribosylation factor At2g18390.; [ ortholog of At2g18390,]
CL10293.Contig3	Potri.015G146900.1	97.14	0
Unigene24301	Potri.005G161600.2	96.34	6e-74
CL2724.Contig2	Potri.011G109600.1	96.32	4e-87	similar to expressed protein in Arabidopsis thaliana; similar to expressed protein in Arabidopsis thaliana; [ ortholog of At1g78810,]
Unigene31008	Potri.001G101800.1	94.53	5e-133
Unigene24166	Potri.001G022400.1	98.58	0
CL11683.Contig1	Potri.002G197600.1	98.08	0	similar to ARABIDOPSIS THALIANA FKBP12 INTERACTING PROTEIN 37; similar to FKBP12 INTERACTING PROTEIN 37; [ ortholog of At3g54170,]
Unigene46760	Potri.015G076700.1	98.28	5e-152
CL11058.Contig1	Potri.003G052100.1	97.53	0	similar to expressed protein in Arabidopsis thaliana; weakly similar to TATA element modulatory factor (TMF) (Swiss-Prot:P82094) (Homo sapiens); [ co-ortholog (1of3) of At1g79830, ]
Unigene7848	Potri.017G034600.1	93.94	0
CL3240.Contig2	Potri.002G144600.1	94.3	0
Unigene31857	Potri.003G067600.3	91.74	3e-120	similar to lipoxygenase; putative; similar to lipoxygenase gi:1495804 (Solanum tuberosum); similar to gi:1654140 (Lycopersicon esculentum); [ co-ortholog (2of2) of At1g72520, At1g17420, ]
Unigene20823	Potri.001G431400.1	95.14	9e-129
Unigene26366	Potri.001G358600.1	97.91	5e-147	remorin family protein; similar to C-terminal region; [ ortholog of At1g30320,]
CL3890.Contig7	Potri.016G043100.1	96.88	0	autoinhibited calcium ATPase [Populus trichocarpa]
Unigene45774	Potri.001G077000.1	94.24	1e-165	predicted protein [Populus trichocarpa]
CL4283.Contig4	Potri.013G020500.2	93.62	0	protein ALWAYS EARLY 2-like [Glycine max]
Unigene2810	Potri.018G064700.3	100	6e-55	predicted protein [Populus trichocarpa]
CL12911.Contig3	Potri.017G129300.3	96.15	0	aldose 1-epimerase [Vitis vinifera]
CL3064.Contig5	Potri.001G309800.1	95.47	0
CL527.Contig1	Potri.018G110000.2	97.49	3e-113	transport protein particle (TRAPP) component Bet3 family protein; similar to very strong similarity to SPP30 (Solanum pollinated pistil) (Solanum chacoense) GI:4959712; similar to Bet3; [ co-ortholog (2of2) of At5g58030, ]
CL6897.Contig4	Potri.005G102700.1	96.75	0	glutamate receptor family protein; similar to plant glutamate receptor family; similar to PMID:11379626; similar to member of Putative ligand-gated ion channel subunit family; [ co-ortholog (1of2) of At3g51480, ]
Unigene47040	Potri.017G007000.4	83.78	3e-20
CL8089.Contig2	Potri.002G060200.1	97.38	0	similar to myosin heavy chain-related; similar to myosin heavy chain (GI:1408194) {{Placopecten magellanicus}}; similar to Myosin heavy chain; similar to clone 203 (Fragment) (SP:P39922){Hydra attenuata}; similar to one transmembrane domain containing pro
CL6277.Contig7	Potri.012G004700.8	97.82	0
Unigene41637	Potri.012G125800.1	94.12	2e-13	similar to expressed protein in Arabidopsis thaliana; [ co-ortholog (1of2) of At4g19950, At5g44860, At1g31130, ]
Unigene9981	Potri.004G173800.5	97.72	8e-157	similar to putative actin-depolymerizing factor [Populus x canescens]. [ORG:Populus alba x Populus tremula]; [ co-ortholog (2of2) of At4g34970, At2g16700, AAN05421, ]
CL13537.Contig3	Potri.005G097300.2	95.9	0	similar to tetratricopeptide repeat (TPR)-containing protein; similar to infertility-related sperm protein (Homo sapiens) GI:10863768; similar to TPR-containing protein involved in spermatogenesis TPIS (Mus musculus) GI:6272680; [ ortholog of At1g56090,]
Unigene9640	Potri.002G221300.1	98.41	3e-131
Unigene53211	Potri.010G198800.8	98.46	1e-26	similar to CYTOKINESIS DEFECTIVE 1; similar to EMBRYO DEFECTIVE 101; similar to GDP-MANNOSE PYROPHOSPHORYLASE 1; similar to VITAMIN C DEFECTIVE 1; [ co-ortholog (1of3) of At2g39770, At3g55590, ]
CL9846.Contig2	Potri.018G121200.1	96.07	0	S-acyltransferase TIP1
CL12588.Contig1	Potri.015G011200.1	88.24	3e-06
Unigene37808	Potri.011G069700.2	95.78	0	cellulose synthase A catalytic subunit 8 [UDP-forming] [Vitis vinifera]
CL5021.Contig4	Potri.001G172400.2	96.82	0	C2 domain-containing protein C31G5.15-like [Vitis vinifera]
Unigene10774	Potri.009G015600.3	99.12	6e-56	probable receptor-like protein kinase At1g49730
CL1959.Contig8	Potri.015G072800.3	88.73	0
Unigene27793	Potri.006G266300.1	100	4e-11
CL2767.Contig23	Potri.018G103700.1	98.13	0	similar to expressed protein in Arabidopsis thaliana; similar to hypothetical protein - Synechocystis sp. (strain PCC 6803); similar to PIR2:S76076; [ ortholog of At4g30720,]
Unigene38677	Potri.003G033500.1	92.31	3e-22
CL3134.Contig6	Potri.014G124100.1	96.83	0
Unigene9403	Potri.008G100600.1	97.58	0	similar to C2 domain-containing protein; similar to C2 domain-containing protein; [ co-ortholog (1of2) of At1g48090, ]
CL3847.Contig4	Potri.005G206000.1	97.76	0
CL1142.Contig3	Potri.015G034000.1	97.39	0	similar to Probable cyclic nucleotide-gated ion channel 20; similar to chloroplast precursor (Cyclic nucleotide-binding transporter 1).; [ co-ortholog (1of5) of At3g17700, At3g17690, ]
CL4474.Contig4	Potri.004G032800.3	95.51	0	ABC1 family protein; ABC1 family protein; [ co-ortholog (2of2) of At1g11390, At1g61640, ]
CL566.Contig4	Potri.001G249900.1	96.55	0
CL1898.Contig1	Potri.003G111900.2	93.48	0
Unigene15933	Potri.008G212000.1	90.61	0	similar to pentatricopeptide (PPR) repeat-containing protein; [ ortholog of At1g23450,]
CL3976.Contig3	Potri.016G106900.1	95.22	0	similar to Chain D; similar to Redox Signaling In The Chloroplast: Structure Of Oxidized Pea Fructose-1; similar to 6-Bisphosphate Phosphatase. [ORG:Pisum sativum]; [ ortholog of 1DCU_D,At3g54050,1D9Q_C,S29560,1DBZ_A,CAA48719,1D9Q_B,1D9Q_D,2106425A,1DCU_B
CL260.Contig2	Potri.013G150300.1	96.72	5e-85
CL12755.Contig4	Potri.005G162100.1	97.76	0	similar to CYTOCHROME C OXIDASE 6B; [ co-ortholog (1of2) of At1g22450, ]
CL7491.Contig3	Potri.001G140500.1	92.93	0
CL11984.Contig1	Potri.005G238700.1	95.84	0
CL3621.Contig2	Potri.018G149900.2	99.11	3e-119
Unigene45465	Potri.018G145500.3	98.04	0
Unigene6748	Potri.010G066300.1	92.47	9e-90
CL13659.Contig1	Potri.001G430300.1	94.24	0
CL7242.Contig4	Potri.001G274500.3	98.05	0	similar to expressed protein in Arabidopsis thaliana; [ ortholog of At2g26780,]
Unigene33207	Potri.001G274400.1	97.04	0	similar to expressed protein in Arabidopsis thaliana; [ co-ortholog (2of2) of At5g12240, ]
Unigene15561	Potri.012G038200.1	96.07	0	similar to RNA recognition motif (RRM)-containing protein; similar to low similarity to SP|Q03251 Glycine-rich RNA-binding protein 8 (CCR1 protein) {Arabidopsis thaliana}; [ ortholog of At1g73530,]
CL6014.Contig3	Potri.012G062500.1	97.84	0
Unigene24193	Potri.004G032700.1	87.5	3e-27
CL161.Contig22	Potri.009G122600.2	93.64	0	similar to enhanced disease susceptibility protein; putative; similar to salicylic acid induction deficient protein; putative; similar to enhanced disease susceptibility 5 (Arabidopsis thaliana) GI:16589070; similar to enhanced disease susceptibility prot
CL5177.Contig2	Potri.T134700.1	95.86	0
CL6421.Contig1	Potri.016G086700.1	96.56	0
CL1477.Contig2	Potri.003G203900.1	93.49	0	similar to expressed protein in Arabidopsis thaliana; [ co-ortholog (1of2) of At5g13470, ]
CL12540.Contig2	Potri.001G037300.3	83.97	6e-21
Unigene42755	Potri.018G151400.1	97.25	0
CL9981.Contig2	Potri.014G004900.2	98.43	0
CL10962.Contig3	Potri.010G060800.1	96.36	0
CL1394.Contig2	Potri.008G049500.1	97.59	0
Unigene11643	Potri.008G067100.6	94.63	0	similar to Yippee-like protein At5g53940.; [ co-ortholog (1of4) of At3g55890, At2g40110, At3g08990, At5g53940, ]
CL12693.Contig1	Potri.003G190400.1	97.07	0
CL2125.Contig2	Potri.014G172600.2	97.26	0	similar to expressed protein in Arabidopsis thaliana; [ ortholog of At3g07580,]
Unigene38159	Potri.017G116500.2	94.86	4e-173
Unigene13586	Potri.019G034300.2	96.85	0	YTH domain family protein [Medicago truncatula]
Unigene6949	Potri.005G205600.1	92.83	1e-84
CL14285.Contig9	Potri.001G240400.1	94.77	0	similar to Protein kinase capable of phosphorylating tyrosine; similar to serine; similar to and threonine residues; similar to protein kinase (APK1a); similar to Protein kinase APK1A from (Arabidopsis thaliana) SWISS-PROT:Q06548; similar to protein kinas
CL10922.Contig1	Potri.019G051500.1	96.97	0	E3 ubiquitin-protein ligase synoviolin-like [Glycine max]
Unigene3926	Potri.002G187400.1	99.1	0	multidrug/pheromone exporter, MDR family, ABC transporter family [Populus trichocarpa] >gi|222843276|gb|EEE80823.1| multidrug/pheromone exporter, MDR family, ABC transporter family [Populus trichocarpa]
CL6557.Contig3	Potri.006G161600.1	97.18	0	similar to DNA-directed RNA polymerase; putative; similar to SP|P19388|DNA directed-RNA polymerase 2 23 kDa polypeptide EC (2 7.7.6.{Homo) {sapiens} ; [ ortholog of At3g22320,]
CL1172.Contig14	Potri.001G182700.2	95.61	0
CL2289.Contig2	Potri.005G068700.1	96.74	0	PAD4 [Populus trichocarpa]
Unigene47169	Potri.015G011100.1	94.7	2e-131	transcription factor ILR3
Unigene28066	Potri.009G102900.2	97	1e-112	Autophagy-related protein [Medicago truncatula]
CL3974.Contig6	Potri.T044200.3	97.68	0
CL1555.Contig3	Potri.001G422800.2	89.81	4e-62	similar to putative disease resistance gene analog NBS-LRR. [ORG:Malus prunifolia]; [ co-ortholog (43of69) of AAF72913, AAQ73293, AAF72925, AAF72915, AAF72910, AAF72914, AAF72912, AAL99047, AAF72911, AAM77267, AAF72924, ]
Unigene31838	Potri.009G159800.1	98.48	3e-64
Unigene12914	Potri.013G010800.3	92.16	2e-70
Unigene46235	Potri.017G020900.1	89.95	1e-62	predicted protein [Populus trichocarpa]
CL2631.Contig2	Potri.016G003500.3	98.06	0	calcineurin B-like protein [Phaseolus vulgaris]
Unigene47163	Potri.005G179200.5	94.23	0	L-ascorbate peroxidase T, chloroplastic-like isoform 2 [Glycine max]
CL2293.Contig1	Potri.009G068100.2	92.24	0	F-box family protein; similar to SKP1 interacting partner 2 (SKIP2) TIGR_Ath1:At5g67250; [ co-ortholog (1of2) of At2g32560, At2g26850, ]
CL1693.Contig14	Potri.005G248900.2	95.07	0
CL2543.Contig2	Potri.004G115900.1	97.53	0	similar to SNF1-related protein kinase KIN10 (EC 2.7.1.-) (AKIN10).; [ co-ortholog (1of3) of At3g01090, ]
CL6220.Contig35	Potri.003G069300.1	96.58	0	similar to (S)-2-hydroxy-acid oxidase; similar to peroxisomal; putative; similar to glycolate oxidase; putative; similar to short chain alpha-hydroxy acid oxidase; putative; similar to (S)-2-hydroxy-acid oxidase; similar to peroxisomal (Glycolate oxidase;
Unigene34825	Potri.003G008700.1	96.45	0
CL6007.Contig1	Potri.008G195100.3	96.82	0	similar to ADP-glucose pyrophosphorylase. [ORG:Pisum sativum]; [ ortholog of CAA69978,At5g19220,]
CL12597.Contig2	Potri.010G142100.1	97.78	0
CL9830.Contig4	Potri.001G393400.2	93.08	0
Unigene27474	Potri.010G034500.1	96.64	0	homeobox-leucine zipper family protein; [ ortholog of At1g27050,]
CL9605.Contig2	Potri.015G071400.1	98.32	0	glycoside hydrolase family 47 protein; similar to gb|U04299|mannosyl oligosaccharide-alpha 1-; similar to 2-mannosidase from Mus musculus. ESTs gb|R84145 and gb|AA394707 come from this gene; [ co-ortholog (1of2) of At1g27520, ]
Unigene9060	Potri.015G101600.1	96.39	0	similar to N3 like protein. [ORG:Medicago truncatula]; [ co-ortholog (1of5) of CAC44123, ]
CL11664.Contig2	Potri.003G033100.1	97.11	0	similar to dentin sialophosphoprotein-related; weakly similar to Dentin sialophosphoprotein precursor (Swiss-Prot:Q9NZW4) (Homo sapiens); [ ortholog of At3g21290,]
CL2325.Contig1	Potri.013G062100.1	87.64	2e-154	dehydrin 3 [Populus alba x Populus tremula var. glandulosa]
Unigene22746	Potri.005G251800.1	99.25	1e-143	patched family protein; [ co-ortholog (1of2) of At1g42470, ]
Unigene9151	Potri.018G047700.8	97.52	6e-142	similar to smr (Small MutS Related) domain-containing protein; weakly similar to PRLI-interacting factor N (Arabidopsis thaliana) GI:11139276; [ co-ortholog (1of2) of At2g26280, ]
CL4741.Contig4	Potri.005G004000.1	94.38	0	tir-nbs-lrr resistance protein [Populus trichocarpa]
CL9563.Contig2	Potri.011G106600.5	99.18	3e-131	similar to expressed protein in Arabidopsis thaliana; similar to expressed protein in Arabidopsis thaliana; [ co-ortholog (2of3) of At1g53450, At3g14830, ]
Unigene894	Potri.T013000.3	97.08	3e-80
CL12254.Contig2	Potri.001G055300.2	94.96	0	similar to Hypothetical protein At1g67360.; [ co-ortholog (1of2) of At1g67360, ]
CL891.Contig14	Potri.008G095600.2	96.99	0
CL3199.Contig4	Potri.011G087600.1	94.55	5e-16
Unigene20682	Potri.005G252200.1	96.02	0
CL2161.Contig9	Potri.004G206200.3	97.85	0
CL3563.Contig3	Potri.003G119700.1	93.24	0
CL8819.Contig5	Potri.010G131400.3	98.62	2e-113	similar to expressed protein in Arabidopsis thaliana; [ co-ortholog (1of2) of At1g26110, ]
CL4869.Contig1	Potri.001G143800.1	96.94	8e-144	similar to AP47/50p mRNA; clathrin adaptor complexes medium subunit family protein; clathrin adaptor complexes medium subunit family protein; [ co-ortholog (2of2) of At5g46630, ]
CL170.Contig123	Potri.018G079800.3	96.43	0	kinesin-like protein KIF2C-like [Glycine max]
Unigene32892	Potri.013G095100.5	94.74	0	RING-H2 finger protein ATL7-like
CL10122.Contig1	Potri.014G020900.1	98.47	0
CL9562.Contig2	Potri.018G101200.2	96.12	0	autophagy-related protein 18-like [Vitis vinifera]
CL4077.Contig1	Potri.005G024400.2	93.75	1e-47
CL10400.Contig4	Potri.010G157600.3	96.8	7e-104	similar to hypothetical protein. [ORG:Fragaria x ananassa]; [ co-ortholog (2of4) of AAU05601, At1g69230, ]
CL8153.Contig3	Potri.014G023100.1	96.39	2e-89
CL6935.Contig2	Potri.015G065800.1	95.28	0	GrpE protein-like protein [Medicago truncatula] >gi|355518970|gb|AET00594.1| GrpE protein-like protein [Medicago truncatula]
Unigene17547	Potri.016G127100.1	98.17	3e-111	receptor-like protein 12-like [Vitis vinifera]
Unigene37737	Potri.011G052000.1	98.03	0	multiple C2 and transmembrane domain-containing protein 2-like [Glycine max]
Unigene12684	Potri.014G166000.1	93.86	2e-164
CL3388.Contig5	Potri.012G105000.2	95.19	0	polynucleotide adenylyltransferase family protein; similar to low similarity to SP|P13685 Poly(A) polymerase (EC 2.7.7.19) {Escherichia coli O157:H7}; polynucleotide adenylyltransferase family protein; [ co-ortholog (1of3) of At5g23690, At3g48830, At1g280
CL5739.Contig5	Potri.010G104900.1	92.78	2e-111	rna-dependent RNA polymerase [Populus trichocarpa]
Unigene44003	Potri.001G182500.1	97.09	1e-96	similar to hypothetical protein; [ ortholog of At3g16070,]
CL7481.Contig3	Potri.005G154900.1	89.69	2e-58	ATP synthase subunit a chloroplastic, partial [Medicago truncatula] >gi|355507086|gb|AES88228.1| ATP synthase subunit a chloroplastic, partial [Medicago truncatula]
Unigene43912	Potri.010G192600.5	98.8	1e-37	similar to peroxisomal membrane protein (PMP36); similar to 36kDa-peroxisomal membrane protein (PMP36) GI:15146342 from (Arabidopsis thaliana); [ co-ortholog (1of2) of At2g39970, ]
CL11498.Contig4	Potri.009G026700.1	94.44	0	MutT/nudix family protein; similar to head organizer protein P17F11 GI:17976973 from (Xenopus laevis); [ ortholog of At3g46200,]
CL12071.Contig2	Potri.003G143200.1	97.97	5e-152
CL8739.Contig2	Potri.002G070200.5	98.63	0	similar to RNA-binding protein. [ORG:Medicago truncatula]; [ ortholog of CAD48198,At1g76940,At1g21312,]
CL170.Contig111	Potri.018G079800.5	97.43	0	kinesin-like protein KIF2C-like [Glycine max]
CL3386.Contig2	Potri.010G117800.1	98.92	0	probable ATP-dependent RNA helicase DHX36-like [Vitis vinifera]
Unigene27321	Potri.002G076200.1	96.91	0	similar to hypothetical protein; [ ortholog of At1g21510,]
Unigene12197	Potri.015G131100.1	97.87	0
CL161.Contig3	Potri.009G122600.2	98.61	0	similar to enhanced disease susceptibility protein; putative; similar to salicylic acid induction deficient protein; putative; similar to enhanced disease susceptibility 5 (Arabidopsis thaliana) GI:16589070; similar to enhanced disease susceptibility prot
Unigene46507	Potri.007G055400.2	99.21	5e-136	similar to expressed protein in Arabidopsis thaliana; [ ortholog of At1g64960,]
Unigene32087	Potri.015G055000.1	87.29	3e-24
CL6167.Contig3	Potri.003G116600.1	98.15	0	Member of a family of act domain containing protein; similar to ACT domain-containing protein (ACR7); similar to low similarity to uridylyltransferase SP|P56884 from Rhizobium meliloti; [ co-ortholog (2of2) of At1g12420, At4g22780, ]
Unigene53634	Potri.001G025100.19	98.65	4e-32
Unigene44145	Potri.014G106100.2	89.45	5e-68	harpin-induced family protein; HIN1 family protein; harpin-responsive family protein; similar to harpin-induced protein hin1 ( GI:1619321) (Nicotiana tabacum); [ co-ortholog (2of2) of At4g01410, ]
CL4558.Contig4	Potri.005G238100.1	94.42	3e-81
CL8825.Contig4	Potri.003G082200.3	97.85	0	similar to expressed protein in Arabidopsis thaliana; [ ortholog of At4g17540,]
CL10576.Contig2	Potri.004G161800.2	98.22	0	zinc finger protein GIS2-like [Glycine max]
CL2255.Contig5	Potri.001G280500.3	97.64	0	LRR repeats and ubiquitin-like domain-containing protein At2g30105
Unigene19109	Potri.014G085300.3	97.48	0	signal peptide peptidase-like 2B
Unigene9201	Potri.012G083700.1	89.58	1e-06	predicted protein [Populus trichocarpa]
Unigene43409	Potri.015G043200.3	98.25	4e-22
CL6727.Contig1	Potri.001G017100.2	97.79	0
Unigene20328	Potri.004G104900.2	94.12	1e-88
CL14375.Contig3	Potri.017G146800.2	95.12	0	transcription factor ASG4-like [Vitis vinifera]
CL397.Contig2	Potri.013G031900.1	85.99	3e-89
CL6056.Contig2	Potri.002G046300.1	93.73	6e-166
Unigene17587	Potri.008G167800.2	94.74	2e-86	similar to protein kinase; putative; similar to protein kinase domain containing protein; [ co-ortholog (2of2) of At4g14350, At3g23310, ]
CL29.Contig8	Potri.005G007200.1	99.48	2e-103	similar to xyloglucan endo-1; similar to 4-beta-D-glucanase (EC 3.2.1.-) - adzuki bean. [ORG:Vigna angularis]; [ co-ortholog (14of15) of AAR27065, BAA03922, BAC03237, AAN07898, AAN03485, Q41638, BAA03925, A49539, Q39857, B49539, ]
CL5443.Contig1	Potri.005G232200.1	96.8	0	F27F5.18 [Arabidopsis thaliana]
Unigene28142	Potri.006G002200.1	98	2e-127
Unigene20498	Potri.001G138600.1	91.89	2e-78
CL12457.Contig5	Potri.014G083900.1	97.32	1e-109	similar to basic helix-loop-helix regulatory protein. [ORG:Onobrychis viciifolia]; [ co-ortholog (1of2) of AAM22477, AAM22476, AAM49814, AAM22472, ]
CL11790.Contig1	Potri.005G078500.1	97.35	0	probable glucan 1,3-beta-glucosidase A-like
CL5393.Contig2	Potri.014G106400.3	96.19	0	similar to Thylakoid membrane phosphoprotein 14 kDa; similar to chloroplast precursor.; [ co-ortholog (1of2) of At2g46820, ]
CL881.Contig7	Potri.006G125900.1	94.98	0	OTU-like cysteine protease family protein; [ co-ortholog (1of2) of At5g04250, ]
CL2217.Contig1	Potri.017G071000.1	94.19	2e-108	similar to expressed protein in Arabidopsis thaliana; [ ortholog of At3g01680,]
Unigene24403	Potri.019G036600.3	96.7	3e-100	similar to expressed protein in Arabidopsis thaliana; similar to previously annotated as \'auxin-independent growth promoter protein -related\' based on similarity to axi 1 protein (GB:X80301) (GI:5; [ co-ortholog (1of2) of At3g03810, ]
CL13266.Contig1	Potri.013G036500.3	96.49	0	similar to expressed protein in Arabidopsis thaliana; [ ortholog of At3g04890,]
CL10534.Contig1	Potri.004G091000.1	98.09	0	5-oxoprolinase-like [Vitis vinifera]
Unigene31997	Potri.006G183000.1	86.59	1e-30	similar to expressed protein in Arabidopsis thaliana; [ co-ortholog (1of2) of At4g30630, ]
CL3301.Contig2	Potri.013G101700.2	91.89	0
Unigene15260	Potri.007G033900.1	90.73	7e-101
CL453.Contig8	Potri.002G002200.3	93.43	3e-163	zinc-binding family protein; similar to zinc-binding protein (Pisum sativum) GI:16117799; similar to DUF597; [ co-ortholog (2of2) of At1g43000, At1g21000, At1g76590, ]
CL2273.Contig2	Potri.002G153600.2	92.98	0	arginine/serine-rich-splicing factor RSP40-like [Vitis vinifera]
CL4758.Contig8	Potri.004G043500.1	97.14	7e-120	ubiquitin-conjugating enzyme family protein; similar to low similarity to ubiquitin-conjugating BIR-domain enzyme APOLLON (Homo sapiens) GI:8489831; similar to ubiquitin-conjugating enzyme (Mus musculus) GI:3319990; [ co-ortholog (2of2) of At2g33770, ]
CL2219.Contig2	Potri.005G149100.1	98.24	0	f-box family protein [Populus trichocarpa] >gi|222856766|gb|EEE94313.1| f-box family protein [Populus trichocarpa]
CL236.Contig2	Potri.001G153500.1	94	7e-57	Putative gag-pol polyprotein [Oryza sativa Japonica Group]
CL12739.Contig6	Potri.006G220000.1	98.42	0	myosin-H heavy chain-like [Vitis vinifera]
Unigene16533	Potri.007G024600.1	94.71	2e-79	nucleolar RNA-associated family protein; Nrap family protein; similar to nucleolar RNA-associated protein alpha (GI:18539461) (Mus musculus); [ ortholog of At1g63810,]
CL3958.Contig2	Potri.008G045300.5	87.69	1e-07
CL8224.Contig2	Potri.001G004300.1	97.36	0	elongation factor P (EF-P) family protein [Arabidopsis lyrata subsp. lyrata] >gi|297313406|gb|EFH43829.1| elongation factor P (EF-P) family protein [Arabidopsis lyrata subsp. lyrata]
CL2198.Contig3	Potri.012G142200.3	97.64	0	subtilase family protein; similar to Tripeptidyl-peptidase 2 (EC 3.4.14.10) (TPP-2) (Tripeptidyl aminopeptidase) (Swiss-Prot:P29144) (Homo sapiens); [ co-ortholog (1of2) of At4g20850, ]
CL1703.Contig2	Potri.005G113600.1	98.14	0
CL11460.Contig2	Potri.005G248500.1	98.15	0	4-coumarate--CoA ligase family protein; 4-coumaroyl-CoA synthase family protein; similar to SP|P14912|and SP|P14913 from|Petroselinum crispum ; 4-coumarate--CoA ligase family protein; similar to 4-coumaroyl-CoA synth; [ co-ortholog (1of2) of At1g20510, ]
CL3274.Contig10	Potri.001G205700.4	97.17	0
Unigene31557	Potri.001G084500.1	95.76	0
Unigene24812	Potri.011G145100.1	94.63	3e-60	RecName: Full=Thioredoxin reductase NTRA; AltName: Full=NADPH-dependent thioredoxin reductase A; Short=OsNTRA
CL8221.Contig2	Potri.008G010300.1	98.36	0	cytochrome c oxidase assembly factor 5-like [Glycine max]
CL3785.Contig3	Potri.008G106000.1	97.55	0	similar to Arabidopsis thaliana mRNA for putative aldehyde dehydrogenase; similar to betaine-aldehyde dehydrogenase; putative; similar to betaine-aldehyde dehydrogenase; similar to chloroplast precursor (BADH) (Spinacia oleracea) SWISS-PROT:P17202; simila
CL2212.Contig3	Potri.005G218900.1	98.7	0	glycosyl transferase family 8 protein; [ ortholog of At1g06780,At2g30575,]
CL14477.Contig5	Potri.005G172800.1	98.12	0	similar to putative phosphatidylinositol-4-phosphate 5-kinase mRNA; similar to 1-phosphatidylinositol-4-phosphate 5-kinase; putative; similar to PIP kinase; putative; similar to PtdIns(4)P-5-kinase; putative; similar to diphosphoinositide kinase; putative
CL12622.Contig1	Potri.002G077300.1	97.96	0	similar to calcium-binding protein; putative; [ co-ortholog (2of2) of At1g21550, ]
CL3890.Contig2	Potri.016G043100.1	96.45	0	autoinhibited calcium ATPase [Populus trichocarpa]
CL2558.Contig2	Potri.012G037100.1	95.05	0	argonaute protein group [Populus trichocarpa]
CL7176.Contig2	Potri.010G065400.1	96.03	0
CL1083.Contig7	Potri.019G031200.4	96.27	0	similar to putative apyrase. [ORG:Medicago truncatula]; [ co-ortholog (3of4) of BAD13523, BAA89275, At3g04080, AAF00610, BAD13517, BAB87197, BAB18893, BAB85977, BAB18896, BAC66637, BAA75506, P52914, BAD13519, AAG22044, AAF00611, AAD31285, AAK15160, AAO230
CL8059.Contig5	Potri.017G042500.1	94.84	0	Heterogeneous nuclear ribonucleoprotein K [Medicago truncatula]
CL5658.Contig7	Potri.013G079700.3	96.33	0	NAC domain protein, IPR003441 [Populus trichocarpa] >gi|222858162|gb|EEE95709.1| NAC domain protein, IPR003441 [Populus trichocarpa]
CL2861.Contig6	Potri.002G211300.1	95.51	4e-172	NADH dehydrogenase subunit [Medicago truncatula]
CL2627.Contig2	Potri.001G210600.2	96.89	0	uncharacterized protein LOC100248076 [Vitis vinifera]
Unigene14864	Potri.009G064900.1	99.01	8e-107	cytochrome P450 [Populus trichocarpa]
CL4020.Contig2	Potri.004G043400.1	96.53	0	similar to pentatricopeptide (PPR) repeat-containing protein; [ co-ortholog (2of2) of At2g33760, ]
CL2234.Contig6	Potri.003G075100.1	94.34	0	choline-phosphate cytidylyltransferase B-like isoform 1
Unigene19033	Potri.018G111600.2	95.22	0
Unigene35688	Potri.009G155700.3	96.63	4e-36	similar to thylakoid lumenal P17.1 protein; similar to SP:Q9LXV9; similar to PMID:11719511; similar to supported by EST AI997589.; [ ortholog of At3g44020,]
Unigene15595	Potri.001G031500.1	95.71	0	similar to PEANUT 1; [ ortholog of At5g22130,]
Unigene46974	Potri.005G182900.1	97.59	0
Unigene13011	Potri.003G063100.1	94.79	2e-120	lecithin:cholesterol acyltransferase family protein; LACT family protein; similar to SP|P40345|Phospholipid diacylglycerol:acyltransferase EC (2 3.1.158.PDAT) ({Saccharomyces) {cerevisiae} ; [ co-ortholog (1of2) of At5g13640, ]
CL9139.Contig1	Potri.009G137500.2	97.15	0
CL6695.Contig2	Potri.009G016600.1	93.43	3e-138	similar to expressed protein in Arabidopsis thaliana; [ co-ortholog (2of2) of At5g22090, ]
CL7005.Contig2	Potri.003G106000.1	96.05	0	carbon catabolite repressor protein 4 homolog 4-like [Glycine max]
CL14516.Contig2	Potri.008G039600.1	95.97	0	similar to plasma membrane intrinsic protein 1-1. [ORG:Pyrus communis]; [ co-ortholog (5of5) of BAD14371, BAD14372, BAB40142, AAV41024, CAA06745, ]
Unigene55666	Potri.003G027000.1	98.28	6e-55
CL4960.Contig2	Potri.019G049500.5	96.49	0	similar to 4-coumarate-CoA ligase (EC 6.2.1.12) (clone 4CL2) [validated] - quaking aspen. [ORG:Populus tremuloides]; [ ortholog of T08075,PQ0772,At1g65060,]
Unigene35603	Potri.015G111600.1	96.14	0	similar to expressed protein in Arabidopsis thaliana; [ ortholog of At5g51170,]
CL3571.Contig2	Potri.010G238700.1	97.67	0
CL2370.Contig3	Potri.013G029000.6	97.06	0	similar to expressed protein in Arabidopsis thaliana; [ ortholog of At1g54680,]
CL1400.Contig10	Potri.019G059100.2	99.46	0	similar to DEAD/DEAH box helicase; similar to putative (RH17); similar to GB:CAA09207; similar to contains a DEAD/DEAH box family ATP-dependent helicas signature; similar to cDNA DEAD box RNA helicase; similar to RH17 GI:3776008; [ co-ortholog (1of2) of A
CL2757.Contig18	Potri.019G119900.1	94.54	0	G-type lectin S-receptor-like serine/threonine-protein kinase At4g03230-like [Vitis vinifera]
Unigene16423	Potri.001G026000.1	97.2	1e-122	uncharacterized protein LOC100812599 [Glycine max]
Unigene12568	Potri.002G111200.1	95.93	1e-174	serine/threonine-protein kinase CTR1-like [Glycine max]
CL9996.Contig5	Potri.005G135500.1	96.65	0	peptidyl-prolyl cis-trans isomerase CYP40-like [Glycine max]
CL877.Contig4	Potri.014G027000.1	93.98	0	similar to S-RIBONUCLEASE BINDING PROTEIN 1; [ co-ortholog (1of3) of At1g45976, ]
CL9706.Contig5	Potri.001G407800.1	98.46	0	cyclic nucleotide-gated ion channel 4-like [Glycine max]
CL1149.Contig1	Potri.008G173900.4	96.75	0	carboxyl-terminal-processing protease
Unigene9066	Potri.T137200.1	93.06	3e-138	uncharacterized protein [Arabidopsis thaliana]
CL2089.Contig7	Potri.003G126800.1	99.54	0	tubulin, beta chain [Populus trichocarpa]
CL5863.Contig2	Potri.010G058300.3	90.5	0	protein kish-A-like [Vitis vinifera]
Unigene24691	Potri.003G140600.2	94.46	2e-132	similar to nucleoside diphosphate kinase. [ORG:Pisum sativum]; [ co-ortholog (2of2) of AAF08537, At4g11010, At4g23900, ]
Unigene14985	Potri.011G129000.1	95.26	2e-92
CL13769.Contig2	Potri.008G116700.1	96.16	0
CL7607.Contig2	Potri.010G134100.3	98.81	0
CL6535.Contig3	Potri.017G033300.2	91.95	8e-130	similar to Biotin synthase (EC 2.8.1.6) (Biotin synthetase).; [ co-ortholog (2of2) of At2g43360, ]
Unigene9511	Potri.003G170200.1	93.11	0
CL504.Contig13	Potri.001G449500.11	96.04	0	similar to starch (bacterial glycogen) synthase. [ORG:Manihot esculenta]; [ co-ortholog (1of3) of AAM28039, AAF89262, AAF89268, AAM27986, AAF89259, AAF89275, AAM27997, At1g32900, CAD59471, CAD59455, AAM27990, AAM27998, AAM27999, CAA52273, AAF89251, AAF892
CL3883.Contig4	Potri.016G087200.1	97.31	0
CL950.Contig4	Potri.007G147300.1	91.22	0	similar to Methylenetetrahydrofolate reductase (EC 1.5.1.20) (MTHFR2).; [ co-ortholog (1of2) of At2g44160, At3g59970, ]
Unigene551	Potri.001G327600.1	93.94	2e-64
CL5981.Contig2	Potri.011G101800.1	97.36	0
CL10692.Contig1	Potri.008G084500.1	97.58	0
Unigene2082	Potri.009G059300.1	95.89	0	similar to Expressed protein in Arabidopsis thaliana; [ co-ortholog (2of3) of At3g27310, ]
Unigene13116	Potri.016G092900.1	91.94	2e-15
CL12416.Contig1	Potri.T024700.1	84.78	3e-32
CL8369.Contig4	Potri.001G152000.1	95.48	0
CL1275.Contig1	Potri.015G105300.1	92.78	0	similar to Auxin response factor 2 (ARF1-binding protein) (ARF1-BP).; [ co-ortholog (2of2) of At5g62000, ]
CL4157.Contig1	Potri.002G053100.1	97.67	0
Unigene18171	Potri.010G024500.1	96.44	1e-105
CL2816.Contig5	Potri.014G119600.2	95.25	0
CL9450.Contig1	Potri.004G176400.2	97.42	0
Unigene1232	Potri.007G020800.1	95.06	0	AAA-type ATPase family protein; AAA-type ATPase family protein; [ ortholog of At5g17760,]
Unigene19348	Potri.010G082400.5	97.76	0	similar to expressed protein in Arabidopsis thaliana; similar to expressed protein in Arabidopsis thaliana; [ ortholog of At4g14740,]
CL3738.Contig1	Potri.001G233700.1	96.44	0	similar to kinesin motor protein-related; similar to kinesin-related protein TKRP125; similar to Nicotiana tabacum; similar to PIR:T02017; [ co-ortholog (1of3) of At3g45850, ]
CL8331.Contig2	Potri.003G214200.1	97.44	2e-11	similar to GLUCAN SYNTHASE-LIKE 9; [ co-ortholog (1of3) of At1g05570, At2g31960, At5g36870, ]
CL11379.Contig2	Potri.011G127700.1	84.98	5e-41	late embryogenesis abundant protein-like protein [Arabidopsis thaliana] >gi|10257484|dbj|BAB10109.1| root cap protein 2-like protein [Arabidopsis thaliana] >gi|71143048|gb|AAZ23915.1| At5g54370 [Arabidopsis thaliana] >gi|332009106|gb|AED96489.1| late embryogenesis abundant protein-like protein [Arabidopsis thaliana]
CL2211.Contig8	Potri.004G091800.3	99.34	0	uncharacterized protein LOC100263780 [Vitis vinifera]
CL8540.Contig1	Potri.007G095800.1	98.11	0	polyadenylate-binding protein 2-like [Glycine max]
CL4721.Contig5	Potri.005G105700.1	96.25	0	Scaffold attachment factor B1 [Medicago truncatula]
CL4252.Contig2	Potri.018G133300.1	86.95	8e-106	uncharacterized protein LOC100241052 [Vitis vinifera]
Unigene32510	Potri.014G022600.1	97.28	5e-127	probable carbohydrate esterase At4g34215-like [Vitis vinifera]
Unigene4034	Potri.006G025900.1	98.64	0	protein argonaute 4A-like [Vitis vinifera]
CL5751.Contig4	Potri.002G221500.2	94.06	0	similar to expressed protein in Arabidopsis thaliana; [ co-ortholog (2of2) of At3g07780, At5g48160, ]
CL556.Contig6	Potri.014G057400.1	94.56	0	enoyl-CoA hydratase/isomerase family protein; similar to enoyl-CoA-hydratase; similar to Avicennia marina; similar to EMBL:AF190450 (GI:6014701); similar to CoA-thioester hydrolase CHY1 from Arabidopsis thaliana (GI:8572760); [ ortholog of At3g60510,]
Unigene46494	Potri.008G032600.8	98.18	4e-51
Unigene31504	Potri.003G049700.1	97.04	4e-132
Unigene19042	Potri.T002400.1	93	0
CL6664.Contig3	Potri.015G036400.1	96.77	9e-22	similar to pentatricopeptide (PPR) repeat-containing protein; [ ortholog of At1g31840,]
Unigene48259	Potri.006G224500.4	98.55	3e-29
Unigene26532	Potri.015G136500.1	90.98	1e-78	similar to expressed protein in Arabidopsis thaliana; [ co-ortholog (1of2) of At1g06010, ]
Unigene11890	Potri.018G143800.1	98.52	0	similar to cytochrome P450 71B10; similar to cytochrome P450 71B10 (SP:Q9LVD2) (Arabidopsis thaliana); similar to putative cytochrome P450; [ ortholog of At5g57260,]
Unigene1480	Potri.016G020000.1	98.21	5e-114	UDP-arabinose 4-epimerase 1
CL1164.Contig1	Potri.003G116000.1	96.28	0	similar to STEROL-4ALPHA-METHYL OXIDASE 1-1; [ co-ortholog (1of2) of At4g12110, At4g22756, At4g22753, ]
Unigene6966	Potri.012G033400.2	90.32	4e-11
Unigene2163	Potri.002G119900.1	97.43	0
CL4866.Contig4	Potri.004G207200.1	97.82	0
Unigene34586	Potri.002G159900.2	95.1	0	similar to CRYPTIC PRECOCIOUS; [ co-ortholog (1of3) of At4g00450, ]
Unigene23168	Potri.001G180000.1	98.72	0
Unigene225	Potri.014G110500.1	95.66	0	similar to POLTERGEIST; [ co-ortholog (2of2) of At2g46920, ]
CL3821.Contig6	Potri.018G150900.2	97.85	4e-41	similar to Vacuolar protein sorting 26 homolog (VPS26 protein homolog).; [ co-ortholog (2of2) of At5g53530, At4g27690, ]
CL2774.Contig2	Potri.002G028900.3	95.82	0	similar to hypothetical protein; [ co-ortholog (1of3) of At3g52270, At1g75510, ]
CL9395.Contig5	Potri.013G114400.2	96.38	0
CL1375.Contig29	Potri.002G077700.1	91.34	0
Unigene32201	Potri.014G043400.1	96.64	8e-52
CL1377.Contig9	Potri.006G000700.1	98.06	8e-76
Unigene3953	Potri.013G128300.11	95.25	0
CL2359.Contig17	Potri.016G065900.5	96.27	0	ABC transporter family protein; ABC transporter family protein; [ co-ortholog (1of2) of At5g06530, ]
CL2953.Contig4	Potri.016G022500.1	96.25	0	UDP-glycosyltransferase 85A2 [Vitis vinifera]
Unigene22720	Potri.008G185900.1	93.6	3e-101
CL8727.Contig3	Potri.010G072200.8	93.3	0	proline-rich 33 kDa extensin-related protein-like [Vitis vinifera]
Unigene36819	Potri.003G155600.1	98.04	0	Pentatricopeptide repeat-containing protein [Medicago truncatula]
Unigene18080	Potri.019G068700.5	91.76	6e-57
Unigene24015	Potri.010G044700.2	93.14	5e-121	clathrin adaptor complexes medium subunit family protein; [ co-ortholog (1of2) of At1g10730, At1g60780, ]
CL8833.Contig1	Potri.008G141900.1	96.73	0	similar to unknown protein (At2g02050) mRNA; similar to NADH-ubiquinone oxidoreductase B18 subunit; putative; similar to NADH-ubiquinone oxidoreductase B18 subunit (EC 1.6.5.3) (EC 1.6.99; [ co-ortholog (2of2) of At2g02050, ]
Unigene54110	Potri.009G069200.1	98.59	3e-150	similar to calcium-dependent protein kinase. [ORG:Citrullus lanatus]; [ ortholog of At5g19360,BAD26573,At5g12180,]
CL9569.Contig1	Potri.015G105900.3	96.58	0
CL446.Contig99	Potri.001G073100.2	98.94	0	similar to CTP synthase; putative; similar to UTP--ammonia ligase; putative; similar to SP|P17812|CTP synthase EC (6 3.4.2.UTP) (ammonia--ligase {Homo) {sapiens} ; [ co-ortholog (2of2) of At2g34890, At1g30820, At4g20320, ]
Unigene41442	Potri.017G044600.1	92.79	4e-81
CL9532.Contig2	Potri.004G175500.1	99.14	4e-124
Unigene47579	Potri.003G029800.1	87.27	5e-53
CL4882.Contig3	Potri.T159200.1	93.1	0
CL3749.Contig4	Potri.016G060500.1	93.28	0	similar to expressed protein in Arabidopsis thaliana; [ co-ortholog (1of2) of At3g12010, ]
CL1491.Contig4	Potri.005G224000.3	96.67	0	similar to expressed protein in Arabidopsis thaliana; similar to DUF647; [ ortholog of At2g31190,]
Unigene55763	Potri.009G007200.1	91.09	3e-29	similar to lactoylglutathione lyase; putative; similar to glyoxalase I; putative; similar to lactoylglutathione lyase SP:O04885 from (Brassica juncea); similar to lactoylglutathione lyase; putative; similar to glyoxalase I; putative; similar to lactoylglu
Unigene41066	Potri.003G130900.1	94.37	3e-94
Unigene16806	Potri.008G091000.1	97.86	1e-143	similar to vesical transport v-SNARE 12 (VTI12); similar to vesicle soluble NSF attachment protein receptor VTI1b (VTI1B) receptor VTI1b; similar to SP|Q9SEL5|Vesicle transport 5 SNARE-12 AtVTI12 (Vesicle) (transport 5 SNARE-protein VTI1b Vesicle) (solubl
CL5339.Contig2	Potri.008G118600.1	97.39	0	similar to expressed protein in Arabidopsis thaliana; [ ortholog of At2g17470,At1g25480,At1g68600,]
CL290.Contig2	Potri.001G170200.8	95.82	0	similar to myb family transcription factor; [ co-ortholog (1of2) of At1g72650, At1g17460, ]
CL14618.Contig2	Potri.002G159300.1	86.75	2e-09
CL7819.Contig2	Potri.005G064000.1	97.08	0
Unigene13655	Potri.010G046500.1	96.22	0	leucine-rich repeat family protein; [ ortholog of At3g26500,At1g12970,]
Unigene53970	Potri.009G069200.1	99.56	1e-124	similar to calcium-dependent protein kinase. [ORG:Citrullus lanatus]; [ ortholog of At5g19360,BAD26573,At5g12180,]
Unigene45072	Potri.004G052600.1	96.76	8e-151
CL11125.Contig1	Potri.019G054900.1	97.33	0
Unigene1248	Potri.001G024100.1	98	7e-126
CL2647.Contig15	Potri.001G319600.2	92.84	0
CL1381.Contig4	Potri.018G085100.2	91.75	0	similar to expressed protein in Arabidopsis thaliana; similar to expressed protein in Arabidopsis thaliana; [ co-ortholog (1of3) of At4g28910, ]
Unigene50650	Potri.004G203200.1	96.64	0	Transmembrane 9 superfamily member [Medicago truncatula] >gi|355507169|gb|AES88311.1| Transmembrane 9 superfamily member [Medicago truncatula]
Unigene27030	Potri.017G017700.1	97.23	0	similar to expressed protein in Arabidopsis thaliana; [ ortholog of At1g06720,]
CL4795.Contig4	Potri.016G045300.1	94.96	0
Unigene55104	Potri.010G206800.1	81.82	3e-08	similar to Ubiquitin-conjugating enzyme E2 7 (EC 6.3.2.19) (Ubiquitin-protein ligase 7) (Ubiquitin carrier protein 7).; [ co-ortholog (2of2) of At3g55380, ]
CL5719.Contig2	Potri.009G045300.1	96.58	0	DEAD-box ATP-dependent RNA helicase 51-like isoform 1 [Vitis vinifera]
Unigene13847	Potri.014G108200.2	96.24	0	carbon catabolite repressor protein, putative [Ricinus communis]
Unigene41916	Potri.005G048700.4	97.84	4e-91	cysteine synthase isoform 2
Unigene7798	Potri.009G090300.2	97.68	0	amino acid permease family protein; weakly similar to aspartate/glutamate transporter 1 (Mus musculus) GI:21322754; [ co-ortholog (1of2) of At3g19553, ]
CL1564.Contig9	Potri.002G018600.1	96.68	0	similar to putative subtilisin precursor. [ORG:Glycine max]; [ co-ortholog (1of3) of AAG38994, At1g20160, CAB87247, ]
Unigene50598	Potri.010G113900.1	96.88	0	U-box domain-containing protein 10-like [Glycine max]
CL5947.Contig1	Potri.005G191300.1	94.78	0
CL8891.Contig4	Potri.003G204500.1	97.19	0
CL7305.Contig3	Potri.010G034300.1	97.31	0	similar to nitrate transporter; putative; similar to nitrate transporter (NTL1) GI:3377517 (Arabidopsis thaliana); similar to nitrate transporter; putative; similar to nitrate transporter (NT; [ ortholog of At1g69850,At1g27040,]
CL4886.Contig1	Potri.006G054800.1	97.93	0	exostosin family protein; exostosin family protein; [ ortholog of At3g57630,]
CL10034.Contig4	Potri.006G257800.2	94.35	2e-129
CL7874.Contig1	Potri.012G050300.3	96.25	2e-161
CL2353.Contig5	Potri.T123300.1	95.08	2e-46
Unigene51104	Potri.008G216700.2	92.42	6e-99
CL4447.Contig1	Potri.005G074000.2	96.88	4e-07	similar to pentatricopeptide (PPR) repeat-containing protein; [ ortholog of At4g39952,]
CL1131.Contig2	Potri.003G189400.1	95.34	0	similar to expressed protein in Arabidopsis thaliana; similar to DNA-binding Mel-18 protein; similar to Homo sapiens; similar to PIR:JN0717; [ co-ortholog (2of2) of At3g54360, ]
Unigene36997	Potri.016G097700.1	90.82	3e-68
Unigene1740	Potri.002G052700.1	98.34	1e-158	ARM REPEAT PROTEIN INTERACTING WITH ABF2 isoform 2 [Vitis vinifera]
CL3968.Contig29	Potri.017G085400.2	97.19	0	polypyrimidine tract-binding protein 1-like [Oryza sativa Japonica Group]
Unigene54803	Potri.014G087600.1	97.45	0
Unigene3975	Potri.013G159600.1	92.54	0	similar to 60S ribosomal protein L10 (Wilm\'s tumor suppressor protein homolog).; [ co-ortholog (2of3) of At1g26910, At1g14320, At1g66580, ]
Unigene12339	Potri.009G110100.2	96.12	0	mitochondrial import receptor subunit TOM6 homolog isoform 1 [Glycine max]
Unigene26804	Potri.006G147600.1	94.64	4e-137	type 1 diacylglycerol acyltransferase [Vernicia fordii]
CL11038.Contig2	Potri.T061900.1	97.3	0	polyphenol oxidase [Populus trichocarpa]
Unigene8461	Potri.009G020100.1	97.62	0	serine/threonine-protein kinase Nek5-like [Vitis vinifera]
Unigene14404	Potri.019G133200.1	96.46	4e-48	At5g58240 [Arabidopsis thaliana]
CL2169.Contig6	Potri.001G288800.1	96.7	3e-100	predicted protein [Populus trichocarpa]
CL5218.Contig8	Potri.001G261000.4	97.54	0	similar to expressed protein in Arabidopsis thaliana; similar to low similarity to PIR|I46078 endothelin converting enzyme from Bos primigenius taurus; [ ortholog of At3g60910,]
Unigene341	Potri.019G047000.2	98.44	0	nuclear transcription factor Y subunit C-9-like [Vitis vinifera]
Unigene5670	Potri.010G130800.1	96.89	0	protein CHUP1, chloroplastic-like [Vitis vinifera]
CL4332.Contig1	Potri.016G006700.3	95.93	0	similar to heavy-metal-associated domain-containing protein; [ ortholog of At1g51090,]
Unigene47834	Potri.019G070500.1	94.55	0
Unigene13425	Potri.001G472400.1	94.75	0	similar to expressed protein in Arabidopsis thaliana; [ co-ortholog (1of2) of At5g56250, At5g56240, ]
CL11999.Contig2	Potri.014G058100.1	94.44	1e-98
Unigene5837	Potri.001G319000.1	95.86	2e-70	similar to RNA recognition motif (RRM)-containing protein; [ co-ortholog (2of2) of At3g23900, ]
Unigene47471	Potri.003G214100.1	95.54	1e-89
CL3703.Contig6	Potri.008G050700.2	98.46	3e-172	similar to Putative aquaporin TIP1.3 (Tonoplast intrinsic protein 1.3) (Gamma- tonoplast intrinsic protein 3) (Gamma-TIP3).; [ co-ortholog (1of2) of At4g01470, ]
CL9615.Contig1	Potri.019G120600.1	96.82	1e-102	calcium-binding protein PBP1
CL2171.Contig11	Potri.010G026800.4	95.69	0	similar to LEC14B homolog. [ORG:Prunus armeniaca]; [ co-ortholog (2of2) of O24467, AAB88274, ]
CL3742.Contig6	Potri.007G027500.1	92.07	0
Unigene52641	Potri.016G100000.1	89.04	1e-40
CL14485.Contig2	Potri.009G050200.1	91.37	0
CL4941.Contig1	Potri.004G033400.1	97.55	0
CL12566.Contig1	Potri.014G014900.1	92.07	0	similar to transducin-related; similar to WD-40 repeat protein-related; similar to related to KIAA1988 protein (GI:18916910) (Homo sapiens); [ co-ortholog (2of3) of At1g27470, At4g07410, ]
CL5958.Contig1	Potri.007G036700.2	97.39	0
CL2049.Contig6	Potri.003G099900.1	93.84	0	similar to expressed protein in Arabidopsis thaliana; [ co-ortholog (1of2) of At5g45590, ]
CL5471.Contig3	Potri.004G208500.2	97.67	0	similar to 3-hydroxy-3-methylglutaryl coenzyme A reductase. [ORG:Malus x domestica]; [ co-ortholog (4of4) of AAK64657, AAL03987, AAK95406, AAA33359, AAQ54556, S22521, P29058, AAD09278, CAA38468, BAA09705, Q00583, AAM19212, T10099, AAL03986, S14953, AAK954
CL140.Contig1	Potri.004G071600.1	95.91	0	GRAS domain protein [Populus trichocarpa]
Unigene21008	Potri.006G209700.2	96.47	2e-135	40S ribosomal protein S9 [Elaeis guineensis]
Unigene5915	Potri.001G370400.4	96.45	0	protein CWC15 homolog A isoform 2
Unigene4294	Potri.011G045600.1	94.19	0	strubbelig receptor family 3 [Arabidopsis thaliana]
CL13116.Contig1	Potri.015G013200.1	94.25	0	calcineurin B-like protein 8 [Populus euphratica]
CL2572.Contig3	Potri.001G182300.1	98.16	2e-110	kinesin motor family protein; similar to kinesin heavy chain member 2 GB:NP_032468 from (Mus musculus); [ co-ortholog (2of2) of At3g16060, ]
CL14565.Contig2	Potri.010G046900.1	99.22	5e-65
Unigene13367	Potri.001G116100.2	95.22	7e-117	cornichon family protein; [ co-ortholog (1of2) of At1g62880, At1g12340, At1g12390, ]
CL9254.Contig1	Potri.013G114200.1	92.24	0	leucine-rich repeat family protein; protein kinase family protein; similar to leucine rich repeat (LRR) domain containing protein; similar to protein kinase domain containing protein; [ co-ortholog (2of3) of At1g34420, ]
CL8876.Contig1	Potri.005G184900.2	99.17	4e-60	similar to VHS domain-containing protein; similar to GAT domain-containing protein; weakly similar to HGF-regulated tyrosine kinase substrate (Mus musculus) GI:1089781; [ co-ortholog (2of2) of At1g76970, At1g21380, ]
Unigene31106	Potri.001G267500.1	92.33	7e-170
Unigene39617	Potri.001G147700.2	98.08	0	similar to leucine-rich repeat transmembrane protein kinase; putative; similar to putative receptor-like protein kinase GI:2947063 from (Arabidopsis thaliana); [ ortholog of At1g14390,]
Unigene26030	Potri.012G096600.1	93.75	1e-18	similar to 60S ribosomal protein L17-1.; [ co-ortholog (2of2) of At1g67430, At1g27400, ]
CL8614.Contig4	Potri.017G131000.1	93.5	0	similar to MutT-like protein. [ORG:Cucumis sativus]; [ co-ortholog (2of2) of AAP57672, ]
Unigene26314	Potri.010G220500.1	100	6e-06
CL2631.Contig18	Potri.006G002900.3	91.89	0	calcineurin B-like protein 3 [Hordeum vulgare subsp. spontaneum]
CL932.Contig2	Potri.013G079000.2	97.01	0
Unigene36989	Potri.001G066700.1	83.37	6e-61
CL504.Contig113	Potri.001G449500.6	95.42	0	similar to starch (bacterial glycogen) synthase. [ORG:Manihot esculenta]; [ co-ortholog (1of3) of AAM28039, AAF89262, AAF89268, AAM27986, AAF89259, AAF89275, AAM27997, At1g32900, CAD59471, CAD59455, AAM27990, AAM27998, AAM27999, CAA52273, AAF89251, AAF892
Unigene927	Potri.019G051300.1	94.92	0	similar to expressed protein in Arabidopsis thaliana; similar to protein CG15643 - Drosophila melanogaster; similar to EMBL:AE003499; similar to expressed protein in Arabidopsis thaliana; similar to protein CG15643 - Drosophila melanogaster; similar to EM
Unigene31300	Potri.016G034400.1	98.49	0
CL72.Contig4	Potri.003G024200.1	97.17	0
CL9141.Contig1	Potri.005G061400.1	98.12	2e-78	similar to transcription factor-related; similar to low similarity to SP|Q9DBA9 TFIIH basal transcription factor complex p62 subunit {Mus musculus}; [ co-ortholog (2of2) of At1g55750, At3g61420, ]
CL5907.Contig3	Potri.007G007400.1	94.04	0
CL5246.Contig4	Potri.017G040900.1	94.45	0	similar to expressed protein in Arabidopsis thaliana; [ ortholog of At2g32280,]
CL7719.Contig2	Potri.019G086200.1	97.1	1e-99
CL8243.Contig1	Potri.003G145300.1	98.25	2e-85	protein kinase family protein; similar to protein kinase domain containing protein; Encodes a member of the WNK family 9 members in all of protein; similar to the structural design of which is clearly distinct from those of other known protein kinases; si
CL170.Contig136	Potri.018G079800.3	97.33	0	kinesin-like protein KIF2C-like [Glycine max]
Unigene27156	Potri.007G041200.1	86.18	2e-22	--
CL6466.Contig1	Potri.005G194300.1	84.73	8e-101	predicted protein [Populus trichocarpa] >gi|222842639|gb|EEE80186.1| predicted protein [Populus trichocarpa]
CL3843.Contig1	Potri.013G086600.2	97.72	1e-180	uncharacterized protein LOC100259906 [Vitis vinifera]
CL14177.Contig1	Potri.004G051300.1	94.43	0	uncharacterized protein [Arabidopsis thaliana] >gi|6691216|gb|AAF24554.1|AC007508_17 F1K23.22 [Arabidopsis thaliana] >gi|98961029|gb|ABF58998.1| At1g28540 [Arabidopsis thaliana] >gi|332192869|gb|AEE30990.1| uncharacterized protein [Arabidopsis thaliana]
CL5286.Contig7	Potri.003G159200.2	97.66	0	heparan-alpha-glucosaminide N-acetyltransferase-like
CL13534.Contig1	Potri.005G207800.1	94.71	9e-173	--
CL3633.Contig3	Potri.006G153000.2	96.85	0	derlin-1
Unigene36685	Potri.008G161100.3	99.6	5e-136	auxin-induced protein 22B-like [Glycine max]
CL11437.Contig4	Potri.001G320500.1	96.9	0	similar to Adenosylhomocysteinase (EC 3.3.1.1) (S-adenosyl-L-homocysteine hydrolase) (AdoHcyase).; [ co-ortholog (1of2) of At4g13940, At3g23810, ]
CL2307.Contig7	Potri.008G210000.3	95.84	0	mitochondrial substrate carrier family protein; [ co-ortholog (2of3) of At5g48970, ]
CL6034.Contig7	Potri.002G222200.1	97.53	0	serine/threonine-protein phosphatase 7 long form homolog [Glycine max]
CL1860.Contig4	Potri.004G223600.3	96.85	0	bromodomain protein [Populus trichocarpa]
CL1714.Contig1	Potri.001G153400.3	96.56	0	carbamoyl-phosphate synthase [Populus tremula x Populus alba]
CL4448.Contig3	Potri.010G229700.2	96.26	0	no apical meristem (NAM) family protein; [ ortholog of At3g10490,At3g10480,At5g04400,]
CL440.Contig1	Potri.014G197000.1	98.48	2e-174
CL458.Contig1	Potri.002G110500.1	98.65	0	E3 ubiquitin-protein ligase UPL2-like [Vitis vinifera]
CL14285.Contig8	Potri.001G240400.1	94.56	0	similar to Protein kinase capable of phosphorylating tyrosine; similar to serine; similar to and threonine residues; similar to protein kinase (APK1a); similar to Protein kinase APK1A from (Arabidopsis thaliana) SWISS-PROT:Q06548; similar to protein kinas
Unigene28852	Potri.001G107800.2	97.52	0	similar to protein P21. [ORG:Glycine max]; [ co-ortholog (6of7) of PC1121, AAB23170, 1906370A, CAC22342, AAF13707, CAA09229, CAB36911, CAE54084, A33176, P25096, ]
CL8929.Contig1	Potri.006G137700.1	90.08	0
Unigene1278	Potri.009G064300.1	97.92	0	similar to DNA-damage-repair/toleration protein DRT100 precursor.; [ co-ortholog (1of2) of At3g12610, ]
CL7271.Contig10	Potri.005G215200.1	97.85	0
Unigene52510	Potri.010G010200.1	92.11	3e-21
Unigene13886	Potri.002G055200.1	97.77	0	similar to NO POLLEN GERMINATION 1; [ ortholog of At2g43040,]
Unigene4380	Potri.017G111500.2	96	0
CL3177.Contig4	Potri.008G176500.1	96.3	0	similar to Mitochondrial import inner membrane translocase subunit Tim17.; [ co-ortholog (3of3) of At2g37410, ]
CL12907.Contig2	Potri.001G097100.1	98.44	5e-169	GDT1-like protein 1, chloroplastic [Vitis vinifera]
CL12457.Contig1	Potri.014G083900.2	96.46	0	similar to basic helix-loop-helix regulatory protein. [ORG:Onobrychis viciifolia]; [ co-ortholog (1of2) of AAM22477, AAM22476, AAM49814, AAM22472, ]
CL10060.Contig2	Potri.008G015600.1	95.01	0	Mitochondrial glycoprotein family protein [Arabidopsis thaliana]
CL2212.Contig10	Potri.005G218900.1	96.92	0	glycosyl transferase family 8 protein; [ ortholog of At1g06780,At2g30575,]
Unigene46534	Potri.003G106400.1	96.08	1e-118
Unigene5409	Potri.005G212500.2	93.46	5e-128
CL11014.Contig1	Potri.005G195000.1	94.07	1e-153	similar to AP2 domain-containing transcription factor; putative; similar to transcription factor; [ co-ortholog (1of2) of At5g64750, ]
CL6630.Contig1	Potri.009G084600.1	96.03	0
CL2567.Contig2	Potri.002G063500.7	96.63	0	similar to INOSITOL POLYPHOSPHATE 5-PHOSPHATASE I; [ co-ortholog (1of2) of At1g71710, At1g34120, ]
CL5022.Contig3	Potri.005G108100.1	96.54	0	similar to Aconitate hydratase; similar to cytoplasmic (EC 4.2.1.3) (Citrate hydro-lyase) (Aconitase).; [ ortholog of At4g35830,]
CL987.Contig4	Potri.002G097600.1	94.99	0	5'-adenylylsulfate reductase-like 4 isoform 1 [Vitis vinifera]
CL9595.Contig1	Potri.001G346700.3	96.66	0	peptide deformylase [Populus trichocarpa]
CL889.Contig12	Potri.004G209700.2	96.22	0	phototropin-2 [Vitis vinifera]
CL2791.Contig3	Potri.009G084300.1	98.26	0	aspartyl-tRNA synthetase
Unigene9914	Potri.003G113700.1	95.05	5e-135	21 kDa protein [Vitis vinifera]
CL552.Contig2	Potri.011G091200.1	95.49	0	similar to MULTIDRUG RESISTANCE-ASSOCIATED PROTEIN 2; [ ortholog of At1g30400,At2g34660,]
CL667.Contig3	Potri.019G085100.3	95.21	0
Unigene30513	Potri.003G013200.2	91.81	4e-171	UDP-glucose flavonoid 3-O-glucosyltransferase 7 [Vitis vinifera]
Unigene13109	Potri.011G146300.1	95.33	2e-91	--
Unigene10511	Potri.002G182400.2	87.34	1e-109	NAC domain protein, IPR003441 [Populus trichocarpa]
CL7618.Contig1	Potri.018G008400.1	96.76	1e-118	exocyst complex component 7-like [Vitis vinifera]
CL9469.Contig6	Potri.008G091000.1	99.52	8e-113	similar to vesical transport v-SNARE 12 (VTI12); similar to vesicle soluble NSF attachment protein receptor VTI1b (VTI1B) receptor VTI1b; similar to SP|Q9SEL5|Vesicle transport 5 SNARE-12 AtVTI12 (Vesicle) (transport 5 SNARE-protein VTI1b Vesicle) (solubl
CL3742.Contig9	Potri.007G027500.1	93.55	0	acidic leucine-rich nuclear phosphoprotein 32-related protein-like [Vitis vinifera]
CL8686.Contig2	Potri.008G117900.4	94.66	8e-52	--
Unigene37013	Potri.013G129500.1	96.25	0	Pentatricopeptide repeat-containing protein [Medicago truncatula]
CL2192.Contig2	Potri.008G112800.1	93.86	0	DNA-directed RNA polymerase 2, chloroplastic/mitochondrial-like [Brachypodium distachyon]
CL9024.Contig1	Potri.003G137700.1	95.12	0
CL6293.Contig1	Potri.011G087800.1	83.33	1e-21
CL2236.Contig3	Potri.006G148600.5	97.03	0	similar to nucleosome assembly protein (NAP); putative; similar to nucleosome assembly protein 1 (Glycine max) GI:1161252; [ ortholog of At2g19480,]
CL446.Contig66	Potri.001G073100.2	98.17	0	similar to CTP synthase; putative; similar to UTP--ammonia ligase; putative; similar to SP|P17812|CTP synthase EC (6 3.4.2.UTP) (ammonia--ligase {Homo) {sapiens} ; [ co-ortholog (2of2) of At2g34890, At1g30820, At4g20320, ]
CL7289.Contig1	Potri.001G322100.1	89.34	0	phosphoglycerate/bisphosphoglycerate mutase family protein; similar to X4 protein GI:21386798; similar to Y4 protein GI:21386800 from (Silene dioica); [ ortholog of At3g26780,]
CL7310.Contig2	Potri.004G233800.3	97.15	0	similar to quinone oxidoreductase-like protein. [ORG:Fragaria x ananassa]; [ co-ortholog (1of2) of AAV33454, CAA69914, T11672, ]
CL4749.Contig1	Potri.010G030800.2	96.34	5e-171	similar to expressed protein in Arabidopsis thaliana; [ co-ortholog (2of2) of At5g19070, ]
CL884.Contig2	Potri.004G177000.1	95.73	0	RNA-binding protein rsd1-like [Vitis vinifera]
Unigene20625	Potri.003G192500.1	99	0	auxin-induced protein 5NG4 [Vitis vinifera]
Unigene38004	Potri.002G128200.1	97.3	3e-108
Unigene35463	Potri.019G131000.2	99.13	2e-123	kinase interacting family protein; similar to kinase interacting protein 1 (GI:13936326) (Petunia integrifolia); [ co-ortholog (1of2) of At2g30500, ]
CL5558.Contig3	Potri.017G050900.1	97.5	0	1,4-dihydroxy-2-naphthoate polyprenyltransferase, chloroplastic-like [Glycine max]
CL4668.Contig2	Potri.006G052800.7	97.64	0
Unigene20522	Potri.006G257900.3	95.89	0	similar to WD-40 repeat protein. [ORG:Malus x domestica]; [ co-ortholog (4of4) of AAV50007, ]
Unigene13883	Potri.T148500.1	97.77	0
CL7397.Contig2	Potri.004G134100.3	94.67	4e-105	thioesterase family protein [Arabidopsis lyrata subsp. lyrata]
Unigene53899	Potri.015G128700.1	98.64	0	similar to 21K protein precursor - alfalfa. [ORG:Medicago sativa]; [ co-ortholog (2of2) of T09390, CAA72315, At5g62350, At5g62340, At3g47380, ]
CL2359.Contig3	Potri.016G065900.7	97.37	0	ABC transporter family protein; ABC transporter family protein; [ co-ortholog (1of2) of At5g06530, ]
CL11860.Contig2	Potri.001G304200.1	94.02	0	filament-like plant protein 7-like [Vitis vinifera]
CL4493.Contig3	Potri.005G211700.1	97.24	0	f-box family protein [Populus trichocarpa]
Unigene27029	Potri.008G168800.3	94.19	0	similar to glycolipid transfer protein-related; similar to phosphoinositol 4-phosphate adaptor protein-2 (GI:14165198) (Homo sapiens); similar to Glycolipid transfer protein (GLTP) (Swiss-Prot:Q9JL62) (Mus musculus); similar to Glycolipid transfer protein
Unigene22252	Potri.001G252600.1	96.1	2e-132	C3HL domain class transcription factor [Malus x domestica]
CL12868.Contig3	Potri.008G220600.1	95.34	0	bidirectional sugar transporter SWEET17
Unigene17165	Potri.008G035700.1	94.14	1e-87	armadillo/beta-catenin repeat family protein; U-box domain-containing family protein; [ co-ortholog (1of2) of At3g54850, ]
Unigene2414	Potri.012G089300.1	93.19	0	similar to hypothetical protein; [ co-ortholog (3of3) of At4g24720, At5g50200, ]
CL14154.Contig2	Potri.001G329900.1	98.16	0	similar to naphthoate synthase; putative; similar to dihydroxynaphthoic acid synthetase; putative; similar to DHNA synthetase; putative; similar to MENB from Escherichia coli (SP|P27290|; similar to Bacillus subtilis (SP|P23966); [ ortholog of At1g60550,]
Unigene52732	Potri.013G129500.1	97.33	5e-130	Pentatricopeptide repeat-containing protein [Medicago truncatula] >gi|355510273|gb|AES91415.1| Pentatricopeptide repeat-containing protein [Medicago truncatula]
CL8185.Contig3	Potri.001G015200.1	94.44	2e-06	SAD1f [Volvox carteri f. nagariensis]
Unigene31495	Potri.008G080500.2	97.51	2e-139	similar to NADP-dependent isocitrate dehydrogenase. [ORG:Glycine max]; [ co-ortholog (1of2) of AAC64182, ]
CL478.Contig52	Potri.002G212900.1	96	0	similar to sugar transporter; putative; similar to ERD6 protein {{Arabidopsis thaliana}} GI:3123712; sugar-porter family protein; similar to GI:14585701; similar to sugar trans; [ co-ortholog (1of3) of At2g48020, ]
Unigene19390	Potri.008G135200.1	97.15	0	similar to FLAVIN-BINDING KELCH DOMAIN F BOX PROTEIN; [ co-ortholog (2of2) of At1g68050, At5g23410, ]
CL11272.Contig3	Potri.018G118200.1	99.09	7e-179	protein OS-9-like
Unigene977	Potri.010G073900.1	93.67	2e-158	similar to expressed protein in Arabidopsis thaliana; similar to Encodes a member of Arabidopsis Bet1 gene family. In yeast; similar to Bet1p is the v-SNARE (soluble N-ethylmaleimide-sensitive factor adaptor protein receptor; similar to V-type) involved i
CL564.Contig7	Potri.003G018800.2	95.29	0	similar to potassium channel protein - fava bean (fragment). [ORG:Vicia faba]; [ ortholog of CAA71598,At4g22200,T12130,]
CL1128.Contig1	Potri.007G015800.1	97.22	0	UPF0183 protein At3g51130-like [Vitis vinifera]
CL12543.Contig5	Potri.014G141800.4	98.11	0	serine/threonine-protein phosphatase 5-like [Vitis vinifera]
CL8981.Contig4	Potri.008G023700.2	97.54	0
CL2370.Contig13	Potri.013G029000.2	97.88	0	similar to expressed protein in Arabidopsis thaliana; [ ortholog of At1g54680,]
CL7092.Contig2	Potri.001G320900.1	95.41	0	similar to member of Heat Stress Transcription Factor (Hsf) family; heat shock transcription factor family protein; [ co-ortholog (2of2) of At4g13980, ]
CL12426.Contig2	Potri.004G168000.2	93.88	0	triosephosphate isomerase, chloroplastic-like isoform 1 [Vitis vinifera]
CL5771.Contig1	Potri.003G032200.1	96.19	0	uncharacterized protein LOC100775686 [Glycine max]
Unigene53905	Potri.001G100900.1	97.96	4e-44	BTB/POZ domain-containing protein At1g63850-like [Glycine max]
CL13989.Contig2	Potri.T089300.1	97.61	0	50S ribosomal protein L9
Unigene20047	Potri.001G466100.1	97.66	0	pentatricopeptide repeat-containing protein At4g33990-like [Vitis vinifera]
Unigene45113	Potri.008G126300.2	97.04	6e-95	similar to origin recognition complex subunit 4; similar to putative (ORC4); similar to origin recognition complex subunit 4 (GI:15866782) (Zea mays); [ co-ortholog (1of2) of At2g01120, ]
CL11970.Contig1	Potri.001G086900.1	97.37	0	short-chain dehydrogenase/reductase (SDR) family protein; [ co-ortholog (1of2) of At1g64590, ]
CL258.Contig3	Potri.006G245800.1	98.36	0
CL280.Contig10	Potri.005G156600.2	97.31	0	carbonic anhydrase, chloroplastic-like [Vitis vinifera]
Unigene55475	Potri.018G056400.2	96.62	3e-97	similar to expressed protein in Arabidopsis thaliana; [ co-ortholog (2of3) of At4g29790, At2g19390, ]
CL527.Contig4	Potri.018G110000.1	97.31	0	transport protein particle (TRAPP) component Bet3 family protein; similar to very strong similarity to SPP30 (Solanum pollinated pistil) (Solanum chacoense) GI:4959712; similar to Bet3; [ co-ortholog (2of2) of At5g58030, ]
CL442.Contig2	Potri.004G147500.1	96.49	0	cytochrome P450 [Populus trichocarpa]
Unigene15372	Potri.009G044700.1	98.58	0	similar to pentatricopeptide (PPR) repeat-containing protein; [ ortholog of At2g29760,]
Unigene51135	Potri.010G155200.3	91.91	7e-43
CL6713.Contig2	Potri.001G295100.1	96.52	0	WD-40 repeat family protein; similar to mitotic checkpoint protein; putative; similar to testis mitotic checkpoint protein BUB3 (GB:AAC28439; similar to SP|O43684)(Homo sapiens); [ co-ortholog (2of2) of At3g19590, At1g49910, ]
CL14329.Contig2	Potri.015G146700.1	92.36	0
CL7185.Contig2	Potri.001G124200.1	95.4	0	similar to glycerol-3-phosphate transporter; putative; similar to glycerol 3-phosphate permease; putative; similar to cAMP inducible 2 protein (Mus musculus) GI:4580997; similar to glycerol-3-phosphate transporter (glycerol 3-phosphate permease) (Homo sap
CL868.Contig4	Potri.011G143900.2	92.7	0
Unigene36638	Potri.001G135400.1	97.86	0	similar to pentatricopeptide (PPR) repeat-containing protein; [ ortholog of At1g31920,]
Unigene3964	Potri.018G113300.1	97.94	0	Sugar carrier protein A
CL10039.Contig4	Potri.016G049000.1	94.33	0	similar to tubulin-specific chaperone C-related; weakly similar to Tubulin-specific chaperone C (Tubulin-folding cofactor C) (CFC) (Swiss-Prot:Q15814) (Homo sapiens); similar to tubulin-specific chaperone C-related; weakly similar to Tubulin-specific chap
CL10177.Contig4	Potri.017G057300.2	97.82	0	similar to expressed protein in Arabidopsis thaliana; similar to previously annotated as \'growth regulator protein\' based on similarity to axi 1 protein (GB:X80301) (GI:559920) from (Nicotiana taba; [ co-ortholog (2of2) of At1g04910, ]
Unigene18561	Potri.009G046300.1	95.65	8e-13
CL14355.Contig2	Potri.007G076900.2	92.6	0	similar to 26S proteasome regulatory subunit; similar to putative (RPN5); similar to p55 protein-like; similar to 26S proteasome regulatory subunit; similar to putative (RPN5); similar to p55 protein-like; [ co-ortholog (1of2) of At5g09900, At5g64760, ]
CL6604.Contig2	Potri.001G173700.1	100	7e-92	phospholipase/carboxylesterase family protein; similar to supported by full length cDNA gi:26450919 from (Arabidopsis thaliana); [ co-ortholog (1of2) of At3g15650, At1g52700, At1g51300, At1g52695, ]
CL2666.Contig5	Potri.004G176600.1	97.36	0	similar to 26S proteasome regulatory subunit S3; similar to putative (RPN3); similar to SP:Q06364 from (Daucus carota); [ co-ortholog (2of3) of At1g20200, ]
Unigene41911	Potri.015G134700.2	98.73	3e-35
Unigene38784	Potri.011G052300.1	98.32	7e-123	similar to pentatricopeptide (PPR) repeat-containing protein; [ co-ortholog (1of2) of At2g33760, ]
CL9040.Contig2	Potri.010G117500.3	96.32	0	phosphatidyl serine synthase family protein; [ co-ortholog (2of2) of At1g15110, ]
CL7795.Contig1	Potri.005G112800.1	94.41	0	cold-shock DNA-binding family protein; [ co-ortholog (2of2) of At4g36020, At2g17870, ]
CL108.Contig1	Potri.008G213300.1	94.34	0
Unigene40289	Potri.006G106600.1	95.13	6e-158	transducin family protein; WD-40 repeat family protein; similar to WD-repeat protein mip1 (SP:P87141) (Schizosaccharomyces pombe); [ co-ortholog (1of2) of At3g08850, At5g01770, ]
CL11028.Contig2	Potri.006G055400.6	97.42	0	carboxyl-terminal-processing protease-like [Vitis vinifera]
Unigene32596	Potri.016G066800.1	97.26	0	similar to expressed protein in Arabidopsis thaliana; [ ortholog of At2g35900,]
Unigene19745	Potri.004G025900.4	91.28	3e-110	cysteine-rich receptor-like protein kinase 25-like isoform 1 [Vitis vinifera]
CL10810.Contig2	Potri.003G159600.1	96.7	1e-162
Unigene16754	Potri.005G084900.6	90.94	1e-88
CL14561.Contig1	Potri.008G022200.1	94.12	3e-91
Unigene50099	Potri.010G209300.1	98.57	0
Unigene14164	Potri.010G041800.2	100	1e-31	similar to Probable pantothenate kinase 2 (EC 2.7.1.33) (Pantothenic acid kinase 2).; [ co-ortholog (1of3) of At1g60440, ]
CL10140.Contig1	Potri.003G146500.1	98.2	0
CL2647.Contig18	Potri.001G319600.2	90.62	0
CL14334.Contig2	Potri.016G068300.1	92.87	0	similar to 33 kDa ribonucleoprotein; similar to chloroplast; putative; similar to RNA-binding protein cp33; putative; similar to chloroplast RNA-binding protein (cp33) GB:BAA06523 (Arabidopsis thaliana) (Plant Mol. Biol. 27 (3); similar to 529-539 (1995))
CL1896.Contig6	Potri.001G276800.3	94.8	0
Unigene54835	Potri.015G000200.1	99.59	2e-132
CL2516.Contig4	Potri.010G134200.4	98.09	0	F-box family protein; similar to SKP1 interacting partner 2 (SKIP2) TIGR_Ath1:At5g67250; [ co-ortholog (1of2) of At1g13570, ]
CL4266.Contig1	Potri.001G317200.1	97.5	0
CL1637.Contig3	Potri.001G447900.1	85.71	7e-30	predicted protein [Populus trichocarpa]
Unigene42747	Potri.002G077100.1	82.93	1e-13	--
Unigene502	Potri.013G036400.1	97.2	0
Unigene44298	Potri.007G023300.1	98.8	2e-132	laccase-11-like [Glycine max]
Unigene39023	Potri.011G031800.2	96.62	3e-97	terpene synthase 2 [Populus trichocarpa]
Unigene34747	Potri.013G088500.1	85.5	5e-76
CL11594.Contig1	Potri.005G214800.2	91.5	0	heat stress transcription factor A-6b [Vitis vinifera]
Unigene45462	Potri.017G123600.1	91.67	8e-19
CL5889.Contig1	Potri.008G130600.1	93.03	0	similar to expressed protein in Arabidopsis thaliana; similar to previously annotated as \'auxin-independent growth promoter -related\' based on similarity to axi 1 protein (GB:X80301) (GI:559920) f; [ co-ortholog (1of2) of At2g01480, At1g14970, ]
CL2351.Contig2	Potri.006G113400.3	96.07	0	similar to expressed protein in Arabidopsis thaliana; [ co-ortholog (1of2) of At2g38640, ]
CL2893.Contig4	Potri.005G117300.1	89.02	0
Unigene42425	Potri.003G113900.1	97.92	2e-16	protease inhibitor/seed storage/lipid transfer protein (LTP) family protein; protease inhibitor/seed storage/lipid transfer protein (LTP) family protein; [ co-ortholog (1of2) of At1g62790, ]
Unigene4919	Potri.018G111100.2	95.57	2e-142	similar to expressed protein in Arabidopsis thaliana; [ co-ortholog (2of2) of At2g24290, At4g30996, ]
CL7517.Contig2	Potri.009G169300.1	96.74	0	similar to aminoacylase; putative; similar to N-acyl-L-amino-acid amidohydrolase; putative; similar to aminoacylase-1 (N-acyl-L-amino-acid amidohydrolase; similar to ACY-1)(Homo sapiens) SWISS-PROT:Q03154; similar to aminoacylase; putative; similar to N-a
CL9157.Contig2	Potri.004G219100.3	91.27	0	similar to bZIP family transcription factor; similar to bZIP transcriptional activator RSG GI:8777512 from (Nicotiana tabacum); [ co-ortholog (1of3) of At1g58110, ]
CL3974.Contig1	Potri.001G326700.1	93.62	0	similar to GYF domain-containing protein; [ co-ortholog (1of3) of At1g24300, At1g27430, ]
CL563.Contig3	Potri.013G034800.1	97.61	0	similar to CTR2 protein kinase. [ORG:Rosa hybrid cultivar]; [ co-ortholog (1of2) of At1g08720, AAK30005, ]
Unigene23822	Potri.003G158400.1	95.41	5e-170
Unigene32960	Potri.018G113100.1	90.93	0
Unigene25984	Potri.002G187700.3	97.46	0
Unigene20474	Potri.015G005600.3	96.4	2e-101
CL7203.Contig1	Potri.008G112700.4	84.13	3e-29	similar to heat shock protein; putative; similar to strong similarity to heat shock protein (Arabidopsis thaliana) GI:1906830; similar to histidine kinase-; similar to DNA gyrase B-; similar to and HSP90-like domain protein; similar to heat shock protein;
CL10515.Contig2	Potri.T104500.1	92.66	1e-144
CL711.Contig4	Potri.006G129100.3	93.02	0
CL5305.Contig3	Potri.005G209000.3	98.49	0	similar to GTP-binding protein-related; similar to low similarity to SP|Q38912 RAC-like GTP binding protein ARAC3 (GTP-binding protein ROP6) {Arabidopsis thaliana}; [ ortholog of At3g63150,]
Unigene33006	Potri.004G217600.1	96.64	0	similar to expressed protein in Arabidopsis thaliana; [ co-ortholog (2of2) of At2g27980, ]
Unigene55190	Potri.001G034200.2	94.44	3e-88	tumour susceptibility gene 101 (TSG101) family protein; similar to SP|Q99816|Tumor susceptibility gene 101 protein {Homo {sapiens} ; [ co-ortholog (1of2) of At5g13860, At3g12400, ]
CL2093.Contig3	Potri.004G039400.1	98.41	0
CL1751.Contig7	Potri.003G182600.1	98.01	0
Unigene50015	Potri.007G141100.1	95.63	5e-80
CL2454.Contig1	Potri.002G057600.3	92.3	0	similar to 60S ribosomal protein L18a-1.; [ co-ortholog (6of8) of At1g29965, At2g34480, ]
CL478.Contig11	Potri.002G212900.1	97.78	0	similar to sugar transporter; putative; similar to ERD6 protein {{Arabidopsis thaliana}} GI:3123712; sugar-porter family protein; similar to GI:14585701; similar to sugar trans; [ co-ortholog (1of3) of At2g48020, ]
Unigene8809	Potri.003G169200.1	98.28	2e-22	similar to hypothetical protein. [ORG:Cicer arietinum]; [ co-ortholog (1of2) of At1g24265, CAB76910, At1g24267, ]
CL7563.Contig2	Potri.013G084500.1	97.07	0	similar to hypothetical protein; [ co-ortholog (2of2) of At1g65290, At5g36280, ]
Unigene19517	Potri.013G108100.2	94.77	0	similar to expressed protein in Arabidopsis thaliana; [ ortholog of At1g22630,]
Unigene27833	Potri.001G252900.2	97.18	1e-177	similar to omega-3 desaturase. [ORG:Vernicia fordii]; [ co-ortholog (2of3) of AAC98967, AAD13527, AAA61776, BAB18135, JQ2339, BAD36812, AAO24265, CAB45155, AAN17502, P48621, AAN17504, ]
CL504.Contig88	Potri.001G449500.14	97.21	0	similar to starch (bacterial glycogen) synthase. [ORG:Manihot esculenta]; [ co-ortholog (1of3) of AAM28039, AAF89262, AAF89268, AAM27986, AAF89259, AAF89275, AAM27997, At1g32900, CAD59471, CAD59455, AAM27990, AAM27998, AAM27999, CAA52273, AAF89251, AAF892
CL8508.Contig2	Potri.018G109800.1	95.42	0
CL3968.Contig12	Potri.017G085400.3	96.64	0
CL7467.Contig1	Potri.010G136100.1	95.07	0	basic helix-loop-helix (bHLH) family protein; similar to bHLH transcription factor GBOF-1 GI:5923912 from (Tulipa gesneriana); basic helix-loop-helix (bHLH) family protein; similar to bHLH transcription factor GBOF-1 GI:5923912 from (Tulipa gesneriana); [
CL10651.Contig4	Potri.014G164200.1	93.51	0	similar to DGCR14-related; similar to DGCR14 protein (DiGeorge syndrome critical region 14) (ES2 protein) (Swiss-Prot:Q96DF8) (Homo sapiens); [ co-ortholog (2of2) of At3g07790, ]
CL8394.Contig1	Potri.014G068200.2	97.52	0
CL9709.Contig1	Potri.004G112800.1	95.41	1e-149	similar to nodule-enhanced malate dehydrogenase. [ORG:Pisum sativum]; [ co-ortholog (3of3) of AAB99757, T09294, T06325, AAP79476, AAC28106, AAP79474, T06386, AAC24855, ]
CL7130.Contig1	Potri.001G469800.3	96.7	0
CL2367.Contig2	Potri.016G064300.2	97.51	0
CL14301.Contig2	Potri.008G133800.1	92.28	0	similar to calcium binding protein. [ORG:Fagus sylvatica]; [ co-ortholog (1of2) of At1g70680, At1g23240, At1g70670, At1g23250, CAE51349, ]
CL13517.Contig1	Potri.001G239600.1	97.98	0
Unigene15571	Potri.001G070200.1	95.99	0
CL2443.Contig1	Potri.004G197400.1	96.51	0	similar to EIN3-like protein. [ORG:Cucumis melo]; [ co-ortholog (2of2) of AAL76272, CAB95830, At2g27050, AAL76271, At3g20770, AAK67355, BAB64344, ]
CL582.Contig13	Potri.010G162900.1	95.97	0
Unigene1977	Potri.011G162500.1	93.22	1e-118	similar to tubulin beta chain - soybean. [ORG:Glycine max]; [ ortholog of At4g20890,AAO64344,At5g44340,S17758,]
CL14623.Contig2	Potri.001G001100.1	97.98	0	similar to expansin S1 precursor. [ORG:Cucumis sativus]; [ co-ortholog (8of10) of BAD00016, T10079, CAC19183, CAD19044, BAC05513, AAR09169, AAB37746, AAM88862, AAM89261, CAD19043, BAD00013, CAD28984, CAC19184, AAK72874, ]
Unigene21299	Potri.010G227700.1	95.13	6e-116	similar to Serine carboxypeptidase precursor (EC 3.4.16.-).; [ co-ortholog (2of2) of At3g10410, ]
Unigene37490	Potri.006G080500.1	99.3	5e-155	similar to protein kinase; putative; similar to protein kinase domain containing protein; similar to protein kinase p46XlEg22 (Xenopus laevis) gi|609280|emb|CAA78914|; [ ortholog of At2g45490,]
Unigene6426	Potri.019G099700.1	96.9	9e-58
CL8737.Contig2	Potri.010G195900.1	87.95	5e-70	similar to guanylyl cyclase-related (GC1); similar to guanylyl cyclase (GC1) GI:21436486 from (Arabidopsis thaliana); similar to cDNA putative guanylate cyclase GI:21436486; similar to guanylyl cyclase-related (GC1); similar to guanylyl cyclase (GC1) GI:2
Unigene50334	Potri.008G181200.2	97.63	0	leucine-rich repeat family protein; protein kinase family protein; similar to light repressible receptor protein kinase (Arabidopsis thaliana) gi|1321686|emb|CAA66376|; [ co-ortholog (1of2) of At1g67720, ]
CL8772.Contig2	Potri.003G086400.1	97.34	0	similar to RNA helicase; putative; similar to type 1 RNA helicase pNORF1 (Homo sapiens) GI:1885356; [ co-ortholog (2of2) of At5g47010, ]
CL2717.Contig5	Potri.004G013700.2	96.93	6e-122
CL5102.Contig5	Potri.008G200400.1	93.73	0
Unigene12030	Potri.002G258800.1	93.99	8e-69	similar to pentatricopeptide (PPR) repeat-containing protein; [ ortholog of At1g06150,]
Unigene11414	Potri.010G080300.1	97.45	2e-73
CL11064.Contig3	Potri.017G007300.1	97.19	0
CL2058.Contig5	Potri.014G010100.1	97.25	0
CL933.Contig1	Potri.002G024000.2	97.8	0
CL419.Contig1	Potri.001G418500.11	98.23	1e-146
CL4095.Contig9	Potri.001G068300.2	96.31	0
CL12427.Contig2	Potri.008G009100.1	95.08	0	similar to expressed protein in Arabidopsis thaliana; [ co-ortholog (1of4) of At5g49830, ]
Unigene13058	Potri.001G353100.1	91	2e-142
Unigene28097	Potri.016G101000.1	98.67	3e-117	similar to lectin-like receptor kinase 7; similar to 3. [ORG:Medicago truncatula]; [ ortholog of At3g55550,AAR11300,]
CL1368.Contig12	Potri.003G223400.4	95.47	0
CL4247.Contig4	Potri.010G177400.1	95.66	0
CL7991.Contig1	Potri.003G063800.1	96.77	0
CL604.Contig11	Potri.008G146200.1	97	0	similar to hypothetical protein; [ co-ortholog (1of2) of At1g70220, At1g24050, ]
Unigene26250	Potri.019G004800.1	96.28	2e-113	similar to putative receptor-like protein kinase RLPK1. [ORG:Glycine max]; [ co-ortholog (49of54) of AAL73330, ]
Unigene19231	Potri.011G053800.1	96.51	0	similar to expressed protein in Arabidopsis thaliana; similar to expressed protein in Arabidopsis thaliana; [ co-ortholog (1of2) of At1g28260, ]
Unigene14155	Potri.018G124000.1	97.64	9e-150
CL2515.Contig22	Potri.003G141900.1	97.01	0	similar to expressed protein in Arabidopsis thaliana; similar to gda-1 (Pisum sativum) GI:2765418; [ co-ortholog (1of2) of At5g42050, ]
Unigene52644	Potri.019G054900.3	93.36	7e-96
CL10736.Contig4	Potri.002G176000.1	95.3	0	similar to hypothetical protein; similar to U4/U6 snRNP-associated 61 kDa protein (Homo sapiens) GI:18249847; [ co-ortholog (2of2) of At1g60170, At1g70400, ]
CL8373.Contig2	Potri.001G244900.1	97.29	0
Unigene25101	Potri.010G003200.1	96.56	0
CL14208.Contig1	Potri.002G015200.1	97.91	0
CL3709.Contig3	Potri.005G064800.3	97.08	0
Unigene28135	Potri.002G132400.1	97.51	2e-98
CL1552.Contig2	Potri.008G168100.1	94.41	0	similar to CASEIN KINASE I; [ co-ortholog (1of3) of At4g14340, At3g23340, ]
CL482.Contig12	Potri.003G027400.7	96.06	0
Unigene36341	Potri.016G092200.1	99.04	2e-169
Unigene31347	Potri.015G093600.2	97.71	2e-83
Unigene24846	Potri.012G044300.2	98.72	2e-123
CL12381.Contig1	Potri.002G039100.1	95.78	0
Unigene25302	Potri.004G205500.2	98.33	0	similar to nodule inception protein. [ORG:Pisum sativum]; [ ortholog of CAD37946,At4g35270,CAD37948,CAD37949,]
Unigene23622	Potri.001G387100.3	93.75	5e-76
Unigene16715	Potri.018G034100.2	98.46	0	similar to MITOTIC-LIKE CYCLIN 3B FROM ARABIDOPSIS; [ ortholog of At5g25380,At5g11300,]
CL5050.Contig4	Potri.018G096900.2	98.79	0
Unigene52025	Potri.002G137200.1	100	7e-24
Unigene24389	Potri.008G186500.7	95.24	0	similar to octicosapeptide/Phox/Bem1p (PB1) domain-containing protein; [ co-ortholog (1of3) of At1g70640, ]
CL9275.Contig1	Potri.002G153100.1	98.35	0
CL1375.Contig17	Potri.002G077700.1	97.45	0
Unigene10700	Potri.006G265200.1	85	3e-40
CL7634.Contig1	Potri.004G146900.2	97.94	0
CL2807.Contig2	Potri.005G228600.1	97.01	3e-165	similar to expressed protein in Arabidopsis thaliana; [ co-ortholog (1of2) of At1g19530, ]
CL13719.Contig2	Potri.013G111200.1	95.41	2e-43	similar to alpha 1; similar to 4-fucosyltransferase. [ORG:Medicago truncatula]; [ co-ortholog (2of2) of At1g71990, AAS59563, ]
CL5632.Contig1	Potri.003G041400.2	88.16	5e-14
CL11570.Contig3	Potri.017G017200.1	96.15	0
CL5700.Contig3	Potri.017G077000.3	97.06	0
CL3164.Contig2	Potri.001G387500.1	96.97	0	similar to NHL repeat-containing protein; similar to NHL repeat-containing protein; [ co-ortholog (1of2) of At3g14860, ]
CL10081.Contig3	Potri.002G162800.2	97.32	0	similar to expressed protein in Arabidopsis thaliana; [ ortholog of At2g46100,]
CL9339.Contig1	Potri.001G466800.1	97.36	0	similar to myosin heavy chain-related; similar to low similarity to SP|P14105 Myosin heavy chain; similar to nonmuscle (Cellular myosin heavy chain) {Gallus gallus}; [ co-ortholog (1of2) of At2g34730, ]
CL2858.Contig16	Potri.005G079900.3	97.95	0	aspartic proteinase-like protein 1-like [Vitis vinifera]
Unigene9714	Potri.005G012600.1	97.85	0	pentatricopeptide repeat-containing protein At5g48910 isoform 1 [Vitis vinifera]
CL495.Contig4	Potri.015G108500.1	93.95	0	JHL07K02.3 [Jatropha curcas]
CL1990.Contig1	Potri.002G261700.1	90.1	0	uncharacterized protein LOC100267647 [Vitis vinifera]
CL5663.Contig1	Potri.004G168900.1	97.46	0	magnesium transporter NIPA2
CL717.Contig1	Potri.007G138700.1	91.5	3e-158	predicted protein [Populus trichocarpa]
Unigene17008	Potri.011G124100.1	97.45	0	nbs-lrr resistance protein [Populus trichocarpa]
Unigene18186	Potri.003G075200.1	94.19	1e-60	--
CL853.Contig5	Potri.007G097300.1	97.37	0	riboflavin biosynthesis protein ribBA, chloroplastic-like [Vitis vinifera]
CL8560.Contig4	Potri.001G262200.1	96.63	0	similar to expressed protein in Arabidopsis thaliana; [ co-ortholog (3of4) of At5g12470, ]
Unigene3869	Potri.009G115400.1	95.63	0	glycosyl hydrolase family 17 protein; similar to glucan endo-1; similar to 3-beta-glucosidase precursor SP:P52409 from (Triticum aestivum); [ ortholog of At4g34480,]
Unigene22174	Potri.005G001800.2	96.88	2e-173	similar to Phytochrome-interacting factor 3 (Phytochrome-associated protein 3) (Basic helix-loop-helix protein 8) (bHLH8) (AtbHLH008).; [ co-ortholog (1of2) of At1g09530, ]
CL1961.Contig5	Potri.018G034200.1	95.97	2e-114
Unigene29373	Potri.017G128800.2	96.4	5e-47	similar to expressed protein in Arabidopsis thaliana; similar to predicted proteins; similar to Arabidopsis thaliana; [ co-ortholog (1of2) of At1g66480, At5g37840, ]
Unigene18925	Potri.003G135600.1	97.34	1e-130	6-phosphogluconate dehydrogenase family protein; [ co-ortholog (2of2) of At1g64190, At5g41670, ]
Unigene38923	Potri.001G389000.1	90.91	4e-07
Unigene55649	Potri.012G025300.1	98.98	2e-46
CL5536.Contig6	Potri.018G023000.1	97.06	0
CL13254.Contig2	Potri.001G440100.2	96.89	9e-123
CL3897.Contig1	Potri.005G228000.2	94.58	0	similar to myb family transcription factor; [ co-ortholog (2of2) of At1g19510, ]
CL1827.Contig18	Potri.009G027800.4	91.92	0
Unigene48791	Potri.010G220600.4	95.71	1e-22
Unigene15961	Potri.003G110100.3	96.22	0	chromodomain-helicase-DNA-binding family protein; CHD family protein; similar to chromatin remodeling factor CHD3 (PICKLE) (Arabidopsis thaliana) GI:6478518; [ co-ortholog (2of2) of At5g44800, ]
CL11138.Contig1	Potri.010G253700.2	97.14	0
Unigene32683	Potri.006G084300.2	97.77	0
CL5588.Contig5	Potri.T106700.2	95.96	8e-177	mitochondrial substrate carrier family protein; [ co-ortholog (1of2) of At4g03115, ]
CL6798.Contig3	Potri.001G165600.1	96.27	0	similar to 25.3 kDa vesicle transport protein (AtSEC22).; [ co-ortholog (2of2) of At1g11890, ]
Unigene37300	Potri.019G062600.2	98.24	1e-84	similar to Hydroxyacylglutathione hydrolase cytoplasmic (EC 3.1.2.6) (Glyoxalase II) (Glx II).; [ ortholog of At3g10850,]
CL13335.Contig2	Potri.008G200700.2	92.71	1e-150
CL2073.Contig9	Potri.013G000600.1	95.08	0	membrane bound O-acyl transferase (MBOAT) family protein; similar to low similarity to skinny hedgehog (Drosophila melanogaster) GI:15420842; [ ortholog of At1g57600,]
CL10031.Contig2	Potri.006G182000.2	94.03	1e-137
CL5143.Contig4	Potri.008G057900.3	96.81	3e-39
Unigene28227	Potri.012G076600.2	96.54	1e-134
CL5191.Contig1	Potri.001G350800.1	96.8	0
CL9300.Contig8	Potri.012G061900.3	98.69	8e-77	similar to expressed protein in Arabidopsis thaliana; [ co-ortholog (2of2) of At1g18620, At1g74160, ]
CL2282.Contig4	Potri.003G076500.1	97.74	0	similar to protein arginine N-methyltransferase-related; weakly similar to protein arginine N-methyltransferase 2 (EC 2.1.1.-) (Swiss-Prot:P55345) (Homo sapiens); [ co-ortholog (1of2) of At4g16570, ]
CL328.Contig28	Potri.009G150600.2	95.93	0	similar to UDP-D-APIOSE/UDP-D-XYLOSE SYNTHASE 1; [ co-ortholog (2of2) of At2g27860, At1g08200, ]
CL6225.Contig4	Potri.007G138700.1	97.47	0	RecName: Full=Putative E3 ubiquitin-protein ligase RING1a; AltName: Full=Polycomb complex protein RING1a; AltName: Full=Protein RING1a; Short=AtRING1a; AltName: Full=Ring finger protein 434
Unigene19719	Potri.004G060900.1	100	1e-63	WRKY transcription factor 8 [(Populus tomentosa x P. bolleana) x P. tomentosa]
Unigene38492	Potri.019G001800.1	97.56	0	probable LRR receptor-like serine/threonine-protein kinase At5g63710-like [Glycine max]
Unigene36815	Potri.001G273400.5	91.46	1e-49
CL4037.Contig2	Potri.006G211700.1	95.34	0	ABC transporter family, retinal flippase subfamily [Populus trichocarpa]
CL871.Contig1	Potri.T093700.2	96.12	4e-120	CBL-interacting serine/threonine-protein kinase 21-like [Glycine max]
Unigene11924	Potri.008G114100.1	93.55	0
CL2009.Contig3	Potri.011G109000.1	98.42	0	glycosyl transferase family 1 protein; similar to glycosyltransferase GI:871530 from (Saccharomyces cerevisiae); similar to Alg2 mannosyltransferase (gi:3868942) from Rhizomucor pusillus; [ co-ortholog (1of2) of At1g78800, ]
Unigene42553	Potri.003G132000.3	99.07	2e-49
Unigene956	Potri.006G196100.1	95.87	0	serine/threonine-protein phosphatase PP2A catalytic subunit-like [Glycine max]
Unigene51453	Potri.017G143100.1	97.31	0
CL9071.Contig1	Potri.006G232100.2	97.09	0	ferrochelatase-2, chloroplastic
CL7799.Contig1	Potri.002G036000.5	100	2e-41
Unigene52912	Potri.005G168800.1	97.92	1e-16	similar to expressed protein in Arabidopsis thaliana; [ co-ortholog (1of2) of At1g22200, At1g36050, ]
Unigene19782	Potri.019G069000.1	97.51	0	similar to RNA recognition motif (RRM)-containing protein; [ ortholog of At4g10110,]
Unigene17620	Potri.016G016700.1	90.41	7e-13
CL1068.Contig2	Potri.005G203500.3	95.5	0	similar to GLUCAN SYNTHASE-LIKE 11; [ co-ortholog (2of2) of At3g59100, At1g06490, ]
CL8608.Contig1	Potri.001G004500.1	96.82	0	dicarboxylate/tricarboxylate carrier [Citrus junos]
CL1158.Contig4	Potri.001G060000.2	98.96	5e-155	TCP domain class transcription factor [Malus x domestica]
Unigene19521	Potri.012G000800.1	93.2	0	abscisic acid receptor PYL8 [Vitis vinifera]
CL2469.Contig2	Potri.006G219400.1	95.49	0	similar to hydrolase; alpha/beta fold family protein; similar to low similarity to 2-hydroxy-6-oxo-7-methylocta-2; similar to 4-dienoate hydrolase (Pseudomonas fluorescens) GI:1871461; similar to hydrolase EtbD2 (Rhodococcus sp.) GI:3273241; similar to al
Unigene28407	Potri.006G034300.2	94.51	1e-32
CL6311.Contig2	Potri.005G093900.2	98.82	0
CL1876.Contig6	Potri.001G166600.1	92.92	0	similar to small nuclear ribonucleoprotein; putative; similar to snRNP; putative; similar to Sm protein; putative; similar to U6 snRNA-associated Sm-like protein LSm1 (Small nuclear ribonuclear CaSm; similar to Cancer-associated Sm-like) (Homo sapiens) SW
Unigene18487	Potri.013G093700.1	89.91	2e-136	similar to ribosomal protein S26. [ORG:Pisum sativum]; [ co-ortholog (2of2) of T50823, AAD47346, At3g56340, AAC77928, T50822, ]
CL2211.Contig21	Potri.004G091800.3	98.4	0
CL7574.Contig4	Potri.014G068500.2	96.84	0	similar to expressed protein in Arabidopsis thaliana; [ co-ortholog (1of2) of At2g45320, ]
CL3031.Contig7	Potri.001G081600.1	92.62	0
Unigene29509	Potri.011G097100.3	94.74	2e-15	zinc finger (C3HC4-type RING finger) family protein; similar to C-terminal zinc-finger (Glycine max) GI:558543; similar to C3HC4 type (RING finger); [ co-ortholog (1of2) of At3g15070, At1g53190, ]
CL12556.Contig3	Potri.012G118700.1	97.18	0
Unigene53092	Potri.002G105400.4	96	2e-101	similar to Hypothetical protein At5g64816 precursor.; [ ortholog of At5g64816,]
CL1833.Contig2	Potri.002G102100.4	97.42	0
CL9466.Contig1	Potri.001G297000.1	97.42	0
Unigene45131	Potri.001G062700.1	99.42	1e-90
Unigene5966	Potri.001G453900.1	94.76	0
CL14484.Contig1	Potri.017G033000.1	97.92	8e-148
CL11618.Contig1	Potri.003G012300.1	96.95	2e-76	nodulin family protein; similar to nodulin-like protein (Arabidopsis thaliana) GI:3329368; similar to nodule-specific protein Nlj70 (Lotus japonicus) GI:3329366; [ ortholog of At1g80530,]
CL2065.Contig11	Potri.006G053400.1	96.48	0	similar to GUANYLATE KINASE 1; [ co-ortholog (1of2) of At2g41880, At3g57550, ]
CL1167.Contig11	Potri.010G111900.1	96.15	0
CL549.Contig7	Potri.014G089200.1	93.62	0	similar to expressed protein in Arabidopsis thaliana; [ co-ortholog (2of2) of At4g01290, ]
Unigene17664	Potri.002G230000.4	99.2	2e-62	similar to Glutamate receptor 3.5 precursor (Ligand-gated ion channel 3.5) (Ionotropic glutamate receptor GLR6).; [ co-ortholog (2of3) of At1g05200, At2g32390, ]
CL6690.Contig4	Potri.004G189700.3	97.38	9e-113	adaptin family protein; similar to SP|P18484|adaptor related-protein complex 2 alpha 2 subunit Alpha (adaptin-C Clathrin) (assembly protein complex 2 alpha C-large chain {Rattus) {norvegicus} ; similar to PF028; [ co-ortholog (1of2) of At5g22770, At5g2278
Unigene35584	Potri.001G313000.1	96.65	6e-114
CL2678.Contig5	Potri.006G133900.1	96.36	0
Unigene28957	Potri.007G072600.1	95.94	0
CL2045.Contig12	Potri.017G012600.2	97.46	0
CL4374.Contig2	Potri.006G246200.1	91.4	0	similar to expressed protein in Arabidopsis thaliana; similar to predicted protein T10M13.8; similar to Arabidopsis thaliana; [ co-ortholog (1of2) of At4g32620, ]
Unigene17272	Potri.002G217200.3	93.93	4e-175
Unigene36045	Potri.018G067800.2	94.03	2e-79
Unigene19011	Potri.007G141400.1	91.13	0	stress-induced receptor-like kinase precursor [Glycine max]
CL867.Contig5	Potri.001G461200.1	96.09	0
CL6832.Contig3	Potri.019G098500.2	98.01	0	tir-nbs-lrr resistance protein [Populus trichocarpa]
CL2321.Contig2	Potri.002G073000.1	94.72	0	similar to thioredoxin m. [ORG:Pisum sativum]; [ co-ortholog (4of5) of CAA53900, AAC49358, S38909, P48384, ]
CL1198.Contig6	Potri.001G289200.3	97.9	0	similar to TARGET OF RAPAMYCIN; [ ortholog of At1g50030,]
Unigene38165	Potri.002G142100.1	97.56	2e-12
Unigene22106	Potri.010G101400.2	98.53	1e-180	similar to expressed protein in Arabidopsis thaliana; similar to expressed protein in Arabidopsis thaliana; similar to expressed protein in Arabidopsis thaliana; [ co-ortholog (1of2) of At1g14685, ]
CL1187.Contig14	Potri.009G080000.4	92.37	0
Unigene7925	Potri.016G059000.1	96.95	0
CL10500.Contig1	Potri.018G037900.1	93.75	0
CL2692.Contig2	Potri.010G225300.2	96.66	0
Unigene24079	Potri.015G085500.1	90.37	5e-61	similar to unnamed protein product. [ORG:Fragaria x ananassa]; [ co-ortholog (6of6) of CAD57091, CAD57100, CAD57096, CAD57102, AAV36464, CAD57090, CAD57099, CAD57095, CAD57092, CAD57093, CAD57103, CAD57101, AAU05952, CAD57098, CAD57094, CAA04773, AAV36467
Unigene14949	Potri.017G039100.1	98.01	0	similar to midasin-related; similar to Midasin (MIDAS-containing protein) (Swiss-Prot:Q12019) (Saccharomyces cerevisiae); similar to Midasin (MIDAS-containing protein) (Swiss-Prot:Q9NU22) (Homo sapiens); [ ortholog of At1g67120,]
CL4506.Contig8	Potri.014G104500.6	97.96	0	similar to RNA recognition motif (RRM)-containing protein; similar to nucleolin protein; [ co-ortholog (1of2) of At4g00830, ]
CL4824.Contig4	Potri.005G161800.2	97.66	0
Unigene46091	Potri.002G046300.3	94.67	1e-175
Unigene13415	Potri.010G022700.1	98.15	0
Unigene25407	Potri.013G065700.1	98.32	8e-123	similar to polyribonucleotide nucleotidyltransferase; putative; similar to polynucleotide phosphorylase GB:AAC50039 (Pisum sativum); similar to putative polynucleotide phosphorylase GB:AAF00646 (Arabidopsis thaliana); [ co-ortholog (1of3) of At3g03710, ]
Unigene46630	Potri.002G029300.2	97.72	0
CL6980.Contig4	Potri.010G159700.1	92.19	0
Unigene41881	Potri.010G122000.3	96.65	9e-114
CL12931.Contig1	Potri.019G117100.1	97.22	0
Unigene3398	Potri.006G136600.1	99.29	7e-154	similar to TETRASPORE; [ ortholog of At3g43210,]
Unigene41974	Potri.003G094400.1	97.89	3e-145	similar to P-glycoprotein; putative; similar to P-glycoprotein GI:4204793 from (Solanum tuberosum); [ co-ortholog (1of4) of At4g25960, At1g10680, ]
Unigene22246	Potri.001G050900.2	92.11	9e-37
CL5721.Contig1	Potri.001G175700.1	98.98	7e-159	ABC transporter family protein; similar to ABC1 protein GI:14331118 from (Nicotiana plumbaginifolia); [ ortholog of At1g15520,]
Unigene33686	Potri.008G201600.1	98.18	0	similar to expressed protein in Arabidopsis thaliana; [ ortholog of At3g23590,]
Unigene36825	Potri.014G172300.2	96.46	0
Unigene35620	Potri.004G061200.10	93.38	2e-56
CL2772.Contig48	Potri.001G379800.1	96.15	0
Unigene37002	Potri.006G220700.1	98.21	0
CL9908.Contig1	Potri.005G034200.1	95.95	0
CL4525.Contig1	Potri.006G204500.1	97.4	6e-155	similar to heat shock protein-related; similar to 101 kDa heat shock protein; similar to HSP101 (Triticum aestivum) gi|11561808|gb|AAC83689; [ co-ortholog (1of2) of At3g52490, ]
CL3968.Contig21	Potri.017G085400.2	97.79	0
CL2315.Contig2	Potri.004G064400.4	100	1e-23	similar to ankyrin protein kinase; putative; similar to ankyrin-kinase (Medicago truncatula) gi|18700701|gb|AAL78674|; [ ortholog of At4g18950,]
CL155.Contig3	Potri.010G221000.2	97.88	0
Unigene7648	Potri.012G066900.1	97.12	0
CL9541.Contig3	Potri.005G239100.3	96.36	0	similar to GAST-like gene product. [ORG:Fragaria x ananassa]; [ co-ortholog (2of2) of At2g18420, At1g75750, CAD35171, AAB97006, ]
Unigene23520	Potri.T046200.1	96.6	0
CL9461.Contig2	Potri.001G110100.1	99.21	2e-63	membrane bound O-acyl transferase (MBOAT) family protein; similar to low similarity to porcupine from (Xenopus laevis) GI:6714514; similar to GI:6714520; similar to GI:6714518; similar to GI:6714516; [ co-ortholog (2of2) of At1g63050, At1g12640, ]
CL8957.Contig2	Potri.014G087200.1	97.52	3e-55
Unigene6818	Potri.018G151600.1	98.28	0
Unigene47287	Potri.017G039100.1	98.65	9e-116	similar to midasin-related; similar to Midasin (MIDAS-containing protein) (Swiss-Prot:Q12019) (Saccharomyces cerevisiae); similar to Midasin (MIDAS-containing protein) (Swiss-Prot:Q9NU22) (Homo sapiens); [ ortholog of At1g67120,]
Unigene21082	Potri.004G030300.1	91.25	1e-17
CL7781.Contig5	Potri.008G025300.1	92.08	6e-86
Unigene44904	Potri.002G051400.2	96.39	3e-117
Unigene32485	Potri.012G140700.2	90.85	6e-44
CL8305.Contig2	Potri.001G083900.1	96.99	0
CL6739.Contig2	Potri.008G200800.1	94.66	0	similar to mitogen-activated protein kinase; putative; similar to MAPK; similar to putative (MPK16); similar to mitogen-activated protein kinase (MAPK)(AtMPK16); similar to PMID:12119167; similar to ATMPK9; similar to Arabidopsis thaliana; similar to memb
CL3048.Contig2	Potri.011G145900.1	97.01	0
Unigene25496	Potri.019G114200.1	98.08	4e-19
CL3895.Contig2	Potri.014G143900.1	94.03	1e-81
CL3081.Contig2	Potri.001G417300.1	97.64	0	similar to FERTILIZATION-INDEPENDENT ENDOSPERM; similar to FERTILIZATION-INDEPENDENT ENDOSPERM 1; [ ortholog of At3g20740,]
CL7300.Contig1	Potri.001G255800.1	98.51	0	similar to ABC transporter-related; similar to 4 transmembrane domain containing protein; supported by tandem duplication of ABC transporter family protein; [ co-ortholog (1of2) of At3g21080, At1g51500, At3g21090, ]
CL1101.Contig2	Potri.007G009200.1	98.09	0
CL9486.Contig2	Potri.005G028000.2	96.57	0
CL11140.Contig3	Potri.005G146800.1	95.78	0
CL1118.Contig40	Potri.007G001500.2	96.93	0
Unigene19570	Potri.003G088900.1	98.86	0	protein kinase family protein; similar to protein kinase domain containing protein; [ ortholog of At5g46570,]
Unigene15391	Potri.002G032600.2	94.95	0
Unigene1154	Potri.001G115600.1	96.44	7e-158	Member of a family of act domain containing protein; similar to ACT domain-containing protein (ACR7); similar to low similarity to uridylyltransferase SP|P56884 from Rhizobium meliloti; [ co-ortholog (1of2) of At1g12420, At4g22780, ]
CL2604.Contig2	Potri.001G442400.2	96.36	0	similar to LESION SIMULATING DISEASE; [ co-ortholog (1of2) of At4g20380, ]
CL1735.Contig1	Potri.014G071900.1	97.66	0	spastin-like
CL4472.Contig2	Potri.002G114900.3	98.22	0	uncharacterized protein LOC100257450
CL3746.Contig3	Potri.009G117100.1	94.68	0	Epoxide hydrolase [Medicago truncatula]
Unigene23095	Potri.008G195500.1	97.9	0	arogenate/prephenate dehydratase [Populus trichocarpa]
CL6832.Contig1	Potri.019G114600.3	86.71	0	nbs-lrr resistance protein [Populus trichocarpa]
CL318.Contig1	Potri.002G089300.1	93.53	0	similar to expressed protein in Arabidopsis thaliana; [ co-ortholog (1of2) of At1g36980, ]
CL1093.Contig2	Potri.005G123200.1	97	0	putative phosphoglyceride transfer family protein; [ co-ortholog (3of3) of AAT41870, ]
Unigene30797	Potri.009G106900.2	96.09	0	similar to OPEN STOMATA 1; [ co-ortholog (2of2) of At4g33950, ]
Unigene22668	Potri.009G087700.1	96.83	1e-121
CL3706.Contig3	Potri.010G207200.2	94.58	0	similar to thymidine diphospho-glucose 4-6-dehydratase homolog. [ORG:Prunus armeniaca]; [ co-ortholog (1of2) of AAB68605, BAB40967, T51252, CAB61752, ]
Unigene10347	Potri.007G010900.4	95.99	0
CL11234.Contig2	Potri.005G058700.1	96.61	0	similar to PRLI-interacting factor; putative; similar to PRLI-interacting factor G (Arabidopsis thaliana) GI:11139264 (PMID:9765207); similar to supporting cDNA gi|26450291|dbj|AK117606.1|; [ co-ortholog (1of2) of At2g13690, ]
Unigene11182	Potri.001G172600.4	85.21	1e-59
CL5784.Contig2	Potri.008G092500.2	97.13	0
Unigene13120	Potri.001G130400.1	96.15	0	similar to pentatricopeptide (PPR) repeat-containing protein; [ ortholog of At3g61360,]
Unigene9535	Potri.016G075600.1	96.97	0	similar to peptidyl-prolyl cis-trans isomerase; putative; similar to cyclophilin; putative; similar to rotamase; putative; similar to cyclophilin-type; [ co-ortholog (1of2) of At2g36130, ]
CL8806.Contig3	Potri.001G359300.2	96.67	0	similar to rcd1-like cell differentiation protein; putative; similar to protein involved in sexual development (Schizosaccharomyces pombe) GI:1620896; similar to Rcd1-like; [ co-ortholog (2of3) of At3g20800, ]
CL6310.Contig2	Potri.017G059200.4	96.96	0
CL10785.Contig1	Potri.003G118900.1	97.1	0	similar to hypothetical protein; similar to expression supported by MPSS; [ ortholog of At1g12530,]
CL4652.Contig3	Potri.002G090200.1	95.31	0	similar to glycine hydroxymethyltransferase; putative; similar to serine hydroxymethyltransferase; putative; similar to serine/threonine aldolase; putative; similar to serine hydroxymethyltransferase (Chlamydomonas reinhardtii) GI:17066746; [ co-ortholog
Unigene18177	Potri.004G081800.5	96.67	0
CL994.Contig5	Potri.015G035800.1	96.83	1e-153
Unigene43951	Potri.010G184300.2	97.06	0
Unigene13319	Potri.015G090900.3	90.57	6e-10
Unigene12877	Potri.001G048900.1	99.06	8e-113
CL8228.Contig2	Potri.005G143900.1	97.56	7e-145	similar to cytochrome P450. [ORG:Lotus corniculatus var. japonicus]; [ co-ortholog (9of57) of AAF45143, CAB50768, AAF34534, AAP06953, BAA93632, AAM12530, CAB43505, AAF34532, BAA74466, BAA22423, AAF34528, AAF34521, AAF34522, AAF34526, AAF34520, T05944, AAD
CL4101.Contig5	Potri.005G083800.6	94.73	0
Unigene13735	Potri.014G194000.1	84.51	2e-38
CL1226.Contig6	Potri.008G085400.1	91.98	0	zinc finger (Ran-binding) family protein; similar to RNA recognition motif (RRM)-containing protein; similar to SP|Q27294|RNA binding-protein cabeza {Drosophila {melanogaster} ; similar to RBD; similar to or RNP domain); similar to PF00; [ co-ortholog (2o
CL3673.Contig1	Potri.017G142500.1	86.44	2e-38
Unigene40492	Potri.009G095800.3	90.54	1e-68	similar to Probable cinnamyl-alcohol dehydrogenase (EC 1.1.1.195) (CAD).; [ ortholog of At3g19450,At4g34230,]
CL1802.Contig23	Potri.002G252800.2	96.58	0	similar to PHYTOCHROME INTERACTING FACTOR 3-LIKE 5; [ ortholog of At2g20180,]
CL3337.Contig3	Potri.018G099400.5	96.47	0
Unigene27445	Potri.003G079400.1	97.07	0
CL2644.Contig3	Potri.019G103900.3	95.23	0	similar to leucine-rich repeat transmembrane protein kinase; putative; similar to Z. mays leucine-rich repeat transmembrane protein kinase LRRTPK 1; similar to GenBank accession number AF023164; [ ortholog of At4g03390,]
CL384.Contig3	Potri.018G100500.2	97.29	0	similar to cinnamoyl-CoA reductase-related; similar to cinnamoyl-CoA reductase from Pinus taeda (GI:17978649); similar to Saccharum officinarum (GI:3341511); [ ortholog of At2g23910,]
Unigene7531	Potri.009G121300.2	94.85	0	similar to Probable cysteine proteinase A494 precursor (EC 3.4.22.-).; [ co-ortholog (1of3) of At2g21430, At4g39090, ]
CL2408.Contig3	Potri.007G011800.3	93.6	0
CL2283.Contig1	Potri.008G131500.3	97.54	0	similar to C2 domain-containing protein; similar to zinc finger and C2 domain protein GI:9957238 from (Arabidopsis thaliana); similar to C2 domain-containing protein; similar to zinc finger and C2 domain protein GI:9957238 from (Arabidopsis thaliana); [ c
CL5740.Contig11	Potri.010G131000.1	82.44	4e-41
CL1622.Contig1	Potri.003G085500.1	94.58	0	similar to beta-amylase (CT-BMY); similar to 1; similar to 4-alpha-D-glucan maltohydrolase; similar to beta-amylase enzyme GI:6065749 from (Arabidopsis thaliana); similar to beta-amylase targeted to the chloroplast; [ co-ortholog (2of2) of At4g17090, ]
Unigene45332	Potri.009G028400.2	92.82	1e-80
CL11435.Contig2	Potri.006G000300.1	95.4	0	[ co-ortholog (1of2) of At3g46830, At5g59150, At1g07410, ]
Unigene4990	Potri.004G129000.1	82.72	2e-79
Unigene31179	Potri.004G077800.1	96.76	0
Unigene40537	Potri.007G100700.2	98.51	7e-104
CL9476.Contig2	Potri.017G020400.1	85.4	3e-24
CL6934.Contig1	Potri.005G049400.1	94.48	0	similar to 40S ribosomal protein S24.; [ co-ortholog (2of2) of At5g28060, At3g04920, ]
CL1033.Contig44	Potri.008G162500.1	94.06	0
Unigene19324	Potri.013G067800.1	98.15	0
Unigene39643	Potri.004G003900.1	91.04	1e-74	similar to expressed protein in Arabidopsis thaliana; [ ortholog of At4g22190,]
Unigene4688	Potri.001G214700.5	97.41	0
CL3837.Contig3	Potri.005G070700.5	96.1	0
CL203.Contig16	Potri.005G040000.2	96.66	0	similar to sugar transporter; putative; similar to ERD6 protein (Arabidopsis thaliana) GI:3123712; sugar-porter family protein; similar to GI:14585701; similar to sugar trans; [ co-ortholog (2of2) of At1g54730, ]
CL843.Contig2	Potri.010G237300.2	98.79	7e-84
CL10383.Contig3	Potri.002G187900.1	96.61	2e-142
CL10089.Contig2	Potri.008G221900.3	93.46	0
CL13826.Contig2	Potri.010G042200.3	94.07	0	similar to expressed protein in Arabidopsis thaliana; similar to expressed protein in Arabidopsis thaliana; [ ortholog of At1g60610,At1g10650,]
CL69.Contig17	Potri.014G083300.1	96.57	0	similar to cyclic nucleotide-binding domain-containing protein; [ ortholog of At1g01710,At4g00520,At4g00510,]
Unigene45985	Potri.006G140400.1	93.08	0
Unigene38646	Potri.006G154300.1	96.64	2e-67	similar to expressed protein in Arabidopsis thaliana; [ co-ortholog (2of2) of At3g25910, ]
CL5671.Contig4	Potri.004G072800.2	96.13	0	seven in absentia (SINA) family protein; similar to SIAH1 protein (Brassica napus var. napus) GI:7657876; [ co-ortholog (2of3) of At1g66610, At1g66620, At1g66630, ]
CL5336.Contig1	Potri.002G256100.1	91.71	0
Unigene34573	Potri.002G007800.2	95.36	0	armadillo/beta-catenin repeat family protein; similar to U-box domain-containing protein; [ co-ortholog (1of3) of At1g76390, At1g20780, ]
Unigene13600	Potri.019G116800.1	96.36	0
CL11105.Contig2	Potri.003G077600.1	97.8	2e-163	similar to agenet domain-containing protein; similar to gene of unknown function expressed in seedlings; similar to flower buds and stems; [ ortholog of At4g17330,]
Unigene12121	Potri.016G126300.1	98.74	0	similar to LRR-kinase protein. [ORG:Glycine max]; [ co-ortholog (1of2) of AAT10295, AAT10346, At3g51740, AAT10308, ]
CL4757.Contig7	Potri.003G030800.1	96.43	0
CL9364.Contig2	Potri.013G143400.1	99.92	0
Unigene36124	Potri.016G068300.1	98.34	1e-158	similar to 33 kDa ribonucleoprotein; similar to chloroplast; putative; similar to RNA-binding protein cp33; putative; similar to chloroplast RNA-binding protein (cp33) GB:BAA06523 (Arabidopsis thaliana) (Plant Mol. Biol. 27 (3); similar to 529-539 (1995))
CL12935.Contig2	Potri.011G097200.1	87.3	3e-27
CL12768.Contig1	Potri.010G067500.1	83.69	1e-83
Unigene46064	Potri.015G138700.2	96.05	1e-104
Unigene36926	Potri.008G214400.1	95.79	1e-166
CL13975.Contig3	Potri.005G204500.1	96.15	0	similar to PELOTA; [ co-ortholog (1of2) of At3g58390, At4g27650, ]
CL1506.Contig16	Potri.017G016200.1	97.75	6e-87
CL4856.Contig1	Potri.004G228500.3	97.14	0
Unigene49818	Potri.013G047400.2	96.4	2e-102	endoribonuclease L-PSP family protein; [ co-ortholog (2of2) of At3g04480, ]
CL5218.Contig4	Potri.001G261000.5	96.62	0	similar to expressed protein in Arabidopsis thaliana; similar to low similarity to PIR|I46078 endothelin converting enzyme from Bos primigenius taurus; [ ortholog of At3g60910,]
Unigene27494	Potri.017G033900.1	98.85	0	BED finger-nbs-lrr resistance protein [Populus trichocarpa]
Unigene23119	Potri.014G039700.1	96.82	0	F-box/FBD/LRR-repeat protein At1g13570-like [Vitis vinifera]
CL14595.Contig1	Potri.006G128200.2	92.6	0	plasma membrane intrinsic protein PIP2.1 [Populus trichocarpa x Populus deltoides]
CL9803.Contig3	Potri.010G193500.2	97.25	0	uncharacterized protein At2g39920
CL1940.Contig1	Potri.004G064600.2	99.33	0	alpha,alpha-trehalose-phosphate synthase [UDP-forming] 1-like [Glycine max]
CL8977.Contig1	Potri.001G290900.3	97.75	6e-111	serine carboxypeptidase-like 18-like [Vitis vinifera]
CL1183.Contig3	Potri.005G074100.1	94.89	0	lipase 3-like [Glycine max]
CL10586.Contig3	Potri.006G234600.1	93.09	0	similar to signal peptidase protein-like protein. [ORG:Cucumis melo]; [ co-ortholog (3of3) of At5g27430, AAT52230, AAO45754, At3g05230, ]
CL10390.Contig2	Potri.017G056800.3	97.07	0	similar to expressed protein in Arabidopsis thaliana; [ ortholog of At2g32760,]
Unigene29090	Potri.015G029000.1	95.13	5e-138
Unigene9952	Potri.001G048900.1	98.71	0
CL8687.Contig1	Potri.001G218300.1	96.17	0	similar to expressed protein in Arabidopsis thaliana; [ co-ortholog (2of2) of At2g27260, ]
Unigene19000	Potri.001G361300.1	95.27	0
CL710.Contig6	Potri.011G046400.1	90	0
CL9946.Contig2	Potri.014G162400.1	94.58	0	similar to expressed protein in Arabidopsis thaliana; [ co-ortholog (2of2) of At5g35732, ]
CL767.Contig3	Potri.019G043100.1	97.7	5e-37
CL5660.Contig2	Potri.017G092000.1	98.22	0	similar to UDP-glucose 6-dehydrogenase (UDP-Glc dehydrogenase) (UDP-GlcDH) (UDPGDH). [ORG:Glycine max]; [ co-ortholog (1of2) of Q96558, At3g29360, ]
Unigene12722	Potri.010G210200.4	97.28	0	similar to Thylakoid lumenal 25.6 kDa protein; similar to chloroplast precursor.; [ co-ortholog (1of2) of At3g55330, ]
CL1787.Contig13	Potri.018G048600.1	93.48	0	similar to GTP-binding regulatory protein alpha chain 2 - soybean. [ORG:Glycine max]; [ co-ortholog (2of2) of At2g26300, T07159, ]
CL2817.Contig1	Potri.018G067200.2	93.69	0	similar to protein arginine N-methyltransferase; putative; similar to protein arginine N-methyltransferase 1-variant 2 (Homo sapiens) GI:7453575; [ co-ortholog (1of2) of At4g29510, At2g19670, ]
CL10322.Contig8	Potri.014G144100.4	96.92	0	Nuclear factor related to kappa-B-binding protein [Medicago truncatula] >gi|355499529|gb|AES80732.1| Nuclear factor related to kappa-B-binding protein [Medicago truncatula]
CL129.Contig1	Potri.010G071200.4	96.96	0	cry2-2 [Populus tremula]
Unigene49407	Potri.011G128500.1	99.02	4e-165	Os12g0210400 [Oryza sativa Japonica Group]
Unigene33259	Potri.009G066500.1	92.27	2e-159	F-box/kelch-repeat protein At5g26960-like [Vitis vinifera]
Unigene5252	Potri.010G131000.1	86.32	1e-19	--
Unigene30906	Potri.003G162800.1	96.79	1e-134	histone-lysine N-methyltransferase, H3 lysine-9 specific SUVH4-like [Glycine max]
Unigene34205	Potri.015G057300.2	97.97	2e-151	replication protein A 70 kDa DNA-binding subunit isoform 1 [Vitis vinifera]
Unigene1515	Potri.006G231400.1	90.94	9e-99
Unigene1613	Potri.001G337400.2	94.82	0	similar to glucose-6-phosphate 1-dehydrogenase (EC 1.1.1.49) - alfalfa. [ORG:Medicago sativa]; [ co-ortholog (2of2) of S57785, Q42919, At3g27300, AAB41552, AAR26303, At5g40760, T07655, CAA06200, ]
CL1896.Contig12	Potri.001G276800.2	95.49	0
Unigene9677	Potri.013G161000.1	96.97	0
CL6243.Contig2	Potri.017G144300.1	94.85	0
CL8351.Contig1	Potri.002G180000.1	94.51	0	harpin-induced family protein; HIN1 family protein; harpin-responsive family protein; similar to harpin-induced protein hin1 ( GI:1619321) (Nicotiana tabacum); [ co-ortholog (1of2) of At4g01410, ]
CL2116.Contig1	Potri.016G070500.2	98.26	0	receptor-like protein kinase-like protein [Glycine max]
CL9736.Contig1	Potri.004G129400.1	93.66	0	2-aminoethanethiol dioxygenase isoform 2
CL9643.Contig1	Potri.010G089600.1	93.83	0	vacuole membrane protein 1
Unigene19680	Potri.019G028400.1	94.83	3e-15
CL12708.Contig1	Potri.011G016700.1	95.75	0
Unigene9675	Potri.010G207300.1	96.84	0	similar to methionyl-tRNA synthetase; similar to methionine--tRNA ligase; similar to MetRS (cpMetRS); similar to methionyl-tRNA synthetase MEtRS (Arabidopsis thaliana) GI:2266985; [ ortholog of At3g55400,]
Unigene16136	Potri.005G098100.1	95.24	0	similar to elongation factor 2; putative; similar to EF-2; putative; similar to ELONGATION FACTOR 2 GB:O14460 from (Schizosaccharomyces pombe); similar to encodes a translation elongation factor 2-like protein that is involved in cold-induced translation.
CL1929.Contig1	Potri.002G236800.2	97.72	0
Unigene44438	Potri.008G121900.1	96.64	3e-67	universal stress protein (USP) family protein; similar to ER6 protein (Lycopersicon esculentum) GI:5669654; [ ortholog of At1g68300,]
CL446.Contig100	Potri.001G073100.2	98.94	0	similar to CTP synthase; putative; similar to UTP--ammonia ligase; putative; similar to SP|P17812|CTP synthase EC (6 3.4.2.UTP) (ammonia--ligase {Homo) {sapiens} ; [ co-ortholog (2of2) of At2g34890, At1g30820, At4g20320, ]
CL30.Contig43	Potri.005G093300.1	97.23	0
Unigene44288	Potri.016G137800.1	96.92	2e-126
Unigene7482	Potri.001G410600.1	98.54	7e-142	similar to ethylene-responsive protein -related; similar to ethylene-inducible ER33 protein (Lycopersicon esculentum) gi|5669656|gb|AAD46413|; [ co-ortholog (2of2) of At3g20640, ]
CL10446.Contig2	Potri.007G059100.1	97.42	0	ribonuclease 2 family protein; similar to SP|P37202|Mitotic control protein dis3 {Schizosaccharomyces {pombe} ; [ ortholog of At2g17510,]
CL8131.Contig2	Potri.008G032800.2	98.03	0	KOW domain-containing transcription factor family protein; [ co-ortholog (1of2) of At5g04290, ]
Unigene30047	Potri.004G048700.2	94.19	3e-29
CL3813.Contig3	Potri.010G142200.1	96.97	3e-128	similar to hypothetical protein; [ co-ortholog (2of4) of At5g49380, At5g49390, At3g06670, ]
CL459.Contig2	Potri.008G142700.1	87.91	0
CL478.Contig26	Potri.001G221000.1	96.66	0	transducin family protein; WD-40 repeat family protein; similar to HIRA protein; similar to Drosophila melanogaster; similar to PID:e1250847; [ co-ortholog (2of4) of At2g26060, At4g32990, ]
Unigene40607	Potri.016G055900.1	94.64	0
CL11304.Contig1	Potri.015G001300.1	94.97	0
Unigene39161	Potri.016G080500.3	93.56	8e-120
CL12212.Contig4	Potri.009G032600.1	93.79	0	similar to 60S acidic ribosomal protein P3 (RPP3B); [ ortholog of At5g57290,At4g25890,]
Unigene13170	Potri.001G134800.3	96.63	5e-36	similar to expressed protein in Arabidopsis thaliana; [ co-ortholog (2of4) of At5g45610, ]
Unigene50062	Potri.003G110100.5	98.2	3e-175	chromodomain-helicase-DNA-binding family protein; CHD family protein; similar to chromatin remodeling factor CHD3 (PICKLE) (Arabidopsis thaliana) GI:6478518; [ co-ortholog (2of2) of At5g44800, ]
CL14421.Contig5	Potri.003G151100.1	95.79	0
Unigene15901	Potri.001G014000.4	97.66	0	similar to LIPOYLTRANSFERASE 2; [ co-ortholog (1of2) of At1g04640, ]
CL9233.Contig2	Potri.014G136200.1	94.15	0	similar to putative histidine-containing phosphotransfer protein 2. [ORG:Populus x canadensis]; [ co-ortholog (5of5) of CAH56500, ]
CL41.Contig8	Potri.012G088500.2	99.53	3e-115	similar to expressed protein in Arabidopsis thaliana; [ co-ortholog (1of2) of At4g24680, ]
CL891.Contig3	Potri.008G095600.2	97.49	0
CL14367.Contig1	Potri.006G275300.1	96.86	0	zinc finger (C2H2 type) family protein; similar to C2H2 type; similar to C2H2 zinc finger protein FZF mRNA; [ co-ortholog (1of2) of At2g24500, At4g31420, ]
Unigene13447	Potri.018G093900.1	95.58	0	similar to VDAC3.1. [ORG:Lotus corniculatus var. japonicus]; [ co-ortholog (2of2) of AAQ87023, ]
CL7300.Contig3	Potri.001G255800.1	98.46	0	similar to ABC transporter-related; similar to 4 transmembrane domain containing protein; supported by tandem duplication of ABC transporter family protein; [ co-ortholog (1of2) of At3g21080, At1g51500, At3g21090, ]
Unigene49693	Potri.005G215300.1	83.92	6e-16
Unigene31384	Potri.T118900.1	100	7e-10
Unigene50931	Potri.013G044300.5	95.76	0	similar to expressed protein in Arabidopsis thaliana; similar to Actin-binding protein ABP140 (Swiss-Prot:Q08641) (Saccharomyces cerevisiae); [ ortholog of At1g54650,]
CL11049.Contig1	Potri.005G073800.1	88.36	3e-60
Unigene13405	Potri.018G014600.2	94.45	0	similar to nucleoid DNA-binding protein. [ORG:Malus x domestica]; [ co-ortholog (9of9) of AAQ54564, ]
CL11856.Contig5	Potri.002G134900.1	96.76	0
CL1072.Contig12	Potri.008G174800.2	96.35	0
CL478.Contig8	Potri.002G212900.1	95.74	0	similar to sugar transporter; putative; similar to ERD6 protein {{Arabidopsis thaliana}} GI:3123712; sugar-porter family protein; similar to GI:14585701; similar to sugar trans; [ co-ortholog (1of3) of At2g48020, ]
Unigene29042	Potri.001G047900.6	97.76	0	similar to expressed protein in Arabidopsis thaliana; [ co-ortholog (2of3) of At1g15860, ]
CL14.Contig1	Potri.008G003100.1	96.87	0	similar to D111/G-patch domain-containing protein; similar to contains a 2nt micro-exon; similar to as identified using GeneSeqer.; similar to D111/G-patch domain-containing protein; similar to contains a 2nt micro-e; [ ortholog of At5g08535,At3g52350,]
Unigene4767	Potri.001G137100.1	96.88	0
CL6190.Contig1	Potri.005G084100.1	96.99	0
Unigene6833	Potri.018G092100.12	94.9	6e-63	similar to putative NADPH-cytochrome P450 reductase. [ORG:Pisum sativum]; [ co-ortholog (1of2) of AAC09468, At4g30210, ]
Unigene14643	Potri.006G158900.3	97.16	0
CL2805.Contig1	Potri.006G078800.1	97.49	0	similar to adhesion regulating molecule family; similar to oocyte membrane protein (GI:6174842) (Xenopus laevis); similar to Adhesion regulating molecule 1 precursor (110 kDa cell membrane glycoprotein) (Gp110) (Swiss-Prot:Q16186) (Homo sapiens); [ co-ort
CL2211.Contig23	Potri.004G091800.3	98.38	0
Unigene27413	Potri.017G001100.1	97.44	0
Unigene20567	Potri.001G055100.1	98.23	1e-146
Unigene8294	Potri.T177900.1	96.67	8e-06
CL9826.Contig2	Potri.010G151500.1	96.34	0	similar to protein phosphatase 2C-related; similar to PP2C-related; similar to protein phosphatase-2C GB:AAC36698 from (Mesembryanthemum crystallinum); [ co-ortholog (1of2) of At1g48040, At3g17250, ]
CL8941.Contig1	Potri.011G107900.2	95.66	0	similar to protein transport protein sec61; putative; similar to PfSec61 (Plasmodium falciparum) GI:3057044; [ co-ortholog (1of2) of At1g29310, At2g34250, ]
Unigene15135	Potri.012G111900.1	98.95	0
CL504.Contig12	Potri.001G449500.11	97.09	0	similar to starch (bacterial glycogen) synthase. [ORG:Manihot esculenta]; [ co-ortholog (1of3) of AAM28039, AAF89262, AAF89268, AAM27986, AAF89259, AAF89275, AAM27997, At1g32900, CAD59471, CAD59455, AAM27990, AAM27998, AAM27999, CAA52273, AAF89251, AAF892
Unigene4441	Potri.007G057300.1	97.69	0
CL8537.Contig4	Potri.002G182500.1	93.26	0
Unigene31331	Potri.001G017900.1	91.7	2e-91
Unigene55595	Potri.015G036300.3	96.81	5e-137
CL10250.Contig2	Potri.006G209400.1	95.65	2e-24
CL1845.Contig2	Potri.004G038900.1	85.66	1e-54
Unigene34898	Potri.001G376500.2	95.05	7e-92	similar to Malate dehydrogenase; similar to mitochondrial precursor (EC 1.1.1.37) (mNAD- MDH).; [ co-ortholog (2of2) of At1g53240, At3g15020, ]
CL1830.Contig1	Potri.016G031400.1	97.32	0
Unigene8697	Potri.004G004100.1	94.64	0	similar to Expressed protein in Arabidopsis thaliana; similar to expressed protein in Arabidopsis thaliana; [ co-ortholog (2of2) of At4g22160, ]
CL9360.Contig2	Potri.002G224700.1	93.56	0	similar to Ubiquitin-like protein SMT3.; [ ortholog of At5g55160,At4g26840,]
CL5387.Contig2	Potri.018G005800.2	97.8	0
CL2073.Contig3	Potri.013G000700.1	97.27	0
CL2196.Contig1	Potri.001G069100.1	97.92	0	similar to ARABIDOPSIS RIBOSOMAL PROTEIN S27; [ co-ortholog (1of2) of At3g61110, At2g45710, ]
Unigene24834	Potri.004G233900.5	94.87	6e-09	similar to pectinacetylesterase; putative; similar to pectinacetylesterase precursor GI:1431629 from (Vigna radiata); similar to pectinacetylesterase; putative; similar to pectinacetylesterase precursor GI:1431629 from (Vigna radiata); [ co-ortholog (2of3
CL5358.Contig2	Potri.016G105700.1	95.33	0	similar to expressed protein in Arabidopsis thaliana; similar to expressed protein in Arabidopsis thaliana; [ co-ortholog (1of4) of At2g37940, At2g29525, At3g54020, ]
Unigene28674	Potri.005G146700.1	97.91	0	similar to squalene monooxygenase; putative; similar to squalene epoxidase; putative; similar to SP|O65404|SE (1 ; similar to 1); similar to SP|O65402 (SE 1; similar to XF1 mRNA; [ co-ortholog (1of2) of At1g58440, ]
CL2486.Contig2	Potri.004G058000.2	96.69	0	similar to expressed protein in Arabidopsis thaliana; [ co-ortholog (2of2) of At2g42670, At3g58670, ]
Unigene3297	Potri.002G240900.1	97	5e-165
Unigene50292	Potri.005G075400.1	92.17	2e-79
CL2717.Contig1	Potri.014G153800.5	94.23	0
Unigene12092	Potri.011G154200.1	92.4	0
CL12275.Contig1	Potri.007G002700.1	99.06	3e-51	similar to expressed protein in Arabidopsis thaliana; weakly similar to SP|P53808|Phosphatidylcholine transfer protein PC (TP-{Mus) {musculus} ; [ ortholog of At1g55960,]
CL1475.Contig2	Potri.013G117600.1	97.32	3e-169
CL3929.Contig6	Potri.006G108900.1	94.55	4e-93
Unigene46669	Potri.011G130300.2	92.47	1e-68	similar to RNA-binding protein; putative; similar to SP|P10979|Glycine rich-RNA binding-; similar to abscisic acid-inducible protein {Zea mays}; [ co-ortholog (1of2) of At2g37510, ]
CL7734.Contig2	Potri.003G101000.1	96.01	0	similar to Putative disease resistance protein At4g19050.; [ ortholog of At4g19050,At5g45510,]
Unigene7608	Potri.011G098400.1	96.22	0
CL14005.Contig2	Potri.007G066700.1	94.93	0
CL3059.Contig7	Potri.016G003900.1	96.12	0	similar to C2 domain-containing protein; similar to GRAM domain-containing protein; similar to Chain A; similar to Crystal Structure Of Synaptotagmin Iii C2aC2B Length(GI:6980525); similar to Synaptotagmin 3 (Sy; [ co-ortholog (1of2) of At1g03370, ]
Unigene48471	Potri.013G009700.1	96.3	5e-59
CL4148.Contig5	Potri.004G161500.1	91.12	0
Unigene16800	Potri.019G087500.1	95.81	5e-85
CL12243.Contig1	Potri.005G220200.1	97.13	2e-118
CL11424.Contig1	Potri.019G039300.5	96.27	3e-108
CL89.Contig6	Potri.014G141100.1	98.19	0	similar to importin-related; similar to late gestation lung 2 protein (GI:7274209) {{Rattus norvegicus}}; similar to Ran binding protein 13 (importin 13)) (GI:8133102) {{Homo sapiens}}; [ ortholog of At1g12930,]
CL1770.Contig3	Potri.T116400.1	93.56	0
Unigene27473	Potri.018G133300.1	94	1e-171
CL9827.Contig2	Potri.005G085700.1	95.61	0
CL13905.Contig1	Potri.001G330900.2	96.96	0	similar to SULFITE OXIDASE; [ ortholog of At3g01910,]
Unigene10035	Potri.010G056200.1	94.77	0	similar to expressed protein in Arabidopsis thaliana; [ co-ortholog (1of2) of At1g27850, ]
CL10172.Contig1	Potri.001G051000.1	97.93	0
CL6215.Contig2	Potri.016G110400.2	96.32	0
CL122.Contig21	Potri.016G112600.1	95.07	0	similar to SULFOQUINOVOSYLDIACYLGLYCEROL 2; [ co-ortholog (2of2) of At5g01220, ]
CL10807.Contig2	Potri.019G061700.1	97.61	0	similar to hydrolase; alpha/beta fold family protein; similar to ethylene-induced esterase (Citrus sinensis) GI:14279437; similar to SP|Q43360 PIR7B protein {Oryza sativa}; similar to alpha/beta fold family; [ ortholog of At3g10870,]
Unigene19059	Potri.014G110900.1	97.47	0
Unigene7691	Potri.005G044700.1	95.41	0	similar to expressed protein in Arabidopsis thaliana; weakly similar to seven transmembrane domain orphan receptor (Mus musculus) GI:4321619; [ co-ortholog (2of2) of At5g27210, At3g05010, ]
CL4428.Contig5	Potri.008G149700.1	95.73	0	protein phosphatase 2C 70
CL2631.Contig6	Potri.016G003500.1	97.52	0	calcineurin B-like protein [Phaseolus vulgaris]
CL8456.Contig1	Potri.003G084200.3	97.01	0	calcineurin B-like protein [Populus euphratica]
Unigene38499	Potri.008G012000.1	95.08	0	uncharacterized protein LOC100255666 [Vitis vinifera]
Unigene4337	Potri.007G104900.1	95.27	2e-61	histone deacetylase [Populus trichocarpa]
CL11876.Contig4	Potri.012G057400.3	96.01	3e-140	predicted protein [Populus trichocarpa]
CL893.Contig8	Potri.011G028600.2	95.53	0	cysteine-rich receptor-like protein kinase 6 [Arabidopsis thaliana]
Unigene17277	Potri.001G148600.2	96.96	0
CL867.Contig8	Potri.001G461200.1	98.59	0
CL11686.Contig2	Potri.001G110900.1	95.08	0
Unigene24954	Potri.003G218700.2	95.65	0	TATA-binding protein-associated factor TAFII55 family protein; [ co-ortholog (2of2) of At1g55300, ]
Unigene3845	Potri.015G105200.4	96.35	4e-88
CL13255.Contig1	Potri.012G115400.1	94.44	0	similar to glycine-rich protein; [ ortholog of At5g61660,]
Unigene26925	Potri.001G423600.1	98.45	0
Unigene22407	Potri.001G254600.5	95.95	3e-97	similar to THUMP domain-containing protein; [ co-ortholog (2of2) of At5g12410, ]
CL13144.Contig2	Potri.019G040100.3	83.72	3e-08
Unigene29448	Potri.018G122700.1	96.76	1e-102
CL133.Contig2	Potri.003G038500.2	98.13	0	similar to beta-galactosidase 1. [ORG:Ficus carica]; [ co-ortholog (1of2) of CAA07236, AAR27061, At3g13750, ]
Unigene54604	Potri.001G115200.1	98.59	3e-110	similar to DNA-binding protein-related; [ co-ortholog (1of2) of At4g22810, At4g12050, ]
CL10332.Contig6	Potri.005G123900.2	98.83	1e-87	Succinate dehydrogenase [Medicago truncatula]
Unigene20318	Potri.004G096500.1	98.38	5e-162	probable receptor-like protein kinase At1g67000-like [Glycine max]
Unigene38812	Potri.T050100.1	95.67	1e-115	tir-nbs-lrr resistance protein [Populus trichocarpa]
Unigene23956	Potri.014G081200.1	98.97	0	AtMYB17 [Arabidopsis lyrata subsp. lyrata]
Unigene47792	Potri.004G010100.2	99.13	2e-123	multi-copper oxidase type 1 family protein; similar to pollen-specific BP10 protein (SP|Q00624|Brassica)(napus ; [ ortholog of At4g22010,]
Unigene37399	Potri.011G055600.1	100	4e-60
CL2838.Contig4	Potri.002G167200.1	97.11	0	aldose 1-epimerase family protein; similar to apospory-associated protein C; similar to APOC (Chlamydomonas reinhardtii) GI:6970044; [ ortholog of At3g61610,]
Unigene8626	Potri.006G073200.4	97.43	5e-152
CL10405.Contig1	Potri.003G058600.1	95.35	2e-157
CL1686.Contig4	Potri.001G091900.2	97.14	0	similar to acyl-coA synthetase. [ORG:Cicer arietinum]; [ co-ortholog (1of2) of At4g11030, CAA06820, At4g23850, ]
Unigene49084	Potri.002G193900.1	97.14	3e-101
Unigene20695	Potri.018G128100.1	94.61	0
Unigene34995	Potri.015G146000.2	96.06	0	similar to kinesin motor protein-related; [ ortholog of At5g23910,]
Unigene29226	Potri.016G109600.1	97.38	0
CL5493.Contig38	Potri.016G140200.3	97.52	0
CL10639.Contig2	Potri.009G110900.1	97.06	9e-80	similar to haemoglobin. [ORG:Casuarina glauca]; [ co-ortholog (2of2) of 1GDK, CAA54775, GPPMI, CAA68405, CAA32492, 1FSL_B, BAA24685, CAA54332, CAA90869, P27993, At3g10520, 1102200A, P02240, 1GDL, CAA54774, O48668, AAA03002, S15768, AAA03005, 1LH6, 1402313
CL341.Contig1	Potri.012G124200.1	97.63	1e-149	similar to putative leucine-rich repeat transmembrane protein kinase. [ORG:Malus x domestica]; [ co-ortholog (21of26) of AAQ54490, ]
Unigene28201	Potri.006G137000.1	96.81	8e-151
Unigene13309	Potri.003G218700.3	98.21	2e-21	TATA-binding protein-associated factor TAFII55 family protein; [ co-ortholog (2of2) of At1g55300, ]
CL1740.Contig9	Potri.016G005100.1	97.31	0	similar to phosphatidylinositol-phosphatidylcholine transfer protein SEC14 homolog Ssh1 - soybean. [ORG:Glycine max]; [ co-ortholog (2of2) of T05949, AAB94598, ]
Unigene9646	Potri.001G336800.1	97.16	0	similar to expressed protein in Arabidopsis thaliana; [ ortholog of At3g27330,At5g40720,]
Unigene37489	Potri.005G047400.1	94.84	9e-88
CL8624.Contig1	Potri.006G145100.2	95.38	0	CCAAT-binding transcription factor (CBF-B/NF-YA) family protein; CCAAT-binding transcription factor (CBF-B/NF-YA) family protein; [ co-ortholog (1of2) of At1g17590, At1g72830, ]
CL7132.Contig2	Potri.014G041200.1	96.86	0	similar to expressed protein in Arabidopsis thaliana; similar to expression supported by MPSS; [ co-ortholog (1of2) of At1g19330, At1g75060, ]
CL1917.Contig3	Potri.013G040700.1	93.68	0	bZIP transcription factor family protein; similar to seed storage protein opaque-2(bZIP family)GI:168428 from Zea mays; similar to cDNA bZIP protein BZO2H3 GI:10954098; similar to bZIP transcription factor; [ co-ortholog (1of2) of At5g28770, ]
CL11838.Contig1	Potri.003G210700.1	97.21	3e-142
CL2211.Contig6	Potri.004G091800.3	98.45	0
CL1272.Contig2	Potri.019G031400.1	95.9	0
Unigene17668	Potri.012G093300.1	96.96	0
CL11890.Contig1	Potri.004G133600.3	97.9	0
CL8421.Contig4	Potri.016G036300.2	98.13	0
CL2074.Contig5	Potri.006G267300.1	97.88	0
Unigene39790	Potri.001G012800.3	87.18	4e-13
Unigene35192	Potri.001G352700.2	95.74	8e-118	similar to expressed protein in Arabidopsis thaliana; [ co-ortholog (1of3) of At1g29790, ]
CL2229.Contig2	Potri.003G003500.1	92.42	0	similar to expressed protein in Arabidopsis thaliana; similar to expressed protein in Arabidopsis thaliana; [ co-ortholog (1of2) of At1g57680, ]
CL5269.Contig1	Potri.005G046200.1	88.69	2e-45	similar to helicase domain-containing protein; similar to pentatricopeptide (PPR) repeat-containing protein; [ ortholog of At1g12700,]
Unigene8608	Potri.004G084700.1	98.28	6e-87	similar to expressed protein in Arabidopsis thaliana; similar to transcription factor IIIB chain BRF1; similar to Saccharomycescerevisiae; similar to PIR2:A44072; [ ortholog of At4g35540,]
CL7135.Contig6	Potri.013G059800.6	94.66	0
CL2435.Contig1	Potri.004G074400.2	97.67	0
CL1667.Contig2	Potri.001G127300.1	96.79	0
CL12060.Contig3	Potri.013G136000.1	96	0
Unigene18831	Potri.007G092100.1	98.86	0
Unigene4952	Potri.015G079400.2	95.82	7e-167
Unigene17431	Potri.009G124100.3	97.54	4e-143	similar to latex plastidic aldolase-like protein. [ORG:Hevea brasiliensis]; [ co-ortholog (2of2) of AAM46780, Q01517, AAA33643, AAA33642, Q01516, S29048, S29047, ]
Unigene41899	Potri.009G125500.1	89.38	8e-27
Unigene34487	Potri.002G159200.2	95.63	0	lipase class 3 family protein; similar to calmodulin-binding heat-shock protein-related; lipase class 3 family protein; similar to calmodulin-binding heat-shock protein-related; [ co-ortholog (2of2) of At4g00500, ]
CL11294.Contig3	Potri.002G260600.1	97.8	0
CL2407.Contig5	Potri.003G069200.1	98.03	0
Unigene48343	Potri.012G038400.1	87.32	4e-11	similar to DC1 domain-containing protein; [ ortholog of At2g27660,]
CL11733.Contig2	Potri.014G126100.1	95.97	0
CL4655.Contig1	Potri.014G081700.1	96.46	0
CL8328.Contig6	Potri.004G233300.1	95.83	0	similar to ceramide kinase-related; weakly similar to ceramide kinases (GI:21624342) (Mus musculus); [ ortholog of At5g51290,]
Unigene8936	Potri.003G029100.3	95.45	7e-98
CL3401.Contig8	Potri.016G057700.2	94.93	0
CL2638.Contig4	Potri.007G096800.1	96.6	0	similar to expressed protein in Arabidopsis thaliana; [ co-ortholog (1of2) of At4g40050, ]
CL4969.Contig1	Potri.T149700.1	96.78	0
CL12634.Contig2	Potri.001G452900.1	96.67	0	similar to expressed protein in Arabidopsis thaliana; similar to unknown protein GB:AAC69930 from (Arabidopsis thaliana); [ co-ortholog (2of2) of At1g63310, ]
CL10857.Contig3	Potri.006G189300.1	96.57	0
Unigene38718	Potri.012G046300.3	98.56	6e-108	similar to suppressor of lin-12-like protein-related; similar to sel-1 protein-related; similar to Sel-1 homolog precursor (Suppressor of lin-12-like protein) (Sel-1L)(SP:Q9UBV2) {{Homo sapiens}}; [ co-ortholog (2of2) of At1g18260, At1g73570, ]
Unigene21328	Potri.T170800.1	98.2	0
Unigene7573	Potri.018G114700.3	94.16	0
CL1325.Contig3	Potri.012G060400.1	96.97	0
Unigene17380	Potri.014G177200.1	91.54	2e-145
Unigene54543	Potri.004G149000.1	95.73	3e-106	similar to allene oxide synthase; similar to AOS. [ORG:Hevea brasiliensis]; [ co-ortholog (7of7) of AAF64041, AAM66138, AAK54282, AAA03353, P48417, AAU93400, CAC86898, AAS86334, CAC86897, CAC86899, ]
CL698.Contig2	Potri.007G103600.1	81.98	2e-08
CL1844.Contig8	Potri.007G139100.2	95.13	0	ADP/ATP carrier 3 protein [Arabidopsis thaliana]
CL4449.Contig2	Potri.002G151400.1	96.22	0	glycosyltransferase [Populus trichocarpa]
CL3425.Contig2	Potri.005G222300.1	98.35	0	1-aminocyclopropane-1-carboxylate oxidase homolog 1-like [Vitis vinifera]
Unigene23265	Potri.009G132200.2	97.11	0	thaumatin-like protein 1-like [Glycine max]
CL6583.Contig2	Potri.004G053100.1	97.29	0	nudix hydrolase 15, mitochondrial-like isoform 1 [Glycine max]
CL5556.Contig2	Potri.009G134700.1	98.17	0	proline-rich receptor-like protein kinase PERK13-like [Glycine max]
CL3424.Contig9	Potri.001G197300.2	91.67	0	similar to serine/threonine protein phosphatase 2A (PP2A) 55 kDa regulatory subunit B; similar to 55 kDa B regulatory subunit of phosphatase 2A (GI:710330) (Arabidopsis thaliana); similar to type 2A protein serine/threonine phosphatase 55 kDa B regulatory
Unigene15375	Potri.002G104200.2	95.53	0	similar to expressed protein in Arabidopsis thaliana; similar to unknown protein (pir||T05575||; similar to expressed protein in Arabidopsis thaliana; similar to unknown protein (pir||T05575||; similar to expressed protein in Arabidopsis thaliana; similar
Unigene41843	Potri.010G045900.1	95.24	1e-20	similar to ABC transporter (TAP1); similar to TAP1 protein (transporter of processed antigen) GB:AAD53033 (Oncorhynchus mykiss); similar to cDNA transporter associated with antigen processing-like protein (TAP1) GI:; [ ortholog of At1g70610,]
CL3421.Contig8	Potri.015G003700.2	94.91	2e-176
CL790.Contig4	Potri.018G066700.1	98.44	0
CL2551.Contig9	Potri.002G243400.10	96.56	0
Unigene8555	Potri.009G078200.1	97.87	0
CL10561.Contig2	Potri.006G240000.1	96.82	0
CL8924.Contig3	Potri.011G071500.1	95.16	1e-79
Unigene35339	Potri.018G142400.1	91.01	0
CL6940.Contig5	Potri.009G074700.2	94.7	8e-176
Unigene4875	Potri.005G141100.4	95	0	similar to ubiquitin-conjugating enzyme (Ahus5) mRNA; similar to ubiquitin-conjugating enzyme; putative; similar to strong similarity to SP|P50550 Ubiquitin-like protein SUMO-1 conjugating enzyme (EC 6.3.2.19) (SUMO- 1-protein ligase) (Ubiquitin carrier p
CL9252.Contig1	Potri.011G120500.1	95.74	8e-60
Unigene12003	Potri.008G131800.1	95.07	0	similar to expressed protein in Arabidopsis thaliana; [ co-ortholog (2of2) of At1g70770, At3g11880, At1g23170, ]
Unigene4947	Potri.008G156200.3	97.69	1e-177
CL3599.Contig5	Potri.014G015700.1	94.46	0
Unigene34689	Potri.003G185000.1	95.06	0
CL4414.Contig3	Potri.012G039200.7	97.48	0	similar to translation initiation factor. [ORG:Fragaria x ananassa]; [ co-ortholog (1of2) of At1g76825, AAV33441, At1g21160, At2g27700, At1g76720, At1g76810, AAN32916, ]
Unigene37895	Potri.002G051400.2	98.22	4e-115
Unigene41080	Potri.014G043900.1	94.69	3e-94	purine permease family protein; similar to purine permease (Arabidopsis thaliana) GI:7620007; similar to DUF250; purine permease family protein; similar to purine permease (Arabidopsis thaliana) GI:7620007; [ ortholog of At1g44750,]
Unigene37580	Potri.002G032300.1	97.93	0	cyclin family protein; similar to cyclin T1 (Homo sapiens) GI:2981196; similar to N-terminal domain; [ ortholog of At1g27630,]
CL7452.Contig1	Potri.012G002500.1	97	0
Unigene15035	Potri.009G145900.1	96.23	1e-97
CL99.Contig2	Potri.001G365600.2	94.61	0
Unigene17811	Potri.004G062700.1	95.52	6e-95
CL9599.Contig2	Potri.013G021200.1	98.19	0	glycoside hydrolase family 2 protein; similar to low similarity to mannosidase (gi:5359712) from Cellulomonas fimi; [ ortholog of At1g09010,]
CL14443.Contig2	Potri.011G121100.1	96.79	0
CL12281.Contig1	Potri.010G197400.6	90.62	5e-117	mitochondrial substrate carrier family protein; [ co-ortholog (2of2) of At3g55640, ]
CL3594.Contig3	Potri.017G057700.3	96.24	0	similar to Probable methionyl-tRNA synthetase (EC 6.1.1.10) (Methionine--tRNA ligase) (MetRS).; [ co-ortholog (1of2) of At4g13780, ]
Unigene16337	Potri.017G145000.1	98.08	0
Unigene18094	Potri.004G055500.1	96.44	0	similar to expressed protein in Arabidopsis thaliana; [ co-ortholog (1of2) of At2g27430, ]
CL1111.Contig1	Potri.003G104400.1	94.43	0	ankyrin repeat family protein; similar to contains ankyrin repeats; [ co-ortholog (2of2) of At5g61230, At5g07840, ]
CL13739.Contig2	Potri.001G104000.3	97.84	0	similar to kinesin motor protein-related; [ co-ortholog (1of2) of At5g41310, At1g63640, ]
Unigene54520	Potri.006G277500.5	96.55	1e-94	similar to cryptochrome dash (CRYD); similar to cryptochrome dash (Arabidopsis thaliana) GI:28971609; similar to Deoxyribodipyrimidine photolyase (DNA photolyase) (Photoreactivating enzyme)(SP:Q55081){{Synechocystis sp.}}; [ ortholog of At5g24850,]
Unigene51964	Potri.001G234100.2	90.13	6e-71
CL5947.Contig2	Potri.005G191300.1	95.83	1e-97
CL7742.Contig4	Potri.002G124600.2	91.18	0	similar to expressed protein in Arabidopsis thaliana; [ co-ortholog (2of2) of At1g45688, At5g42860, ]
CL829.Contig5	Potri.010G093600.2	97.38	0	similar to sucrose transporter; similar to sucrose-proton symporter (SUC3); similar to sucrose transporter (Arabidopsis thaliana) GI:8052190; similar to sucrose transporters from (Oryza sativa (japonica cultivar-group)) GI:2723471; similar to (Zea mays) G
Unigene47822	Potri.002G013900.1	95.87	0
Unigene19471	Potri.013G005400.2	96.41	0	similar to pentatricopeptide (PPR) repeat-containing protein; [ ortholog of At1g56690,]
Unigene31226	Potri.002G245800.1	94.04	0	similar to dolichol-phosphate mannosyltransferase-related; weakly similar to Swiss-Prot:Q9P2X0 dolichol-phosphate mannosyltransferase subunit 3 (Dolichol-phosphate mannose synthase subunit 3; similar to Dolichyl-phosphate beta-D- mannosyltransferase subun
CL13591.Contig2	Potri.014G150100.1	97.45	0
CL1257.Contig10	Potri.013G139800.1	99.65	0
Unigene19405	Potri.014G012700.1	95.46	0
Unigene32753	Potri.005G053900.3	91.56	0
CL7602.Contig6	Potri.004G019800.1	98.29	0	glycosyl hydrolase family 1 protein; similar to dalcochinin 8\'\'-O-beta-glucoside beta-glucosidase precursor (GI:6118076) (Dalbergia cochinchinensis; [ ortholog of At4g21760,]
CL1303.Contig1	Potri.005G197000.3	98.5	2e-176	similar to SOL1 SPLICE VARIANT A1B1; similar to SOL1 SPLICE VARIANT A2B1; similar to SOL1 SPLICE VARIANT A3B1; similar to SOL1 SPLICE VARIANT A1B2; [ ortholog of At1g71696,]
CL13810.Contig7	Potri.008G021000.1	97.38	9e-171
CL684.Contig14	Potri.014G072300.5	96.29	0
Unigene2439	Potri.003G207600.1	95.58	0
CL6140.Contig1	Potri.014G125000.1	97.55	0	glycosyl transferase family 8 protein; similar to low similarity to glycosyl transferase lgtC - Neisseria gonorrhoeae; similar to EMBL:AF208062; [ co-ortholog (1of2) of At3g62660, ]
CL5367.Contig9	Potri.015G105000.1	96.5	4e-93	similar to PROPYZAMIDE-HYPERSENSITIVE 1; [ co-ortholog (1of2) of At5g23720, ]
CL12449.Contig3	Potri.008G171300.2	86.05	5e-19
CL14575.Contig7	Potri.006G102000.2	96.4	0	similar to AMP deaminase; putative; similar to myoadenylate deaminase; putative; similar to SP|P15274|AMP deaminase EC (3 5.4.6.Myoadenylate) (deaminase {Saccharomyces) {cerevisiae} ; similar to AMP deaminase; putative; similar to myoadenylate; [ co-ortho
CL2651.Contig15	Potri.009G069700.1	95.23	0	similar to pleckstrin homology (PH) domain-containing protein; similar to RhoGAP domain-containing protein; weakly similar to glucocorticoid receptor DNA binding factor 1 (Canis familiaris) GI:23266717; [ co-ortholog (1of2) of At5g12150, At5g19390, ]
Unigene13430	Potri.008G099700.1	96.56	0	similar to Expressed protein in Arabidopsis thaliana; [ ortholog of At1g48170,]
Unigene13590	Potri.010G253700.2	96.93	0	hydrolase domain-containing protein [Arabidopsis thaliana]
CL13929.Contig1	Potri.003G218500.4	97.67	0	glucan endo-1,3-beta-glucosidase 4-like [Vitis vinifera]
Unigene13243	Potri.013G149100.1	96.78	2e-151	predicted protein [Populus trichocarpa]
CL994.Contig17	Potri.015G035800.1	97.51	0	protein TIFY 6B-like [Vitis vinifera]
Unigene23570	Potri.016G102100.1	100	6e-06
CL1605.Contig4	Potri.012G059200.1	96.2	0	similar to hAT dimerisation domain-containing protein; similar to BED zinc finger domain-containing protein; similar to transposase-related; weakly similar to Tam3-transposase (Antirrhinum majus) GI:16064; [ ortholog of At1g18560,]
CL1605.Contig3	Potri.012G059200.1	97.1	0	similar to hAT dimerisation domain-containing protein; similar to BED zinc finger domain-containing protein; similar to transposase-related; weakly similar to Tam3-transposase (Antirrhinum majus) GI:16064; [ ortholog of At1g18560,]
Unigene49961	Potri.008G175800.1	94.67	0
CL12848.Contig2	Potri.007G040400.1	96.74	0
CL6499.Contig4	Potri.012G004900.3	94.03	4e-178	similar to expressed protein in Arabidopsis thaliana; [ co-ortholog (2of2) of At5g24610, At3g49550, ]
CL3637.Contig2	Potri.T003900.1	92.09	1e-93	nbs-lrr resistance protein [Populus trichocarpa]
Unigene46956	Potri.011G004500.1	98.15	1e-139	ankyrin repeat domain-containing protein 13C-A [Vitis vinifera]
CL2664.Contig3	Potri.013G129800.1	96.1	0	transcription factor bHLH36-like [Glycine max]
CL1939.Contig1	Potri.014G012400.1	97.24	0	DUF21 domain-containing protein At2g14520-like isoform 1
CL8728.Contig1	Potri.005G213300.4	97.58	0	similar to methylcrotonoyl-CoA carboxylase (EC 6.4.1.4) biotin carboxylase chain - soybean. [ORG:Glycine max]; [ ortholog of AAA53140,Q42777,T06360,At1g03090,]
CL1461.Contig1	Potri.016G045600.1	97.64	0	protein phosphatase 2C family protein; PP2C family protein; similar to Ser/Thr protein phosphatase 2C (PP2C6) (GI:15020818) (Arabidopsis thaliana); similar to protein phosphatase 2C (GI:3608412) (Mesembryanthemum crystallinum); [ ortholog of At5g06750,]
CL4794.Contig2	Potri.005G204400.1	97.12	0	similar to MANGLED; similar to VACUOLELESS 1; [ co-ortholog (1of4) of At2g38020, ]
Unigene25364	Potri.012G127300.1	94.35	2e-47	similar to expressed protein in Arabidopsis thaliana; [ co-ortholog (2of2) of At4g37880, At2g22690, ]
CL4635.Contig5	Potri.002G238200.1	96.14	0	glycosyl hydrolase family 38 protein; similar to lysosomal alpha-mannosidase GI:3522867 from (Homo sapiens); [ ortholog of At3g26720,]
CL4382.Contig1	Potri.003G149300.1	96.88	0
CL1844.Contig3	Potri.009G062200.3	91.68	0	similar to ADP; similar to ATP carrier protein 2; similar to mitochondrial precursor (ADP/ATP translocase 2) (Adenine nucleotide translocator 2) (ANT 2).; [ ortholog of At5g13490,]
Unigene1423	Potri.001G018200.1	98.41	3e-131	similar to expressed protein in Arabidopsis thaliana; [ co-ortholog (1of2) of At5g12950, At5g12960, ]
CL267.Contig6	Potri.005G104800.1	96.42	3e-147
Unigene15107	Potri.001G097300.1	93.16	0
Unigene1898	Potri.004G160400.1	97.71	3e-85	similar to vacuolar proton ATPase; putative; [ co-ortholog (2of2) of At4g39080, At2g21410, ]
Unigene298	Potri.017G097500.1	93.88	0	similar to Pto-like kinase OGw. [ORG:Phaseolus vulgaris]; [ co-ortholog (23of24) of AAK52017, AAK52030, AAR13297, AAT28297, AAK52021, AAK52023, AAT28299, AAK52025, AAT28300, AAK52016, AAK52028, AAR13315, AAK52013, AAK52029, AAK52022, AAR13311, AAT28295, A
CL2241.Contig2	Potri.002G137800.2	100	1e-88	GRAM domain-containing protein 1A
Unigene19294	Potri.009G002100.2	96.25	3e-120	ASTRA-associated protein 1-like [Glycine max]
Unigene23919	Potri.003G075000.4	88.02	3e-35
Unigene24011	Potri.002G026400.1	96.3	0
Unigene17390	Potri.012G060000.1	98.87	0	similar to MUTS HOMOLOG 2; [ ortholog of At3g18524,]
CL10330.Contig2	Potri.010G073700.1	96.18	0	enoyl-CoA hydratase/isomerase family protein; similar to low similarity to PhaB (Pseudomonas putida) GI:3253198; similar to SP|P31551 Carnitine racemase {Escherichia coli}; [ co-ortholog (1of2) of At4g14440, At4g14430, ]
CL13860.Contig2	Potri.004G189600.1	88.04	7e-19
Unigene19627	Potri.009G127800.4	93.85	0	calcium-binding EF hand family protein; calcium-binding EF hand family protein; [ co-ortholog (2of2) of At4g38810, ]
CL893.Contig4	Potri.011G028600.1	98.23	0
Unigene38600	Potri.010G123500.2	97.71	0	similar to bifunctional nuclease; putative; similar to bifunctional nuclease (Zinnia elegans) gi|4099833|gb|AAD00694|; [ ortholog of At1g68290,]
CL13069.Contig3	Potri.006G107300.3	95.81	5e-156	similar to saposin B domain-containing protein; similar to region 1; [ co-ortholog (1of2) of At5g01800, At3g51730, ]
Unigene10517	Potri.004G063800.1	95.73	2e-71
CL10485.Contig3	Potri.009G098800.1	95.87	0
CL11357.Contig2	Potri.004G121400.2	98.24	0
CL540.Contig2	Potri.006G057400.7	96.85	7e-153
CL12740.Contig2	Potri.016G032500.2	97.42	0
Unigene23760	Potri.005G118800.1	98.48	0	glycosyl transferase family 1 protein; [ co-ortholog (1of2) of At1g19710, At1g75420, ]
Unigene29887	Potri.018G063800.1	95.45	4e-20
CL5638.Contig4	Potri.003G167400.1	93.08	0
CL5395.Contig1	Potri.008G100400.4	93.91	0	similar to expressed protein in Arabidopsis thaliana; [ co-ortholog (2of2) of At3g17300, ]
CL296.Contig3	Potri.003G128500.2	97.64	0	similar to protease-associated (PA) domain-containing protein; similar to protease associated (PA) domain containing protein; similar to protease-associated (PA) domain-containing protein; similar to protease associated (PA) domain containing protein; [ c
Unigene22727	Potri.001G375400.1	95.73	2e-129
CL12932.Contig2	Potri.012G090100.1	98.25	6e-117
Unigene13372	Potri.016G141400.1	96.81	3e-153
[truncated: 81,620 more rows]
