# Supplementary material for: Deep-sequencing transcriptome analysis of low temperature perception in a desert tree, Populus euphratica
Source: BMC Genomics. 2014 May 1;15(1):326. doi: 10.1186/1471-2164-15-326 (PMC4035058; doi:10.1186/1471-2164-15-326)
Supplement: Supplementary file 6 — Additional file 6: Differentially expressed genes among three samples. Unigenes that expressed differentially in at least two samples were list in this file. (XLSX 359 KB) [file 12864_2013_6038_MOESM6_ESM.xlsx]

## Sheet: CK vs C4 vs F4.FPKM.DE_results
Additional file 6 Differentially expressed genes of three samples. The p-value was calculated by the R program.
Gene ID	V3 gene model	CK_FPKM	C4_FPKM	F4_FPKM	X-squared	p-value	FDR	Annotation
CL8248.Contig3	Potri.005G163600.1	4.1142	9.1985	1316.38	2580.13	0	0	predicted protein [Populus trichocarpa]
Unigene24953	Potri.018G114800.2	70.4003	805.957	2344.53	2508.61	0	0	extracellular matrix glycoprotein pherophorin-V40 [Volvox carteri f. nagariensis]
Unigene2586	Potri.T160900.2	203.972	3444.31	914.275	3814.84	0	0	predicted protein [Populus trichocarpa]
Unigene36719	Potri.017G114600.1	9653.78	3323.14	2470.39	5981.97	0	0	similar to Ribulose bisphosphate carboxylase small chain 1A; similar to chloroplast precursor (EC 4.1.1.39) (RuBisCO small subunit 1A).; [ co-ortholog (1of2) of At1g67090, ]
Unigene860	Potri.005G248100.1	252.389	4194.5	1363.25	4266.71	0	0	similar to dehydrin. [ORG:Phaseolus vulgaris]; [ ortholog of At1g76180,AAB00554,At1g20440,At1g20450,]
Unigene9604	Potri.010G150800.1	5420.32	2839.47	7262.62	1908.15	0	0	similar to pop3 peptide. [ORG:Populus balsamifera subsp. trichocarpa x Populus deltoides]
Unigene38634	Potri.002G013200.1	112.095	1429.07	439.908	1423.64	7.26E-310	9.83e-306	dehydrin 2 [Populus alba x Populus tremula var. glandulosa]
CL14490.Contig2	Potri.001G310400.1	16.0321	312.866	1088.44	1297.99	1.39e-282	1.68e-278	uncharacterized protein LOC100266097 [Vitis vinifera]
Unigene12477	Potri.005G248100.1	48.9376	954.814	145.047	1293.15	1.57e-281	1.7e-277	similar to dehydrin. [ORG:Phaseolus vulgaris]; [ ortholog of At1g76180,AAB00554,At1g20440,At1g20450,]
Unigene36156	Potri.007G014200.8	1364.46	1131.36	3125.55	1268.83	3e-276	2.95e-272	similar to HISTONE H1-3; [ co-ortholog (2of2) of At2g18050]
CL2911.Contig10	Potri.017G114600.5	1443.91	2619.43	707.699	1169.26	1.25e-254	1.13e-250	similar to Ribulose bisphosphate carboxylase small chain 1A; similar to chloroplast precursor (EC 4.1.1.39) (RuBisCO small subunit 1A).; [ co-ortholog (1of2) of At1g67090, ]
Unigene30842	Potri.006G025400.5	35.5887	384.414	1043.61	1074.28	5.29e-234	4.4e-230	similar to 2; similar to 4-dienoyl-CoA reductase-related; similar to low similarity to peroxisomal 2; similar to 4-dienoyl-CoA reductase (Homo sapiens) GI:9967554; [ ortholog of At2g07640,At1g36580,At3g12800,]
Unigene17351	Potri.009G089400.1	11.1737	61.6554	643.672	1034.68	2.1e-225	1.63e-221	zinc finger protein ZAT10-like [Vitis vinifera]
CL7896.Contig3	Potri.010G161200.1	62.9354	950.943	260.02	1024.24	3.89e-223	2.81e-219	similar to expressed protein in Arabidopsis thaliana; weakly similar to drought-induced protein SDi-6 (PIR:S71562) common sunflower (fragment); [ co-ortholog (1of2) of At1g13930, At2g03440, ]
CL4391.Contig1	Potri.002G104400.1	218.182	1502.5	757.17	1007.12	2.03e-219	1.37e-215	mitochondrial substrate carrier family protein; [ co-ortholog (1of2) of At2g22500, ]
Unigene12412	Potri.014G127700.1	102.6	831.966	1300.27	978.01	4.25e-213	2.7e-209	predicted protein [Populus trichocarpa]
Unigene26567	Potri.001G110700.1	0.0198	41.9898	533.375	917.105	7.13e-200	4.29e-196	similar to dehydration responsive element binding protein 1 like protein. [ORG:Prunus avium]; [ co-ortholog (3of4) of BAC20184, BAC20185, BAD27123, BAC20183, ]
CL5180.Contig1	Potri.005G248100.1	137.615	1026.6	327.189	881.99	3.01e-192	1.71e-188	similar to dehydrin. [ORG:Phaseolus vulgaris]; [ ortholog of At1g76180,AAB00554,At1g20440,At1g20450,]
CL13025.Contig2	Potri.003G141800.1	149.136	903.807	202.627	847.457	9.48e-185	5.13e-181	glutaredoxin family protein; [ ortholog of At1g64500]
Unigene12611	Potri.012G094100.1	375.438	1128.02	1645.99	777.591	1.41e-169	7.25e-166	similar to glyceraldehyde-3-phosphate dehydrogenase. [ORG:Cucumis melo]; [ co-ortholog (2of2) of BAA85749, AAC70010, CAF22093, ]
CL1920.Contig1	Potri.017G135000.1	0.9383	15.695	410.59	758.326	2.15e-165	1.06e-161	similar to U-box domain-containing protein; similar to immediate-early fungal elicitor protein CMPG1 (Petroselinum crispum) GI:14582200; similar to U-box domain-containing protein; similar to immediate-early fungal elicitor protein; [ co-ortholog (1of2) o
Unigene13906	Potri.008G186500.7	633.353	1925.88	999.534	748.246	3.31e-163	1.56e-159	similar to octicosapeptide/Phox/Bem1p (PB1) domain-containing protein; [ co-ortholog (1of3) of At1g70640, ]
CL8851.Contig3	Potri.008G158000.2	42.5534	536.078	62.8731	729.382	4.14e-159	1.87e-155	similar to early light-induced protein precursor - garden pea. [ORG:Pisum sativum]; [ co-ortholog (1of2) of S01056, JC5876, At3g22840, ]
Unigene36500	Potri.010G151700.1	377.206	1478.76	740.372	728.156	7.64e-159	3.31e-155	translation initiation factor-like protein [Jatropha curcas]
CL8727.Contig2	Potri.010G072200.12	1243.25	730.114	214.072	726.338	1.9e-158	7.89e-155	predicted protein [Populus trichocarpa]
Unigene16978	Potri.008G117100.1	14.477	210.348	631.444	696.435	5.9e-152	2.37e-148	similar to DNA-binding protein RAV2 (RAV2); similar to AP2 domain-containing protein RAP2.8; similar to RAV2 GI:3868859 from (Arabidopsis thaliana); similar to AP2 domain containing protein RAP2.8 (Arabidopsis thaliana) GI:2281641; similar to mRNA for R;
CL2939.Contig4	Potri.006G044600.2	91.6354	649.857	117.025	694.412	1.62e-151	6.27e-148	similar to LIGHT STRESS-REGULATED 1; similar to EARLY RESPONSIVE TO DEHYDRATION 15; [ co-ortholog (1of2) of At2g41430, ]
CL11251.Contig2	Potri.017G126200.1	9.951	622.325	273.084	625.398	1.57e-136	5.87e-133	similar to putative calmodulin-related protein. [ORG:Medicago sativa]; [ co-ortholog (2of2) of CAC34625, At1g66400, At5g37770, ]
CL1588.Contig1	Potri.018G088800.2	2407.32	1277.03	2876.6	618.263	5.57e-135	2.01e-131	GDSL esterase/lipase At1g29670
CL2197.Contig1	Potri.012G069700.2	31.9565	398.303	21.5138	611.565	1.59e-133	5.54e-130	ABC transporter family protein; similar to ATP binding cassette transporter ABC1; similar to Homo sapiens; similar to PIR2:A54774; similar to member of ATH subfamily; [ co-ortholog (1of3) of At3g47740, At3g47780, ]
CL8248.Contig2	Potri.002G098800.1	1.6221	53.1304	391.373	602.894	1.21e-131	4.1e-128	predicted protein [Populus trichocarpa]
CL9698.Contig1	Potri.002G001500.1	67.3698	480.628	798.94	599.36	7.09e-131	2.33e-127
Unigene37037	Potri.010G150700.1	3876.49	1998.87	3163.43	596.333	3.22e-130	1.03e-126	Chain A, Boiling Stable Protein Isolated From Populus Tremula
CL8049.Contig2	Potri.004G197600.1	14.6646	233.448	575.452	582.002	4.17e-127	1.29e-123	similar to harpin-induced protein-related; similar to HIN1-related; similar to harpin-responsive protein-related; similar to 1 transmembrane domain containing protein; similar to hin1 homolog (GI:13122296) (Arabidopsis thaliana); similar to hin1 (GI:22830
CL8851.Contig1	Potri.008G158200.1	20.9875	432.659	80.0914	556.959	1.14e-121	3.44e-118	similar to early light-induced protein precursor - garden pea. [ORG:Pisum sativum]; [ co-ortholog (2of2) of S01056, JC5876, At3g22840, ]
Unigene32003	Potri.001G166200.3	7.0925	296.109	4.5603	547.624	1.22e-119	3.56e-116	predicted protein [Populus trichocarpa]
CL11474.Contig1	Potri.009G014100.1	126.18	252.869	722.709	537.909	1.56e-117	4.46e-114	similar to expressed protein in Arabidopsis thaliana; similar to DUF584; [ ortholog of At3g45210,At5g60680,At5g03230,]
Unigene18453	Potri.012G134100.1	0.5273	114.911	418.951	525.089	9.51e-115	2.64e-111	AP2/ERF domain-containing transcription factor [Populus trichocarpa]
CL5037.Contig2	Potri.007G080800.2	82.8124	631.701	224.918	518.34	2.78e-113	7.52e-110	similar to hypothetical protein. [ORG:Cicer arietinum]; [ ortholog of CAB61744,At5g64850,At5g09960,]
CL14373.Contig1	Potri.012G023400.1	89.3701	731.543	697.83	516.049	8.74e-113	2.31e-109	SAUR family protein [Populus trichocarpa]
CL13351.Contig2	Potri.016G071600.1	7.0828	392.189	572.662	515.217	1.32e-112	3.41e-109	hairpin-inducing protein [Casuarina glauca]
CL13390.Contig2	Potri.007G138100.1	4.9717	30.7538	318.231	512.604	4.89e-112	1.23e-108	AP2/ERF domain-containing transcription factor [Populus trichocarpa]
Unigene28779	Potri.006G044300.1	133.31	783.574	368.87	505.783	1.48e-110	3.64e-107	predicted protein [Populus trichocarpa]
Unigene13549	Potri.009G030800.2	2848.43	3648.71	4739.23	481.007	3.55e-105	8.55e-102	metallothionein 2b [Populus trichocarpa X Populus deltoides]
Unigene22971	Potri.007G048900.1	27.8914	464.504	154.514	468.006	2.36e-102	5.56e-99	MYB6 [Malus x domestica]
CL8018.Contig1	Potri.004G218400.1	1357.7	2524.64	1474.54	462.606	3.52e-101	8.1e-98	similar to Ferredoxin 2; similar to chloroplast precursor.; [ co-ortholog (1of2) of At1g60950, At1g10960, ]
Unigene34842	Potri.001G450000.1	2.7353	30.6259	280.235	446.716	9.93e-98	2.24e-94	Avr9/Cf-9 rapidly elicited protein [Jatropha curcas]
Unigene26311	Potri.015G136400.1	0.0533	240.87	450.022	440.279	2.48e-96	5.48e-93	AP2/ERF domain-containing transcription factor [Populus trichocarpa]
Unigene5935	Potri.013G018600.1	73.3454	513.162	159.198	437.305	1.1e-95	2.38e-92	similar to C2 domain-containing protein; similar to src2-like protein; putative; similar to cold-regulated gene SRC2 (Glycine max) GI:2055230; similar to cDNA src2-like protein GI:3426059; [ co-ortholog (1of3) of At1g09070, ]
CL379.Contig1	Potri.001G094900.1	1265.94	724.627	450.248	423.489	1.1e-92	2.33e-89	similar to ubiquitin conjugating-like enzyme. [ORG:Malus x domestica]; [ co-ortholog (10of12) of AAV34697, AAU14828, AAM08932, AAN03469, AAA64427, AAU14827, ]
Unigene9835	Potri.002G119300.1	34.1417	215.322	486.162	422.094	2.21e-92	4.59e-89	zinc-finger protein [Bruguiera gymnorhiza]
CL11971.Contig1	Potri.T094400.1	69.9947	522.056	198.248	412.073	3.31e-90	6.76e-87	CONSTANS-like zinc finger protein [Medicago truncatula]
Unigene2198	Potri.002G248900.1	15.3687	47.7694	305.241	410.901	5.94e-90	1.19e-86	protein kinase family protein; similar to protein kinase domain containing protein; [ ortholog of At4g13000]
CL2325.Contig2	Potri.013G062300.10	83.821	551.239	214.995	410.262	8.18e-90	1.61e-86	dehydrin 3 [Populus alba x Populus tremula var. glandulosa]
Unigene17714	Potri.004G163300.1	65.2288	501.118	180.184	410.181	8.52e-90	1.65e-86	similar to Arginine decarboxylase (ARGDC) (ADC). [ORG:Glycine max]; [ ortholog of At2g16500,At4g34710,T06593,Q39827,AAN74941,]
Unigene24505	Potri.011G007800.1	8.6451	320.985	73.8034	403.785	2.09e-88	3.96e-85	similar to Probable WRKY transcription factor 42 (WRKY DNA-binding protein 42).; [ ortholog of At4g22070,At4g04450,]
Unigene276	Potri.018G072100.1	5.1765	73.9177	313.185	399.827	1.51e-87	2.82e-84	protein rotundifolia like 12 [Arabidopsis thaliana]
Unigene15699	Potri.006G214300.1	1.5288	16.5863	229.346	393.573	3.44e-86	6.31e-83	exocyst subunit EXO70 family protein; [ ortholog of At3g09520,At3g09530]
CL10425.Contig3	Potri.014G170400.1	487.538	79.2901	593.363	381.089	1.77e-83	3.19e-80	similar to putative RING zinc finger protein (At2g04240) mRNA; zinc finger (C3HC4-type RING finger) family protein; similar to C3HC4 type (RING finger); zinc finger (C3HC4-type RING finger) family protein; [ ortholog of At2g04240,]
CL1008.Contig2	Potri.016G024700.1	61.4704	531.667	280.825	380.02	3.02e-83	5.35e-80	similar to CALMODULIN 6; [ co-ortholog (2of2) of At3g43810, At5g21274 ]
Unigene31336	Potri.014G170400.5	577.018	124.727	680.383	379.129	4.71e-83	8.22e-80	similar to putative RING zinc finger protein (At2g04240) mRNA; zinc finger (C3HC4-type RING finger) family protein; similar to C3HC4 type (RING finger); zinc finger (C3HC4-type RING finger) family protein; [ ortholog of At2g04240,]
Unigene25311	Potri.016G131400.2	43.5287	297.422	25.4516	378.7	5.84e-83	1e-79	predicted protein [Populus trichocarpa]
Unigene28631	Potri.001G095100.1	681.201	183.834	270.707	372.819	1.11e-81	1.87e-78	Ubiquitin carrier protein [Medicago truncatula]
Unigene17190	Potri.001G412500.1	991.48	1750.03	880.769	370.838	2.98e-81	4.96e-78	Uncharacterized mitochondrial protein AtMg00030; AltName: Full=ORF107a
Unigene37707	Potri.001G031800.10	3.2124	203.183	6.8297	368.419	9.97e-81	1.64e-77	predicted protein [Populus trichocarpa]
Unigene25247	Potri.001G268500.1	8.2494	62.6928	285.462	363.175	1.37e-79	2.22e-76	uncharacterized protein LOC100256779 [Vitis vinifera]
Unigene32438	Potri.006G166700.1	246.959	14.1626	26.0862	359.047	1.08e-78	1.72e-75	GDSL esterase/lipase At5g45670 [Vitis vinifera]
CL7836.Contig3	Potri.002G213100.1	412.531	76.9728	99.7166	358.048	1.78e-78	2.8e-75	similar to expressed protein in Arabidopsis thaliana; similar to PrMC3 (Pinus radiata) GI:5487873; [ co-ortholog (1of2) of At3g63010, ]
Unigene28852	Potri.001G107800.2	359.495	188.621	715.96	343.612	2.43e-75	3.76e-72	similar to protein P21. [ORG:Glycine max]; [ co-ortholog (6of7) of PC1121, AAB23170, 1906370A, CAC22342, AAF13707, CAA09229, CAB36911, CAE54084, A33176, P25096, ]
CL1622.Contig1	Potri.003G085500.1	233.361	604.592	162.059	338.727	2.79e-74	4.26e-71	similar to beta-amylase (CT-BMY); similar to 1; similar to 4-alpha-D-glucan maltohydrolase; similar to beta-amylase enzyme GI:6065749 from (Arabidopsis thaliana); similar to beta-amylase targeted to the chloroplast; [ co-ortholog (2of2) of At4g17090, ]
CL10387.Contig2	Potri.019G037300.3	12.1439	265.196	52.5551	336.12	1.03e-73	1.55e-70	predicted protein [Populus trichocarpa]
Unigene17241	Potri.001G366500.1	185.428	623.719	230.792	335.163	1.66e-73	2.46e-70	similar to hypothetical protein; [ ortholog of At3g13130,]
Unigene1357	Potri.018G094900.1	2.1237	245.456	52.4989	329.849	2.37e-72	3.46e-69	probable xyloglucan endotransglucosylase/hydrolase protein 23 [Vitis vinifera]
Unigene6057	Potri.001G348900.11	2204.7	1695.73	2911.1	328.146	5.55e-72	8e-69	similar to carbonic anhydrase isoform 1. [ORG:Pyrus pyrifolia]; [ ortholog of At3g01500,S10200,1EKJ_H,AAC49785,1EKJ_C,At5g14740,AAF78507,1EKJ_G,AAD27876,1EKJ_B,AAA33652,CAA36792,1710354A,T09793,1EKJ_A,P17067,T09797,AAB65822,1EKJ_D,1EKJ_E,]
CL662.Contig1	Potri.017G132100.1	319.29	934.094	881.945	326.547	1.23e-71	1.76e-68	probable cytochrome P450 monooxygenase - maize (fragment)
CL10821.Contig2	Potri.T104400.2	125.073	495.766	157.444	324.976	2.71e-71	3.8e-68	adenosine 5' phosphosulfate reductase [Populus tremula x Populus alba]
Unigene33162	Potri.003G141800.1	166.061	567.937	194.575	324.925	2.78e-71	3.85e-68	glutaredoxin family protein; [ ortholog of At1g64500,]
CL13705.Contig1	Potri.006G085200.1	1946.76	1043.85	1921.33	322.861	7.79e-71	1.07e-67	metallothionein 2a [Populus trichocarpa x Populus deltoides]
CL13654.Contig3		5.0352	112.176	300.11	320.779	2.21e-70	2.99e-67	uncharacterized protein LOC100262760 [Vitis vinifera]
CL11873.Contig2	Potri.002G013200.1	28.3802	304.514	78.1515	316.187	2.19e-69	2.93e-66	dehydrin 2 [Populus alba x Populus tremula var. glandulosa]
CL12378.Contig2	Potri.014G162800.1	1522.92	690.365	1271.66	313.974	6.63e-69	8.75e-66	ag13 [Alnus glutinosa]
CL3714.Contig4	Potri.008G161100.4	4.4476	182.128	9.972	311.57	2.2e-68	2.88e-65	auxin-induced protein 22D [Vitis vinifera]
CL9098.Contig2	Potri.008G066000.1	11.4749	122.235	302.012	296.059	5.15e-65	6.63e-62	similar to putative Hs1pro-1-like protein. [ORG:Cicer arietinum]; [ co-ortholog (1of2) of AAG44839, At2g40000, At3g55840, AAK72104, ]
CL6233.Contig2	Potri.018G129200.1	33.218	346.739	137.09	295.984	5.35e-65	6.81e-62	predicted protein [Populus trichocarpa]
Unigene11924	Potri.008G114100.1	1250.53	2001.13	2251.64	295.894	5.59e-65	7.04e-62
CL8795.Contig4	Potri.010G187900.2	34.4232	382.323	363.952	294.558	1.09e-64	1.36e-61	zinc finger (CCCH-type) family protein; [ co-ortholog (1of3) of At2g40140, At3g55980, ]
CL5118.Contig1	Potri.017G108500.1	8.2782	235.281	52.0507	294.373	1.2e-64	1.47e-61	similar to ABA-inducible protein. [ORG:Fagus sylvatica]; [ co-ortholog (6of6) of CAA10234, At3g02480, ]
CL2209.Contig4	Potri.001G031800.5	2.2903	162.266	6.5724	291.307	5.54e-64	6.74e-61	predicted protein [Populus trichocarpa]
CL3741.Contig2	Potri.001G400100.2	296.777	62.792	46.0032	290.746	7.33e-64	8.82e-61	metallothionein 3b [Populus trichocarpa x Populus deltoides]
CL10690.Contig2	Potri.012G048200.1	65.6076	431.286	208.862	288.648	2.09e-63	2.49e-60	similar to calcium binding protein. [ORG:Sesbania rostrata]; [ co-ortholog (2of2) of CAC43238, At1g18210, ]
Unigene25057	Potri.004G086600.1	2241.14	1668.79	2791.39	282.122	5.47e-62	6.44e-59	similar to lipid transfer protein - garden pea. [ORG:Pisum sativum]
CL14490.Contig1	Potri.017G050300.1	33.5963	333.48	375.893	281.164	8.83e-62	1.03e-58	AT5g64310/MSJ1_15 [Arabidopsis thaliana]
CL10387.Contig1	Potri.013G055800.4	92.6761	385.886	106.86	280.189	1.44e-61	1.66e-58	predicted protein [Populus trichocarpa]
CL8510.Contig1	Potri.017G090800.1	8.7462	173.788	11.2908	276.799	7.83e-61	8.92e-58	glycosyl transferase family 8 protein; [ ortholog of At3g01040,At5g15470,]
CL13426.Contig2	Potri.005G257900.2	113.326	394.398	98.3504	275.328	1.63e-60	1.84e-57	bZIP transcription factor family protein; [ ortholog of At1g42990,]
CL6853.Contig2	Potri.006G228800.1	23.0877	262.527	68.4045	274.189	2.89e-60	3.22e-57	predicted protein [Populus trichocarpa]
Unigene13579	Potri.012G048700.1	80.5344	437.604	207.146	271.121	1.34e-59	1.48e-56	similar to UTP-glucose glucosyltransferase. [ORG:Manihot esculenta]; [ co-ortholog (1of2) of CAA54610, BAB86932, Q40286, ]
CL13013.Contig1	Potri.001G409500.1	7.0029	307.227	232.695	268.092	6.09e-59	6.66e-56	GRAS family transcription factor [Populus trichocarpa]
Unigene2604	Potri.002G098600.1	3.8172	18.8683	172.508	267.88	6.77e-59	7.33e-56
Unigene6084	Potri.005G163000.1	4.1565	21.5128	176.71	267.627	7.68e-59	8.23e-56
CL1008.Contig3	Potri.016G024700.1	148.947	599.094	398.107	266.204	1.57e-58	1.66e-55	similar to CALMODULIN 6; [ co-ortholog (2of2) of At3g43810, At5g21274, ]
CL11971.Contig2	Potri.006G173600.1	29.3908	243.453	48.2438	262.498	9.98e-58	1.05e-54	zinc finger protein CONSTANS-LIKE 5-like [Glycine max]
CL1622.Contig5	Potri.003G085500.1	167.943	526.915	203.888	260.918	2.2e-57	2.29e-54	similar to beta-amylase (CT-BMY); similar to 1; similar to 4-alpha-D-glucan maltohydrolase; similar to beta-amylase enzyme GI:6065749 from (Arabidopsis thaliana); similar to beta-amylase targeted to the chloroplast; [ co-ortholog (2of2) of At4g17090, ]
Unigene8840	Potri.011G115600.1	31.7464	162.845	334.033	260.807	2.33e-57	2.4e-54	similar to Ethylene responsive element binding factor 4 (AtERF4).; [ co-ortholog (2of2) of At3g15210, At1g53170, ]
Unigene35009	Potri.001G295500.1	4.2159	26.5182	179.892	260.57	2.62e-57	2.67e-54	C2H2L domain class transcription factor [Malus x domestica]
Unigene28981	Potri.009G104400.1	12.2953	185.398	21.4092	259.877	3.7e-57	3.74e-54	CXE carboxylesterase [Malus pumila]
Unigene39047	Potri.001G158000.1	4.5431	159.903	13.6972	255.954	2.63e-56	2.64e-53	nucleotide-diphospho-sugar transferase domain-containing protein [Arabidopsis thaliana]
Unigene7861	Potri.008G072300.1	1.5622	78.9167	225.25	253.275	1e-55	9.98e-53	predicted protein [Populus trichocarpa]
Unigene1580	Potri.004G019900.2	41.4544	316.074	118.278	253.131	1.08e-55	1.06e-52	predicted protein [Populus trichocarpa]
CL4942.Contig2	Potri.010G146900.1	16.9435	191.955	25.0965	250.165	4.76e-55	4.64e-52	similar to hypersensitive reaction associated Ca2+-binding protein. [ORG:Phaseolus vulgaris]; [ co-ortholog (2of2) of At5g49480, AAD47213, ]
Unigene9672	Potri.005G163000.1	3.0591	25.8845	171.14	249.253	7.51e-55	7.25e-52	predicted protein [Populus trichocarpa]
Unigene21080	Potri.009G094100.1	80.0973	341.721	97.3435	247.446	1.85e-54	1.77e-51	similar to expressed protein in Arabidopsis thaliana; similar to and genefinder; [ ortholog of At2g15020,]
Unigene46021	Potri.001G400100.2	1019.29	1812.39	1256.86	243.131	1.6e-53	1.52e-50	metallothionein 3b [Populus trichocarpa x Populus deltoides]
CL10513.Contig1	Potri.001G066400.1	476.892	167.884	601.943	240.256	6.75e-53	6.35e-50	similar to gene GA protein - garden pea. [ORG:Pisum sativum]; [ co-ortholog (1of2) of At3g26740, T10182, T06776, CAA46272, BAA06153, ]
Unigene5990	Potri.002G020700.1	111.737	212.16	453.466	238.103	1.98e-52	1.85e-49	chaperone protein dnaJ 11, chloroplastic-like [Vitis vinifera]
CL12531.Contig1	Potri.011G025200.1	609.178	241.937	251.998	238.003	2.08e-52	1.93e-49	predicted protein [Populus trichocarpa]
CL5782.Contig1	Potri.016G017100.1	109.407	419.898	164.661	237.192	3.12e-52	2.86e-49	UDP-sugar:glycosyltransferase [Forsythia x intermedia]
Unigene2577	Potri.001G388900.1	477.613	271.37	757.126	236.784	3.83e-52	3.48e-49	polyphenol oxidase [Populus trichocarpa]
Unigene5829	Potri.006G233300.1	16.9521	163.39	286.66	234.221	1.38e-51	1.24e-48	predicted protein [Populus trichocarpa]
Unigene35435	Potri.008G164800.1	95.0372	225.448	434.675	233.245	2.25e-51	2.01e-48	uncharacterized protein At4g14450, chloroplastic-like [Vitis vinifera]
CL4762.Contig1	Potri.001G397200.1	10.3279	52.7684	203.641	232.19	3.81e-51	3.38e-48	AP2/ERF domain-containing transcription factor [Populus trichocarpa]
Unigene4529	Potri.008G114000.2	454.502	138.887	175.909	232.157	3.87e-51	3.41e-48	predicted protein [Populus trichocarpa]
CL10099.Contig1	Potri.008G039100.1	340.742	90.1753	99.1579	228.698	2.18e-50	1.9e-47	ubiquitin-like protein 5 [Arabidopsis thaliana]
CL522.Contig9	Potri.002G028700.2	523.411	1020.59	546.382	226.076	8.1e-50	7.01e-47	similar to unnamed protein product. [ORG:Pisum sativum]
Unigene11503	Potri.012G085900.1	1285.36	648.855	862.657	225.085	1.33e-49	1.14e-46	predicted protein [Populus trichocarpa]
Unigene21098	Potri.013G055800.4	74.288	302.518	79.2326	223.6	2.79e-49	2.38e-46	predicted protein [Populus trichocarpa]
CL14170.Contig4	Potri.010G027500.1	16.9144	222.29	283.138	223.525	2.9e-49	2.45e-46	similar to expressed protein in Arabidopsis thaliana; [ co-ortholog (2of2) of At3g21570, ]
Unigene48401	Potri.001G414700.1	7.0834	146.054	13.1166	222.681	4.42e-49	3.71e-46	predicted protein [Populus trichocarpa]
Unigene36434	Potri.004G189900.1	75.6988	276.924	55.3732	220.565	1.27e-48	1.06e-45	similar to UDP-D-APIOSE/UDP-D-XYLOSE SYNTHASE 1; [ co-ortholog (1of2) of At2g27860, At1g08200, ]
CL5006.Contig3	Potri.006G021600.1	20.839	287.509	194.755	218.57	3.45e-48	2.85e-45	similar to hypothetical protein; [ co-ortholog (2of2) of At2g32200, At1g05340, At2g32190, At2g32210, ]
CL419.Contig12	Potri.004G021500.1	672.374	1255.27	767.831	217.579	5.67e-48	4.65e-45	polyubiquitin-like [Brachypodium distachyon]
CL783.Contig4	Potri.002G175600.1	2.5904	174.685	45.8097	215.583	1.54e-47	1.25e-44	AAA-type ATPase family protein; [ co-ortholog (2of2) of At2g46620, ]
CL2308.Contig1	Potri.004G236100.1	39.3587	269.312	96.2474	212.553	6.99e-47	5.65e-44
CL6062.Contig1	Potri.006G105500.1	0.642	17.6647	136.595	212.506	7.16e-47	5.74e-44
Unigene23313	Potri.001G449400.1	5.4781	129.071	7.236	212.449	7.37e-47	5.86e-44	cellulose synthase-like protein D2 [Arabidopsis thaliana]
CL2209.Contig1	Potri.001G031800.1	1.2862	111.901	2.5418	209.08	3.97e-46	3.14e-43
Unigene1910	Potri.017G087200.1	191.74	548.731	270.657	208.673	4.87e-46	3.82e-43	uncharacterized protein At5g39570-like [Glycine max]
CL4762.Contig2	Potri.011G115600.1	41.9487	109.71	279.092	207.82	7.46e-46	5.81e-43	similar to Ethylene responsive element binding factor 4 (AtERF4).; [ co-ortholog (2of2) of At3g15210, At1g53170, ]
CL13622.Contig2	Potri.002G020800.1	42.2639	184.034	316.327	207.714	7.86e-46	6.08e-43	chaperone protein dnaJ 11, chloroplastic-like [Vitis vinifera]
Unigene32903	Potri.006G077500.1	634.409	294.273	270.307	207.539	8.58e-46	6.59e-43	similar to Mitochondrial import receptor subunit TOM7 (Translocase of outer membrane 7 kDa subunit).; [ co-ortholog (2of2) of At1g64220, At5g41685, ]
CL6254.Contig7	Potri.009G116400.1	361.559	100.178	130.417	207.143	1.05e-45	7.97e-43	Glycine-rich RNA binding protein [Medicago truncatula]
Unigene9345	Potri.003G142500.1	309.914	309.733	675.218	206.22	1.66e-45	1.26e-42	predicted protein [Populus trichocarpa]
CL9116.Contig1	Potri.010G066900.1	30.5811	201.904	39.05	206.032	1.82e-45	1.37e-42	similar to expressed protein in Arabidopsis thaliana; similar to Involved in electron flow in Photosystem I. Essential for photoprotection.; [ co-ortholog (1of2) of At2g05620, ]
CL1221.Contig2	Potri.003G151000.1	79.0776	289.363	73.3293	205.816	2.03e-45	1.52e-42	AP2/ERF domain-containing transcription factor [Populus trichocarpa]
Unigene36574	Potri.018G079200.1	271.331	156.687	507.711	205.44	2.45e-45	1.82e-42	predicted protein [Populus trichocarpa]
Unigene23569	Potri.005G206900.1	52.081	188.393	329.224	202.252	1.21e-44	8.89e-42	predicted protein [Populus trichocarpa]
Unigene1869	Potri.008G161100.5	2.5953	131.575	16.2248	200.321	3.17e-44	2.32e-41
CL5587.Contig2	Potri.010G129200.1	13.735	50.1351	187.258	200.05	3.63e-44	2.64e-41	similar to DNA-binding protein RAV2 (RAV2); similar to AP2 domain-containing protein RAP2.8; similar to RAV2 GI:3868859 from (Arabidopsis thaliana); similar to AP2 domain containing protein RAP2.8 (Arabidopsis thaliana) GI:2281641; similar to mRNA for R;
Unigene25013	Potri.001G031800.8	1.7543	109.667	3.9102	197.989	1.02e-43	7.34e-41
Unigene2176	Potri.018G098200.1	333.576	96.026	109.813	197.789	1.12e-43	8.06e-41	Os09g0472900 [Oryza sativa Japonica Group]
CL4664.Contig1	Potri.015G085100.1	948.751	425.277	737.835	197.078	1.6e-43	1.14e-40	similar to hypothetical protein; [ co-ortholog (2of3) of At4g24720, At5g50200, ]
CL7457.Contig2	Potri.006G008500.1	214.198	468.281	156.634	196.631	2.01e-43	1.42e-40
CL11802.Contig1	Potri.011G118900.1	213.198	49.8434	35.4767	195.887	2.91e-43	2.04e-40	metallothionein 3b [Populus trichocarpa x Populus deltoides]
CL342.Contig1	Potri.005G219800.1	448.219	141.685	208.463	195.28	3.94e-43	2.75e-40	similar to Histone H1 (PsH1b) (PsH1b-40). [ORG:Pisum sativum]; [ co-ortholog (2of2) of P08283, At2g30620, ]
CL7457.Contig3	Potri.T162900.2	130.275	327.159	77.0735	194.826	4.94e-43	3.43e-40
Unigene13861	Potri.012G017400.2	226.878	47.0263	51.347	194.239	6.63e-43	4.57e-40
CL14199.Contig2	Potri.017G147000.1	18.6166	174.646	34.5062	194.217	6.7e-43	4.59e-40
Unigene9784	Potri.004G142900.1	5.8715	161.305	40.3725	192.603	1.5e-42	1.02e-39	probable carboxylesterase 7-like [Vitis vinifera]
Unigene12823	Potri.002G180800.5	44.9153	245	74.0873	192.57	1.53e-42	1.03e-39
CL10819.Contig1	Potri.005G240200.1	877.461	441.76	487.436	190.43	4.45e-42	2.99e-39	similar to [Segment 2 of 2] Peptidyl-prolyl cis-trans isomerase (PPIase) (Rotamase) (Cyclophilin) (Cyclosporin A-binding protein) (Pollen allergen Bet v 7). [ORG:Betula pendula]; [ co-ortholog (2of2) of O49886, P81531_2, CAC84116, AAO63777, AAF00471, AAT9
CL1277.Contig1	Potri.009G135200.1	5.2973	117.416	7.5332	189.255	8.01e-42	5.35e-39
CL11448.Contig3	Potri.018G099800.1	0.3582	8.2019	109.605	188.541	1.15e-41	7.6e-39	senescence-associated family protein; similar to senescence-associated protein 5 (Hemerocallis hybrid cultivar) gi|3551954|gb|AAC34855|; [ co-ortholog (2of2) of At4g30430, At4g28050, At2g23810, ]
Unigene32232		2.9201	2.9597	103.375	184.656	7.99e-41	5.27e-38
Unigene28762	Potri.006G232900.2	482.932	723.312	295.446	183.794	1.23e-40	8.06e-38	similar to asparaginyl endopeptidase (VmPE-1). [ORG:Vigna mungo]; [ co-ortholog (2of2) of At2g25940, CAB42655, BAA76744, At4g32940, CAB17078, At3g20210, P49044, CAA84383, ]
Unigene13528	Potri.010G109100.2	60.2684	265.323	84.9102	183.198	1.66e-40	1.08e-37	protein PLANT CADMIUM RESISTANCE 2-like [Glycine max]
CL6268.Contig2	Potri.004G149100.3	42.1514	196.85	35.2658	182.626	2.2e-40	1.43e-37	WCOR413-like protein [Citrus limon]
Unigene22719	Potri.001G110800.1	0.02	65.0449	165.373	180.68	5.83e-40	3.76e-37	AP2/ERF domain-containing transcription factor [Populus trichocarpa]
CL5419.Contig6	Potri.001G061200.1	326.435	69.0878	169.957	178.41	1.81e-39	1.16e-36	no apical meristem (NAM) family protein; similar to hypothetical protein SENU5; similar to senescence up-regulated - Lycopersicon esculentum; similar to EMBL:Z75524; [ co-ortholog (1of2) of At5g13180, ]
Unigene52154	Potri.014G068200.1	467.351	831.656	965.97	176.328	5.14e-39	3.27e-36	unknown protein [Populus trichocarpa]
Unigene1324	Potri.004G196500.1	89.6353	262.077	380.344	175.171	9.16e-39	5.8e-36	similar to 60S ribosomal protein L30. [ORG:Euphorbia esula]; [ co-ortholog (2of2) of At1g77940, Q9M5M6, At3g18740, O49884, AAF34766, At1g36240, CAA11256, ]
CL7832.Contig1	Potri.001G056700.11	225.259	50.2009	58.8122	174.78	1.11e-38	7.01e-36	light-harvesting complex I protein Lhca2 [Populus trichocarpa]
CL4552.Contig6	Potri.005G252200.1	23.5867	171.178	35.764	174.679	1.17e-38	7.33e-36
CL5420.Contig8	Potri.002G063700.2	23.3611	144.679	14.4694	173.972	1.67e-38	1.04e-35	choline/ethanolamine kinase [Vitis vinifera]
CL451.Contig12	Potri.T041300.2	50.5527	11.1182	167.444	173.086	2.6e-38	1.61e-35	protein BRASSINOSTEROID INSENSITIVE 1-like [Glycine max]
CL13044.Contig2	Potri.019G128100.1	73.8394	345.454	226.159	172.293	3.86e-38	2.38e-35	similar to CBL-interacting protein kinase 11 (CIPK11); similar to CBL-interacting protein kinase 11 (Arabidopsis thaliana) gi|13249121|gb|AAK16686|; similar to cDNA CBL-interacting pro; [ co-ortholog (2of2) of At2g30360, ]
CL10393.Contig1	Potri.010G013100.1	19.007	213.746	100.752	172.031	4.4e-38	2.69e-35	predicted protein [Populus trichocarpa]
CL8820.Contig2	Potri.003G132200.2	18.0934	167.718	40.9182	171.952	4.58e-38	2.79e-35
Unigene13516	Potri.010G112200.2	23.6885	171.124	37.1524	171.866	4.78e-38	2.89e-35	mitogen-activated protein kinase 9-like [Vitis vinifera]
CL7920.Contig2	Potri.017G084600.1	67.0908	318.724	173.46	171.178	6.75e-38	4.06e-35	Dof3 protein [Jatropha curcas]
CL8180.Contig2	Potri.005G180200.2	91.1681	367.032	213.36	170.718	8.49e-38	5.08e-35	no apical meristem (NAM) family protein; similar to NAC domain protein NAM GB:AAD17313 GI:4325282 from (Arabidopsis thaliana); a large family of putative transcriptional activators with NA family member; [ co-ortholog (2of2) of At1g01720, ]
CL8795.Contig3	Potri.008G069400.2	22.2103	231.926	206.787	170.703	8.56e-38	5.09e-35	transcription factor [Bruguiera gymnorhiza]
CL11443.Contig1	Potri.001G166200.3	4.6981	96.8868	1.5708	170.555	9.22e-38	5.45e-35	protein TIFY 10A-like [Vitis vinifera]
CL5252.Contig1	Potri.016G116400.2	62.6533	229.003	53.1927	170.135	1.14e-37	6.69e-35	similar to Probable pyridoxin biosynthesis PDX1-like protein 3.; [ co-ortholog (2of2) of At5g01410, ]
CL4955.Contig1	Potri.005G245700.1	415.045	137.974	200.348	168.25	2.92e-37	1.71e-34	thioredoxin-like protein CDSP32, chloroplastic [Vitis vinifera]
CL1697.Contig3	Potri.002G155300.1	1.9313	51.1553	149.927	167.877	3.51e-37	2.05e-34	similar to BON ASSOCIATION PROTEIN 1-LIKE; similar to BON ASSOCIATION PROTEIN 2; [ co-ortholog (1of2) of At2g45760, ]
CL11590.Contig1	Potri.014G123400.1	1.2011	26.3827	124.706	167.804	3.65e-37	2.11e-34	similar to expressed protein in Arabidopsis thaliana; [ co-ortholog (2of2) of At4g02170, At5g38700, ]
CL6959.Contig1	Potri.006G006300.1	28.6694	179.086	41.621	167.175	4.99e-37	2.87e-34	similar to VQ motif-containing protein; [ co-ortholog (2of2) of At3g22160, At4g15120, ]
CL5037.Contig1	Potri.005G084700.1	20.7288	227.867	187.796	165.96	9.17e-37	5.25e-34
CL650.Contig7	Potri.T027700.1	9.1539	103.514	2.634	165.852	9.68e-37	5.51e-34	BED finger-nbs-lrr resistance protein [Populus trichocarpa]
CL8217.Contig4	Potri.013G130000.1	4.3719	102.9	7.1745	164.959	1.51e-36	8.57e-34	probable serine/threonine-protein kinase At1g54610-like [Vitis vinifera]
CL9116.Contig5	Potri.008G171000.1	35.6453	192.552	48.3365	164.823	1.62e-36	9.13e-34	similar to expressed protein in Arabidopsis thaliana; similar to Involved in electron flow in Photosystem I. Essential for photoprotection.; [ co-ortholog (2of2) of At2g05620, ]
Unigene24846	Potri.012G044300.2	2.9238	18.8919	116.824	164.592	1.82e-36	1.02e-33	predicted protein [Populus trichocarpa]
Unigene7470	Potri.003G085500.1	122.925	333.201	111.935	164.235	2.17e-36	1.21e-33	similar to beta-amylase (CT-BMY); similar to 1; similar to 4-alpha-D-glucan maltohydrolase; similar to beta-amylase enzyme GI:6065749 from (Arabidopsis thaliana); similar to beta-amylase targeted to the chloroplast; [ co-ortholog (2of2) of At4g17090, ]
CL11867.Contig3	Potri.002G067800.1	21.1136	171.784	45.9789	163.879	2.6e-36	1.44e-33	similar to expressed protein in Arabidopsis thaliana; [ co-ortholog (1of2) of At1g43630, At1g74450, At1g18740, ]
CL2488.Contig8	Potri.008G174100.2	33.5685	188.505	47.4704	163.57	3.03e-36	1.67e-33	similar to beta-amylase; putative; similar to 1; similar to 4-alpha-D-glucan maltohydrolase; putative; similar to beta-amylase enzyme (Arabidopsis thaliana) GI:6065749; similar to beta-amylase PCT-BMYI from (Solanum tuberosum); [ co-ortholog (1of2) of At3
CL6090.Contig2	Potri.011G083900.1	0.1556	84.5014	1.2808	163.387	3.32e-36	1.82e-33	similar to expressed protein in Arabidopsis thaliana; [ ortholog of At2g34600,At1g30135,]
Unigene22096	Potri.004G121800.1	52.2786	248.923	94.0405	162.942	4.15e-36	2.27e-33	similar to AOBP (ascorbate oxidase promoter-binding protein). [ORG:Cucurbita maxima]; [ ortholog of BAA08094,At5g62430,]
Unigene11097		3.2107	61.4074	156.298	162.173	6.09e-36	3.31e-33	predicted protein [Populus trichocarpa]
Unigene9736	Potri.003G067400.1	760.087	1268.61	1286.91	161.801	7.33e-36	3.97e-33	ORF49g [Pinus koraiensis]
Unigene17364	Potri.010G142800.1	472.638	271.265	165.175	160.976	1.11e-35	5.97e-33	similar to Glucan endo-1; similar to 3-beta-glucosidase; similar to basic vacuolar isoform precursor ((1-
CL11251.Contig1	Potri.004G089400.1	9.4826	149.989	42.186	160.833	1.19e-35	6.38e-33	calmodulin 24-like protein [Populus tremula x Populus alba]
CL9008.Contig2	Potri.007G121100.1	42.4626	174.895	28.2963	159.697	2.1e-35	1.12e-32	zinc finger (B-box type) family protein; [ co-ortholog (2of2) of At3g21890, ]
Unigene8792	Potri.003G143300.1	160.71	23.2136	34.9262	159.306	2.55e-35	1.35e-32	predicted protein [Populus trichocarpa]
CL10374.Contig4	Potri.001G015600.1	875.852	434.636	801.366	158.492	3.84e-35	2.03e-32	lipoxygenase LOX1 [Populus deltoides]
Unigene36161	Potri.018G120400.1	253.256	36.8322	155.714	158.112	4.64e-35	2.44e-32	serine-rich protein-like protein [Arabidopsis thaliana]
Unigene36550	Potri.001G365500.1	98.8841	304.314	108.671	157.41	6.59e-35	3.45e-32	serine acetyltransferase 1, chloroplastic-like [Vitis vinifera]
Unigene5763	Potri.017G028300.3	8.9467	153.068	49.1715	157.129	7.58e-35	3.95e-32	similar to Salt tolerance-like protein.; [ ortholog of At2g31380,]
CL29.Contig4	Potri.018G095200.1	3.4736	33.6665	129.968	156.703	9.38e-35	4.86e-32	similar to xyloglucan endo-1; similar to 4-beta-D-glucanase (EC 3.2.1.-) - adzuki bean. [ORG:Vigna angularis]; [ co-ortholog (13of15) of AAR27065, BAA03922, BAC03237, AAN07898, AAN03485, Q41638, BAA03925, A49539, Q39857, B49539, ]
CL6695.Contig3	Potri.009G016600.1	51.7877	261.02	267.965	155.929	1.38e-34	7.12e-32	similar to expressed protein in Arabidopsis thaliana; [ co-ortholog (2of2) of At5g22090, ]
CL8203.Contig5	Potri.007G099400.2	66.5512	302.427	169.39	155.863	1.43e-34	7.33e-32	NAC domain protein, IPR003441 [Populus trichocarpa]
CL1697.Contig1	Potri.014G078700.1	2.6927	10.599	100.486	155.617	1.62e-34	8.25e-32	similar to BON ASSOCIATION PROTEIN 1-LIKE; similar to BON ASSOCIATION PROTEIN 2; [ co-ortholog (2of2) of At2g45760, ]
Unigene40607	Potri.016G055900.1	0.7885	2.143	83.1986	155.152	2.04e-34	1.04e-31	predicted protein [Populus trichocarpa]
Unigene27166	Potri.010G223100.1	463.897	183.149	229.88	154.822	2.4e-34	1.22e-31	ubiquitin-like protein 5 [Jatropha curcas]
CL12955.Contig5	Potri.006G260000.1	28.5851	23.9266	151.981	154.755	2.49e-34	1.25e-31	similar to expressed protein in Arabidopsis thaliana; [ co-ortholog (2of2) of At2g25250, ]
CL1221.Contig1	Potri.001G079600.1	139.372	425.953	247.547	154.588	2.7e-34	1.35e-31	AP2/ERF domain-containing transcription factor [Populus trichocarpa]
Unigene23203	Potri.018G114200.1	29.0963	226.749	208.15	154.038	3.56e-34	1.77e-31
CL2325.Contig1	Potri.013G062100.1	104.071	314.205	118.573	153.932	3.75e-34	1.86e-31	dehydrin 3 [Populus alba x Populus tremula var. glandulosa]
CL13351.Contig3	Potri.016G071600.1	10.5911	155.935	191.235	153.743	4.12e-34	2.04e-31	hairpin-inducing protein [Casuarina glauca]
Unigene21119	Potri.005G026700.1	9.3213	175.189	175.15	152.953	6.12e-34	3.01e-31
CL6124.Contig3	Potri.001G249600.1	283.813	389.532	111.26	150.886	1.72e-33	8.42e-31	similar to expressed protein in Arabidopsis thaliana; [ co-ortholog (1of2) of At3g47070, ]
CL7460.Contig2	Potri.005G036800.1	27.3269	52.1809	176.48	149.673	3.15e-33	1.54e-30	RING finger family protein [Medicago truncatula]
Unigene37846	Potri.018G114100.1	721.814	342.088	457.744	149.379	3.65e-33	1.77e-30	homeobox protein knotted-1, putative [Ricinus communis]
Unigene30674	Potri.010G041300.2	1.6205	17.3814	104.559	149.276	3.85e-33	1.86e-30	uncharacterized protein [Arabidopsis thaliana]
CL6059.Contig3	Potri.002G231900.1	0.5764	96.081	12.5873	148.626	5.32e-33	2.56e-30	similar to Putative pirin-like protein At3g59260.; [ co-ortholog (2of2) of At3g59260, At2g43120, At3g59220, ]
CL12991.Contig1	Potri.005G078600.1	311.756	70.7619	224.198	147.165	1.11e-32	5.29e-30	similar to senescence-associated protein-related; similar to senescence-associated protein SAG102 (GI:22331931) (Arabidopsis thaliana); [ co-ortholog (1of2) of At4g39795, ]
Unigene36149	Potri.007G071300.2	44.8102	190.559	261.224	147.145	1.12e-32	5.33e-30	photosystem II stability/assembly factor HCF136, chloroplastic
CL11867.Contig2	Potri.005G192600.2	15.8762	174.54	190.967	147.098	1.14e-32	5.43e-30
Unigene23502		191.779	478.998	486.921	146.555	1.5e-32	7.09e-30
Unigene36509	Potri.001G044500.2	10.2839	120.13	20.5584	146.293	1.71e-32	8.04e-30	similar to Probable WRKY transcription factor 40 (WRKY DNA-binding protein 40).; [ co-ortholog (2of2) of At3g32090, At1g80840, ]
CL3781.Contig1	Potri.009G029100.4	157.135	459.769	328.22	146.185	1.8e-32	8.45e-30	similar to Inner membrane protein ALBINO3; similar to chloroplast precursor.; [ co-ortholog (1of2) of At2g28800, ]
Unigene9693	Potri.001G255100.1	802.226	458.696	892.06	145.792	2.2e-32	1.02e-29	similar to beta-1; similar to 3-glucanase. [ORG:Glycine max]
CL856.Contig2	Potri.008G137700.1	2.5574	17.2406	103.553	144.835	3.54e-32	1.65e-29	U-box domain-containing protein 21-like [Vitis vinifera]
CL2592.Contig1	Potri.006G221800.1	486.4	185.442	444.067	142.713	1.02e-31	4.74e-29	MYB transcription factor R2R3-like protein [Populus tremuloides]
Unigene28562	Potri.008G174100.2	45.6523	169.737	30.3609	142.652	1.06e-31	4.86e-29	similar to beta-amylase; putative; similar to 1; similar to 4-alpha-D-glucan maltohydrolase; putative; similar to beta-amylase enzyme (Arabidopsis thaliana) GI:6065749; similar to beta-amylase PCT-BMYI from (Solanum tuberosum); [ co-ortholog (1of2) of At3
CL12253.Contig2	Potri.008G179400.1	64.1594	203.681	45.8013	142.613	1.08e-31	4.94e-29
Unigene33186	Potri.019G116300.1	120.873	2.5033	35.2131	141.365	2.01e-31	9.18e-29
CL5358.Contig1	Potri.016G105700.2	11.4436	112.074	15.2619	140.608	2.93e-31	1.33e-28	similar to expressed protein in Arabidopsis thaliana; similar to expressed protein in Arabidopsis thaliana; [ co-ortholog (1of4) of At2g37940, At2g29525, At3g54020, ]
CL6772.Contig2	Potri.T100200.1	1764.25	2352.56	2507.72	139.318	5.59e-31	2.53e-28	predicted protein [Populus trichocarpa]
CL3921.Contig2	Potri.001G422600.1	239.506	324.341	550.473	139.128	6.15e-31	2.77e-28	uncharacterized protein LOC100780848 [Glycine max]
CL11443.Contig3	Potri.003G068900.1	2.304	76.6137	1.4754	138.922	6.81e-31	3.06e-28	protein TIFY 10A-like [Vitis vinifera]
Unigene28942	Potri.019G116600.1	238.029	38.5027	183.987	138.75	7.43e-31	3.32e-28
Unigene9709		1.7985	12.65	93.0311	138.652	7.8e-31	3.47e-28
CL2515.Contig8	Potri.001G088800.3	9.0181	130.988	37.8601	137.076	1.71e-30	7.61e-28	protein CHUP1, chloroplastic-like [Vitis vinifera]
CL1588.Contig2	Potri.006G166800.1	139.828	18.1386	34.0658	136.683	2.09e-30	9.22e-28	GDSL esterase/lipase At1g29670 [Vitis vinifera]
CL8203.Contig4	Potri.005G069500.1	4.3988	101.94	17.5663	135.641	3.52e-30	1.55e-27	NAC domain protein, IPR003441 [Populus trichocarpa]
Unigene13473	Potri.009G022300.1	907.519	1046.6	580.684	135.412	3.94e-30	1.73e-27	latex cystatin [Hevea brasiliensis]
Unigene9934	Potri.014G064800.1	43.3128	178.895	45.3929	135.312	4.14e-30	1.81e-27	TIR-NBS-LRR type disease resistance protein [Populus trichocarpa]
CL5147.Contig1	Potri.002G222700.1	15.8503	117.011	17.0539	134.919	5.04e-30	2.19e-27	auxin-responsive family protein; similar to auxin-induced protein AIR12 GI:11357190 (Arabidopsis thaliana); [ ortholog of At5g35735,]
CL11935.Contig1	Potri.010G251800.1	15.497	136.553	35.5138	134.697	5.64e-30	2.44e-27	zinc finger (B-box type) family protein; [ co-ortholog (1of2) of At3g21150, ]
CL11467.Contig1	Potri.007G014200.5	342.87	109.084	335.521	134.587	5.95e-30	2.57e-27	similar to HISTONE H1-3; [ co-ortholog (2of2) of At2g18050, ]
Unigene2647	Potri.001G375500.2	80.9166	229.65	62.9054	134.548	6.07e-30	2.61e-27	sodium/calcium exchanger family protein; calcium-binding EF hand family protein; [ ortholog of At1g53210,]
CL5180.Contig2	Potri.005G248100.1	5.7468	141.211	153.959	134.522	6.15e-30	2.63e-27	similar to dehydrin. [ORG:Phaseolus vulgaris]; [ ortholog of At1g76180,AAB00554,At1g20440,At1g20450,]
Unigene25489		186.518	93.9028	324.325	133.383	1.09e-29	4.63e-27	predicted protein [Populus trichocarpa]
CL6424.Contig1	Potri.015G076400.1	16.6231	56.0717	154.403	133.02	1.3e-29	5.53e-27
CL3519.Contig1	Potri.004G135200.2	26.3129	137.321	24.9763	132.263	1.9e-29	8.05e-27	4,5-DOPA dioxygenase extradiol-like protein
Unigene18664	Potri.007G105700.1	253.566	74.5322	99.1507	132.25	1.92e-29	8.07e-27	similar to hypothetical protein. [ORG:Populus deltoides x Populus maximowiczii]; [ co-ortholog (3of5) of CAG27628, ]
CL5483.Contig1	Potri.004G052400.1	3.1381	90.5259	11.7932	131.905	2.28e-29	9.55e-27	glutamate-gated kainate-type ion channel receptor subunit GluR5 [Populus trichocarpa]
Unigene36759	Potri.013G098900.1	24.1542	135.903	26.6105	130.92	3.72e-29	1.56e-26	similar to disease resistance protein-related; similar to LRR protein-related; similar to Hcr2-5D (Lycopersicon esculentum) gi|3894393|gb|AAC78596|; [ co-ortholog (1of3) of At1g33590, ]
CL4902.Contig1	Potri.007G080600.1	83.426	248.617	83.8784	130.859	3.84e-29	1.6e-26	ABC transporter family protein; similar to member of GCN subfamily; [ co-ortholog (1of2) of At5g64840, At5g09930, ]
Unigene32826	Potri.015G031000.1	1.075	9.4927	82.9408	130.122	5.55e-29	2.3e-26	U-box domain-containing protein 20-like [Glycine max]
CL9624.Contig1	Potri.011G081000.1	273.186	87.8349	314.797	129.618	7.14e-29	2.95e-26	CBL-interacting serine/threonine-protein kinase 23-like [Glycine max]
CL11460.Contig4	Potri.005G248500.1	10.5698	97.7412	9.9461	129.44	7.81e-29	3.21e-26	4-coumarate--CoA ligase family protein; 4-coumaroyl-CoA synthase family protein; similar to SP|P14912|and SP|P14913 from|Petroselinum crispum ; 4-coumarate--CoA ligase family protein; similar to 4-coumaroyl-CoA synth; [ co-ortholog (1of2) of At1g20510, ]
CL2209.Contig2	Potri.003G193800.5	0.3061	67.6005	1.2146	129.287	8.43e-29	3.46e-26	similar to expressed protein in Arabidopsis thaliana; similar to expressed protein in Arabidopsis thaliana; [ co-ortholog (2of2) of At3g12320, At5g06980, ]
Unigene36486	Potri.006G130900.1	557.282	289.514	284.67	129.072	9.38e-29	3.83e-26	elongation factor 1-alpha-like isoform 1 [Brachypodium distachyon]
CL13020.Contig3	Potri.006G015100.1	54.8728	205.289	66.5936	128.533	1.23e-28	5e-26	armadillo/beta-catenin-like repeat-containing protein [Arabidopsis thaliana]
CL1257.Contig3	Potri.013G140100.1	11.5819	95.8035	7.9862	128.438	1.29e-28	5.22e-26
Unigene30665	Potri.015G000500.1	11.1461	104.043	14.5688	128.294	1.38e-28	5.59e-26	similar to expressed protein in Arabidopsis thaliana; [ co-ortholog (2of2) of At3g49580, At5g24655, At5g24660, At3g49570, ]
CL6593.Contig2	Potri.001G094900.1	385.441	398.661	148.092	127.972	1.63e-28	6.55e-26	similar to ubiquitin conjugating-like enzyme. [ORG:Malus x domestica]; [ co-ortholog (10of12) of AAV34697, AAU14828, AAM08932, AAN03469, AAA64427, AAU14827, ]
Unigene38053	Potri.011G007800.1	4.734	120.088	39.6372	127.674	1.89e-28	7.57e-26	similar to Probable WRKY transcription factor 42 (WRKY DNA-binding protein 42).; [ ortholog of At4g22070,At4g04450,]
Unigene7076		1.096	5.9013	76.1479	127.373	2.19e-28	8.76e-26
CL9876.Contig1	Potri.003G081200.1	4.1933	80.6852	5.873	126.176	3.99e-28	1.59e-25	AP2/ERF domain-containing transcription factor [Populus trichocarpa]
Unigene25007	Potri.002G222700.1	18.3341	131.047	31.749	125.568	5.41e-28	2.15e-25	auxin-responsive family protein; similar to auxin-induced protein AIR12 GI:11357190 (Arabidopsis thaliana); [ ortholog of At5g35735,]
CL4664.Contig2	Potri.015G085000.1	90.0151	4.073	12.9695	125.178	6.58e-28	2.6e-25	similar to hypothetical protein; [ co-ortholog (1of3) of At4g24720, At5g50200, ]
Unigene35033	Potri.001G198800.1	0.9419	78.5068	8.3716	125.147	6.68e-28	2.63e-25	predicted protein [Populus trichocarpa]
CL1933.Contig9	Potri.011G142200.1	451.801	328.957	170.807	125.12	6.77e-28	2.65e-25	similar to Photosystem II 10 kDa polypeptide; similar to chloroplast precursor.; [ co-ortholog (2of2) of At1g79040, ]
CL2318.Contig1	Potri.008G089000.1	78.0445	290.489	255.856	124.84	7.78e-28	3.04e-25	NAC domain protein, IPR003441 [Populus trichocarpa]
CL13298.Contig1	Potri.003G150800.1	62.2974	159.347	263.089	124.807	7.92e-28	3.08e-25	ethylene-responsive element-binding family protein; similar to ethylene responsive element binding factor 5 (AtERF5) (Swiss-Prot:O80341) (Arabidopsis thaliana); [ co-ortholog (2of2) of At5g51190, At5g61600, ]
CL1740.Contig9	Potri.016G005100.1	30.0675	143.433	30.9663	124.721	8.26e-28	3.21e-25	similar to phosphatidylinositol-phosphatidylcholine transfer protein SEC14 homolog Ssh1 - soybean. [ORG:Glycine max]; [ co-ortholog (2of2) of T05949, AAB94598, ]
CL11808.Contig1	Potri.002G165000.1	14.42	108.139	16.0339	124.604	8.76e-28	3.39e-25	similar to seed maturation protein PM22; similar to late embryogenesis abundant protein; similar to LEA protein. [ORG:Glycine max]; [ co-ortholog (2of2) of AAA61564, AAD25354, P46519, T06356, AAF64451, At2g46140, ]
Unigene17736	Potri.005G205800.2	45.9562	188.082	60.5923	124.452	9.45e-28	3.64e-25	phytoene synthase protein [Fragaria x ananassa]
CL11880.Contig1	Potri.005G211500.2	170.82	49.5395	243.017	123.776	1.33e-27	5.09e-25	similar to putative senescence-associated protein SAG102. [ORG:Malus x domestica]; [ co-ortholog (2of2) of AAQ54554, ]
Unigene23887	Potri.004G047100.2	735.002	448.49	844.069	123.531	1.5e-27	5.73e-25	auxin-repressed protein [Citrullus lanatus subsp. vulgaris]
CL6026.Contig4	Potri.004G143400.1	89.9476	258.865	96.6508	123.223	1.75e-27	6.66e-25	uncharacterized RNA-binding protein C23E6.01c-like isoform 1 [Vitis vinifera]
Unigene29019	Potri.016G000600.1	238.882	171.891	424.574	123.085	1.87e-27	7.11e-25	aspartic proteinase nepenthesin-2-like [Glycine max]
Unigene26068	Potri.017G097400.1	203.74	61.1382	62.7754	122.718	2.25e-27	8.52e-25	predicted protein [Populus trichocarpa]
Unigene22452	Potri.004G169100.2	184.421	95.3503	26.5868	122.646	2.33e-27	8.79e-25	glycine-rich protein [Arabidopsis thaliana]
CL7741.Contig1	Potri.014G135900.1	357.589	116.631	241.368	121.757	3.64e-27	1.37e-24	similar to expressed protein in Arabidopsis thaliana; similar to PrMC3 (Pinus radiata) GI:5487873; [ co-ortholog (2of2) of At3g63010, ]
CL3715.Contig2	Potri.003G182200.1	6.1075	126.674	50.4934	121.729	3.69e-27	1.38e-24	similar to Probable WRKY transcription factor 40 (WRKY DNA-binding protein 40).; [ co-ortholog (1of2) of At3g32090, At1g80840, ]
CL409.Contig2	Potri.001G439600.1	61.8914	220.029	82.5195	121.672	3.8e-27	1.42e-24	similar to expressed protein in Arabidopsis thaliana; [ co-ortholog (2of2) of At3g12920, ]
CL13467.Contig2	Potri.004G200400.1	2.4381	13.95	86.7716	121.633	3.87e-27	1.44e-24	probable CCR4-associated factor 1 homolog 9-like [Vitis vinifera]
CL5118.Contig2	Potri.017G108300.1	1.0073	117.459	50.7001	121.107	5.03e-27	1.87e-24	predicted protein [Populus trichocarpa]
Unigene7860		1.5468	52.7971	119.69	121.006	5.3e-27	1.96e-24	uncharacterized protein LOC100247440 [Vitis vinifera]
Unigene5152	Potri.007G098400.2	75.5467	287.537	201.33	120.821	5.81e-27	2.14e-24
CL11989.Contig3	Potri.008G012700.1	2.2956	87.5445	15.1659	120.676	6.25e-27	2.29e-24	trans-2,3-enoyl-CoA reductase-like [Glycine max]
Unigene22416	Potri.019G037300.3	3.714	79.5356	7.5324	120.596	6.5e-27	2.38e-24
Unigene34710	Potri.004G127400.4	2.68	73.7643	5.0197	120.105	8.31e-27	3.03e-24	similar to latex abundant protein 1. [ORG:Hevea brasiliensis]; [ co-ortholog (1of3) of At3g29075, AAP46157, ]
Unigene30841	Potri.005G133100.1	428.89	791.003	748.803	119.496	1.13e-26	4.09e-24	Cytochrome P450 likeTBP [Medicago truncatula]
CL5160.Contig2	Potri.007G008500.5	196.444	49.9931	236.075	119.468	1.14e-26	4.14e-24	similar to xyloglucan endotransglycosylase hydrolase 2. [ORG:Medicago truncatula]; [ ortholog of AAR27063,AAU89382,At4g37800,]
CL256.Contig1	Potri.006G016200.2	8.1918	34.8035	116.031	119.071	1.39e-26	5.03e-24	GRAS family transcription factor [Populus trichocarpa]
CL12729.Contig1	Potri.001G231300.1	21.6828	126.475	27.2148	118.973	1.46e-26	5.23e-24	similar to expressed protein in Arabidopsis thaliana; [ co-ortholog (1of2) of At2g31940, ]
CL6414.Contig3	Potri.009G102000.1	5.6161	84.7095	9.6893	118.986	1.45e-26	5.23e-24	DEM2 [Medicago truncatula]
Unigene5912	Potri.007G026200.1	1411.52	899.376	1287.06	118.977	1.46e-26	5.23e-24	predicted protein [Populus trichocarpa]
Unigene12888	Potri.016G083900.1	24.8785	136.344	33.6335	118.296	2.05e-26	7.31e-24
CL13025.Contig1	Potri.003G141800.1	17.1512	116.066	23.0841	118.138	2.22e-26	7.87e-24	glutaredoxin family protein; [ ortholog of At1g64500,]
Unigene4511	Potri.015G070700.1	1.6683	11.3472	80.2591	118.136	2.22e-26	7.87e-24	similar to expressed protein in Arabidopsis thaliana; [ co-ortholog (1of2) of At3g48180, ]
Unigene11007	Potri.010G191900.3	591.699	536.865	906.657	117.408	3.2e-26	1.13e-23	major intrinsic protein 1-like protein [Solanum tuberosum]
Unigene29085		4.0628	22.4425	96.5728	116.928	4.07e-26	1.43e-23
CL8851.Contig4	Potri.008G158000.1	5.0523	91.555	17.0893	115.859	6.94e-26	2.43e-23	similar to early light-induced protein precursor - garden pea. [ORG:Pisum sativum]; [ co-ortholog (1of2) of S01056, JC5876, At3g22840, ]
CL8176.Contig3	Potri.018G026500.3	1696.42	1960.13	2373.2	115.79	7.19e-26	2.51e-23
CL12050.Contig1	Potri.005G100700.1	4.4176	108.729	135.262	115.556	8.08e-26	2.81e-23	disease resistance response protein 206-like [Vitis vinifera]
CL9386.Contig2	Potri.004G141200.1	0.1093	31.4606	97.5805	115.024	1.05e-25	3.66e-23	AP2/ERF domain-containing transcription factor [Populus trichocarpa]
CL2701.Contig4	Potri.002G089800.1	11.4183	94.3253	12.4295	114.929	1.11e-25	3.82e-23	galactosyltransferase family protein; [ co-ortholog (1of2) of At1g22015, At1g77810, ]
Unigene2302	Potri.002G083500.4	747.806	387.412	564.388	114.642	1.28e-25	4.4e-23	similar to Photosystem II 22 kDa protein; similar to chloroplast precursor (CP22).; [ ortholog of At1g44575,]
Unigene1955	Potri.006G197700.1	255.43	107.318	85.792	114.097	1.68e-25	5.76e-23	similar to 40S ribosomal protein S5-2.; [ ortholog of At3g11940,]
Unigene28974	Potri.001G192800.1	3.4619	103.933	33.2887	113.55	2.2e-25	7.54e-23
CL2515.Contig22	Potri.003G141900.1	36.5867	170.53	61.505	113.349	2.44e-25	8.31e-23	similar to expressed protein in Arabidopsis thaliana; similar to gda-1 (Pisum sativum) GI:2765418; [ co-ortholog (1of2) of At5g42050, ]
CL14287.Contig1	Potri.007G113000.1	1.0571	43.5871	107.142	112.672	3.42e-25	1.16e-22	probable mitochondrial 2-oxoglutarate/malate carrier protein-like [Vitis vinifera]
Unigene32644	Potri.013G100400.1	6411.68	6314.54	5357.66	112.587	3.56e-25	1.21e-22	Interstitial collagenase [Medicago truncatula]
Unigene19097	Potri.010G041300.1	2.1346	13.0266	80.2153	112.497	3.73e-25	1.26e-22
CL9386.Contig1	Potri.004G141200.1	0.6127	20.4755	86.3226	112.433	3.85e-25	1.29e-22	AP2/ERF domain-containing transcription factor [Populus trichocarpa]
Unigene9254	Potri.006G021600.2	13.5586	127.762	152.866	112.443	3.83e-25	1.29e-22	similar to hypothetical protein; [ co-ortholog (2of2) of At2g32200, At1g05340, At2g32190, At2g32210, ]
CL7937.Contig2	Potri.013G055800.4	10.0443	102.368	22.1636	112.228	4.27e-25	1.43e-22
CL12340.Contig2	Potri.013G131900.1	26.341	162.256	69.6838	111.976	4.84e-25	1.62e-22	similar to expressed protein in Arabidopsis thaliana; [ ortholog of At4g28290,]
CL10536.Contig2	Potri.010G198100.3	3.9485	28.5902	99.1714	111.277	6.86e-25	2.29e-22	predicted protein [Populus trichocarpa]
Unigene12926	Potri.T052800.1	6.3523	69.1069	1.467	110.979	7.97e-25	2.65e-22	nbs-lrr resistance protein [Populus trichocarpa]
Unigene17368	Potri.016G093900.1	9.0015	96.3134	18.6243	110.954	8.07e-25	2.67e-22	Sigma factor binding protein [Medicago truncatula]
CL4442.Contig6	Potri.019G123500.1	25.8078	167.477	166.452	110.781	8.79e-25	2.9e-22	WRKY transcription factor 4 [(Populus tomentosa x P. bolleana) x P. tomentosa]
Unigene22970	Potri.007G048900.1	21.757	128.615	171.357	110.732	9.01e-25	2.97e-22	MYB6 [Malus x domestica]
Unigene20596	Potri.010G240400.1	509.12	290.315	250.859	110.571	9.77e-25	3.2e-22	predicted protein [Populus trichocarpa]
Unigene8819	Potri.006G173600.1	9.9091	93.7583	16.0922	109.394	1.76e-24	5.75e-22	CONSTANS-like zinc finger protein [Medicago truncatula]
CL419.Contig2	Potri.011G134200.5	1280.36	1688.14	1855.77	108.927	2.22e-24	7.24e-22	similar to polyubiquitin. [ORG:Cucumis melo]
Unigene8912	Potri.002G191400.4	437.986	228.218	211.636	108.803	2.36e-24	7.68e-22	similar to ADP-ribosylation factor. [ORG:Medicago sativa]; [ co-ortholog (2of10) of AAB91395, BAA24696, O48649, AAO63780, AAP80742, AAR29293, AAO63779, ]
Unigene5974	Potri.010G166800.1	514.033	228.588	411.262	108.685	2.51e-24	8.13e-22	oxygen evolving enhancer 3 (PsbQ) family protein; similar to extrinsic pII protein; oxygen evolving enhancer 3 (PsbQ) family protein; similar to extrinsic pII protein; [ ortholog of At1g14150,]
Unigene31545	Potri.007G094400.1	19.8876	147.491	64.4089	108.579	2.64e-24	8.54e-22	unknown [Populus trichocarpa x Populus deltoides]
CL14223.Contig2	Potri.012G134200.1	0.3809	27.3541	90.1351	107.956	3.61e-24	1.16e-21	similar to expressed protein in Arabidopsis thaliana; [ co-ortholog (2of2) of At1g06010, ]
Unigene35028	Potri.018G003200.1	133.988	35.508	27.1941	107.643	4.22e-24	1.36e-21	similar to putative disease resistance gene analog NBS-LRR. [ORG:Malus x domestica]; [ co-ortholog (27of27) of AAV38979, AAM77237, AAF36331, AAV38978, CAC35381, AAS49161, CAC35380, AAL83892, AAQ73301, ]
CL8132.Contig2	Potri.009G167800.1	38.4394	186.098	188.749	107.439	4.68e-24	1.5e-21
Unigene34628	Potri.007G080800.2	14.8403	112.237	151.847	106.932	6.03e-24	1.92e-21	similar to hypothetical protein. [ORG:Cicer arietinum]; [ ortholog of CAB61744,At5g64850,At5g09960,]
Unigene31303	Potri.013G083500.1	19.181	140.904	58.8869	105.584	1.18e-23	3.76e-21
CL8941.Contig2	Potri.001G387600.2	72.0073	199.518	62.4229	105.244	1.4e-23	4.45e-21	similar to protein transport protein sec61; putative; similar to PfSec61 (Plasmodium falciparum) GI:3057044; [ co-ortholog (2of2) of At1g29310, At2g34250, ]
Unigene19834	Potri.018G120400.1	142.125	17.913	64.8775	104.935	1.64e-23	5.18e-21
Unigene32738	Potri.004G003200.1	854.864	592.239	998.773	104.238	2.32e-23	7.31e-21	similar to chromoplast-specific carotenoid-associated protein CHRC. [ORG:Cucumis sativus]; [ co-ortholog (1of3) of AAD05165, At4g22240, CAA64846, At4g04020, T10179, ]
Unigene25101	Potri.010G003200.1	491.369	231.202	466.514	104.01	2.6e-23	8.17e-21
CL3028.Contig2	Potri.015G035000.1	4.4774	14.8403	81.5023	103.988	2.63e-23	8.24e-21
CL8170.Contig6	Potri.009G048300.1	18.0049	143.151	68.3046	103.694	3.04e-23	9.52e-21
CL12955.Contig1	Potri.018G022400.1	83.2902	233.788	275.695	103.624	3.15e-23	9.83e-21	similar to expressed protein in Arabidopsis thaliana; [ co-ortholog (1of2) of At2g25250, ]
Unigene5579	Potri.004G063300.2	182.908	60.9442	55.8508	103.585	3.21e-23	9.99e-21	similar to 60S ribosomal protein L18a-1.; [ co-ortholog (3of8) of At1g29965, At2g34480, ]
CL1517.Contig8	Potri.002G009000.2	1415.06	1384.46	960.1	103.205	3.88e-23	1.2e-20	similar to HMG 1 protein. [ORG:Pisum sativum]; [ co-ortholog (1of2) of S22309, CAA54168, CAB37859, P26585, At1g20696, At1g20693, ]
Unigene8924	Potri.007G123300.2	793.184	1008.76	603.006	102.822	4.7e-23	1.45e-20	polyubiquitin, partial [Wolffia australiana]
Unigene2602	Potri.018G007300.1	27.5527	65.0694	153.977	102.577	5.32e-23	1.64e-20
Unigene31116	Potri.004G102500.2	78.9138	214.066	74.8991	102.342	5.98e-23	1.84e-20	similar to mangrin. [ORG:Bruguiera sexangula]; [ ortholog of At1g13280,CAC83767,At3g25780,AAT96852,AAT66741,BAB21610,]
Unigene7779	Potri.T026900.1	10.632	75.3767	4.7943	101.404	9.56e-23	2.93e-20	BED finger-nbs-lrr resistance protein [Populus trichocarpa]
Unigene33078	Potri.006G173600.1	11.4424	97.2819	21.5713	101.332	9.91e-23	3.03e-20
CL953.Contig1	Potri.011G098800.3	87.5641	11.3571	13.1505	101.258	1.03e-22	3.14e-20	cytochrome P450 [Populus trichocarpa]
CL13383.Contig1	Potri.008G027600.1	662.994	399.125	726.049	100.932	1.21e-22	3.68e-20	metalloendoproteinase 1 [Vitis vinifera]
CL4442.Contig1	Potri.019G123500.2	18.9143	148.319	82.0411	100.786	1.3e-22	3.95e-20	WRKY transcription factor 4 [(Populus tomentosa x P. bolleana) x P. tomentosa]
Unigene23696	Potri.006G259200.1	2.4576	105.289	107.87	100.607	1.42e-22	4.3e-20	uncharacterized protein [Arabidopsis thaliana]
CL1592.Contig5	Potri.008G054700.1	25.8603	133.365	41.865	100.38	1.59e-22	4.81e-20	similar to heat shock protein 70 cognate. [ORG:Salix gilgiana]
CL9541.Contig1	Potri.005G239100.2	427.48	220.586	480.371	100.219	1.73e-22	5.2e-20	similar to GAST-like gene product. [ORG:Fragaria x ananassa]; [ co-ortholog (2of2) of At2g18420, At1g75750, CAD35171, AAB97006, ]
Unigene30924	Potri.005G206900.1	68.3151	45.8683	175.888	99.9091	2.02e-22	6.05e-20	predicted protein [Populus trichocarpa]
CL11443.Contig2	Potri.003G068900.1	8.6738	76.7912	8.1914	99.7919	2.14e-22	6.4e-20	protein TIFY 10A-like [Vitis vinifera]
CL2721.Contig1	Potri.T030300.1	17.3567	44.5677	124.442	99.737	2.2e-22	6.56e-20	RING-H2 subgroup RHE protein [Populus tremula x Populus alba]
Unigene50800	Potri.003G041700.1	200.858	46.3262	113.988	99.6885	2.25e-22	6.7e-20	leucine rich repeat family protein with ABC domain [Populus trichocarpa]
Unigene13465	Potri.003G138700.1	2026.87	2313.99	1682.38	99.62	2.33e-22	6.92e-20	uncharacterized protein LOC100798226 [Glycine max]
CL11873.Contig1	Potri.002G013200.1	10.5264	98.5802	25.206	99.4154	2.58e-22	7.64e-20	dehydrin 2 [Populus alba x Populus tremula var. glandulosa]
CL4995.Contig4	Potri.006G263600.1	12.3731	102.4	26.629	99.3564	2.66e-22	7.83e-20	similar to putative WRKY transcription factor. [ORG:Populus euramericana]; [ co-ortholog (2of2) of CAG27614, ]
Unigene16070	Potri.006G138800.1	0.3038	2.1141	54.2392	99.3579	2.66e-22	7.83e-20	similar to AP2 domain-containing transcription factor; putative; similar to TINY (GI:1246403) (Arabidopsis thaliana); [ co-ortholog (1of2) of At1g19210, At5g21960, At1g74930, ]
Unigene3077		1.0142	56.0273	2.5039	98.9735	3.22e-22	9.45e-20
Unigene9495	Potri.010G116000.1	4.8797	28.1778	92.7259	98.7906	3.53e-22	1.03e-19
CL3210.Contig3	Potri.004G127400.4	186.637	306.636	109.02	98.75	3.6e-22	1.05e-19	similar to latex abundant protein 1. [ORG:Hevea brasiliensis]; [ co-ortholog (1of3) of At3g29075, AAP46157, ]
Unigene8586		18.9738	15.4775	97.7904	98.3025	4.51e-22	1.31e-19
Unigene36711	Potri.018G046500.1	93.2859	23.7022	157.727	98.128	4.92e-22	1.43e-19
CL14253.Contig1	Potri.016G108800.1	23.4331	36.0086	123.861	97.9911	5.27e-22	1.52e-19
Unigene7642	Potri.016G017300.1	48.5514	174.595	65.6034	97.1669	7.95e-22	2.3e-19	glycosyltransferase [Malus x domestica]
CL13357.Contig1	Potri.014G116800.3	4.3829	71.0779	9.7605	96.6538	1.03e-21	2.96e-19	similar to putative galactinol synthase. [ORG:Pisum sativum]; [ co-ortholog (2of2) of At2g47180, CAB51130, CAF21715, ]
Unigene28022	Potri.009G121300.2	126.996	231.858	338.843	96.4903	1.12e-21	3.2e-19	similar to Probable cysteine proteinase A494 precursor (EC 3.4.22.-).; [ co-ortholog (1of3) of At2g21430, At4g39090, ]
Unigene5925	Potri.019G093800.1	552.899	346.49	290.309	96.4233	1.15e-21	3.3e-19	class IV chitinase [Pyrus pyrifolia]
CL13408.Contig2	Potri.007G044800.1	4.913	72.2556	10.1643	96.389	1.17e-21	3.34e-19	mitogen-activated protein kinase kinase kinase 2-like [Glycine max]
Unigene25823	Potri.T094800.4	134.453	13.4746	80.803	96.3891	1.17e-21	3.34e-19	leucine rich repeat family protein with ABC domain [Populus trichocarpa]
CL4175.Contig1	Potri.009G131900.2	0.3631	12.2768	67.6494	96.3454	1.2e-21	3.41e-19	ARM repeat containing protein [Populus trichocarpa]
Unigene5017	Potri.001G397200.1	2.1636	18.9549	78.0231	96.0814	1.37e-21	3.88e-19	AP2/ERF domain-containing transcription factor [Populus trichocarpa]
CL3765.Contig3	Potri.018G094900.1	1.4034	72.0725	14.7083	95.9559	1.46e-21	4.12e-19	probable xyloglucan endotransglucosylase/hydrolase protein 23-like [Glycine max]
CL1188.Contig1	Potri.019G056400.1	14.5966	89.174	13.9211	95.3784	1.94e-21	5.48e-19	similar to expressed protein in Arabidopsis thaliana; [ ortholog of At3g56290,]
CL12828.Contig1	Potri.005G239300.1	16.8564	95.1131	16.7599	95.2645	2.06e-21	5.79e-19	similar to Chlorophyll a-b binding protein 2; similar to chloroplast precursor (LHCII type I CAB-2) (LHCP). [ORG:Glycine max]
CL2910.Contig2	Potri.004G158200.1	362.955	142.733	289.259	94.8471	2.54e-21	7.11e-19	BZIP transcription factor ATB2 [Medicago truncatula]
CL11880.Contig3	Potri.002G050800.4	63.3561	30.8879	151.231	94.7494	2.66e-21	7.45e-19	0
CL2939.Contig2	Potri.006G044600.5	13.114	123.597	58.5685	94.7432	2.67e-21	7.45e-19	similar to LIGHT STRESS-REGULATED 1; similar to EARLY RESPONSIVE TO DEHYDRATION 15; [ co-ortholog (1of2) of At2g41430, ]
Unigene31886	Potri.001G092400.2	2.4721	51.0514	101.276	94.6046	2.86e-21	7.97e-19	similar to AP2 domain-containing transcription factor; putative; [ co-ortholog (2of2) of At1g64380, ]
Unigene9629	Potri.003G004800.1	74.1834	171.494	42.3132	94.3528	3.25e-21	9.01e-19	flavonol 4'-sulfotransferase [Vitis vinifera]
Unigene36900	Potri.005G180200.2	38.5449	176.122	91.6623	94.2855	3.36e-21	9.3e-19	no apical meristem (NAM) family protein; similar to NAC domain protein NAM GB:AAD17313 GI:4325282 from (Arabidopsis thaliana); a large family of putative transcriptional activators with NA family member; [ co-ortholog (2of2) of At1g01720, ]
Unigene5737	Potri.002G015900.4	77.6468	53.4195	185.962	94.2715	3.38e-21	9.34e-19	Hop-interacting protein THI120 [Solanum lycopersicum]
CL7913.Contig1	Potri.017G150000.1	508.134	252.354	475.601	94.1036	3.68e-21	1.01e-18	glycosyltransferase [Populus deltoides]
CL3935.Contig1	Potri.001G241800.1	27.709	123.364	33.133	94.0302	3.82e-21	1.05e-18	GRAS family transcription factor [Populus trichocarpa]
CL3292.Contig1	Potri.015G033700.1	91.6551	263.424	259.41	93.8379	4.2e-21	1.15e-18	similar to 40S ribosomal protein S4. [ORG:Prunus armeniaca]; [ ortholog of At2g17360,AAC24585,]
Unigene17219	Potri.014G091800.1	15.7101	137.473	114.378	93.7913	4.3e-21	1.18e-18	delta-8 sphingolipid desaturase [Vernicia fordii]
Unigene24394	Potri.006G021600.2	1.3422	2.2714	53.5226	93.6419	4.63e-21	1.26e-18	similar to hypothetical protein; [ co-ortholog (2of2) of At2g32200, At1g05340, At2g32190, At2g32210, ]
CL2886.Contig1	Potri.011G158500.1	11.2715	92.6441	21.8162	93.4472	5.11e-21	1.39e-18	reticuline oxidase-like protein-like [Vitis vinifera]
Unigene11847	Potri.014G149700.1	1488.77	1353.67	1014.68	92.7943	7.08e-21	1.92e-18	probable pectinesterase/pectinesterase inhibitor 35-like [Vitis vinifera]
Unigene26141	Potri.016G138900.1	288.357	113.626	149.298	92.7669	7.18e-21	1.94e-18	ubiquitin-conjugating enzyme E2 28-like isoform 1 [Glycine max]
CL4731.Contig8	Potri.002G191400.1	692.147	478.766	389.95	92.733	7.3e-21	1.97e-18	similar to ADP-ribosylation factor. [ORG:Medicago sativa]; [ co-ortholog (2of10) of AAB91395, BAA24696, O48649, AAO63780, AAP80742, AAR29293, AAO63779, ]
CL4956.Contig3	Potri.014G099700.1	3.6645	68.8937	10.6225	92.5551	7.98e-21	2.15e-18	transcription factor bHLH13 [Vitis vinifera]
CL12577.Contig1	Potri.004G127400.4	260.174	481.354	271.315	91.9796	1.06e-20	2.86e-18	similar to latex abundant protein 1. [ORG:Hevea brasiliensis]; [ co-ortholog (1of3) of At3g29075, AAP46157, ]
CL1456.Contig7	Potri.010G223300.3	13.4066	110.758	40.5879	91.8949	1.11e-20	2.97e-18	zinc finger (GATA type) family protein; similar to GATA transcription factor 3; similar to Arabidopsis thaliana; similar to Y13650; zinc finger (GATA type) family protein; similar to GATA transcription factor 3; similar to Arabidopsis thaliana; similar to
CL11487.Contig1	Potri.003G052500.1	606.165	318.574	524.898	90.9763	1.76e-20	4.7e-18	similar to photosystem I 11K protein - garden pea (fragment). [ORG:Pisum sativum]
Unigene20210	Potri.002G236200.1	189.105	80.7576	258.256	90.9391	1.79e-20	4.77e-18	similar to brassinosteroid-regulated protein. [ORG:Glycine max]
CL10826.Contig2	Potri.012G006700.2	247.601	121.242	90.4415	90.6068	2.11e-20	5.62e-18	Nascent polypeptide-associated complex subunit alpha [Medicago truncatula]
CL5252.Contig2	Potri.016G116400.1	28.7294	106.816	18.6678	90.5812	2.14e-20	5.68e-18	similar to Probable pyridoxin biosynthesis PDX1-like protein 3.; [ co-ortholog (2of2) of At5g01410, ]
Unigene13918	Potri.005G251000.2	527.673	271.229	495.986	90.5743	2.15e-20	5.68e-18	starch branching enzyme I [Populus trichocarpa]
CL9071.Contig1	Potri.006G232100.2	35.4659	133.501	38.3557	90.0623	2.77e-20	7.33e-18	ferrochelatase-2, chloroplastic
Unigene38540	Potri.004G152300.1	33.874	172.347	122.196	89.7963	3.17e-20	8.35e-18	polyol transporter [Populus trichocarpa]
Unigene8183	Potri.001G095100.1	169.849	88.9313	37.9735	89.4195	3.83e-20	1.01e-17	ubiquitin-conjugating enzyme E2-17 kDa-like isoform 3 [Glycine max]
CL8226.Contig1	Potri.008G074600.6	142.506	68.9021	230.805	89.1578	4.36e-20	1.14e-17	similar to poly(A)-binding protein C-terminal interacting protein 6. [ORG:Cucumis sativus]; [ co-ortholog (2of2) of AAQ18141, ]
CL13521.Contig1	Potri.008G145500.1	84.4896	244.743	130.038	89.0823	4.53e-20	1.18e-17	Os01g0833600 [Oryza sativa Japonica Group]
Unigene4601	Potri.005G130400.2	118.709	24.4431	35.8829	88.6813	5.53e-20	1.44e-17	similar to O2 evolving complex 33kD protein. [ORG:Arachis hypogaea]
Unigene31710	Potri.T035400.1	529.311	521.534	282.529	88.5617	5.88e-20	1.53e-17	similar to Glutathione S-transferase 1 (EC 2.5.1.18) (GST class-phi)
CL9360.Contig1	Potri.002G224700.1	118.306	263.011	313.32	88.5363	5.95e-20	1.54e-17	similar to Ubiquitin-like protein SMT3.; [ ortholog of At5g55160,At4g26840,]
CL4921.Contig9	Potri.016G131300.2	31.4861	99.8549	12.4898	88.0744	7.5e-20	1.94e-17	tubby structurally-related protein [Carica papaya]
Unigene13622	Potri.010G047000.1	288.552	200.867	431.105	88.0149	7.72e-20	2e-17	predicted protein [Populus trichocarpa]
Unigene32863	Potri.005G037600.1	16.4995	134.043	89.9658	87.9666	7.91e-20	2.04e-17	similar to expressed protein in Arabidopsis thaliana; [ co-ortholog (2of2) of At1g54740, ]
CL8835.Contig3	Potri.008G055900.1	2.6825	92.9058	43.9319	87.7307	8.9e-20	2.29e-17	glucan endo-1,3-beta-glucosidase isoform 1 [Vitis vinifera]
Unigene27686	Potri.001G234600.1	7.2883	47.1424	102.363	87.2284	1.14e-19	2.94e-17	uncharacterized protein LOC100248374 [Vitis vinifera]
Unigene11401	Potri.016G027400.3	5.4133	5.0909	61.0767	87.0753	1.24e-19	3.16e-17	transposon protein [Zea mays]
Unigene21049	Potri.004G001300.1	43.5696	147.551	47.7325	87.0546	1.25e-19	3.19e-17	similar to Acyl-CoA independent ceramide synthase; [ ortholog of At4g22330,]
CL8713.Contig2	Potri.016G134200.1	19.9442	32.837	109.484	86.6379	1.54e-19	3.92e-17
Unigene47184	Potri.001G032900.1	212.016	112.367	65.115	86.6313	1.54e-19	3.92e-17	similar to cysteine protease inhibitor. [ORG:Pyrus communis]
Unigene19292	Potri.005G201200.2	0.0605	0.9996	45.3167	86.5306	1.62e-19	4.11e-17	similar to xyloglucan endo-1; similar to 4-beta-D-glucanase (EC 3.2.1.-) - adzuki bean. [ORG:Vigna angularis]
CL486.Contig1	Potri.011G087200.8	125.334	301.657	167.398	85.6088	2.57e-19	6.5e-17	similar to VITAMIN C DEFECTIVE 2; [ co-ortholog (2of2) of At5g55120, At4g26850, ]
CL2857.Contig3	Potri.004G188900.1	125.263	23.3419	48.7457	85.5743	2.62e-19	6.6e-17	splicing factor U2af small subunit B-like [Vitis vinifera]
Unigene27700	Potri.T002300.1	1.2553	45.1074	0	85.3975	2.86e-19	7.2e-17	TIR-NBS type disease resistance protein [Populus trichocarpa]
Unigene24615	Potri.005G239100.3	97.828	9.1033	37.4068	85.382	2.88e-19	7.24e-17	similar to GAST-like gene product. [ORG:Fragaria x ananassa]
CL6537.Contig1	Potri.010G079000.1	14.5901	96.5109	127.217	85.3424	2.94e-19	7.36e-17	similar to CBL-interacting protein kinase 4; [ co-ortholog (2of2) of At4g14580, ]
CL14565.Contig1	Potri.008G186000.1	3.3047	15.1834	69.6208	85.1487	3.24e-19	8.09e-17	glycosyl transferase family 17 protein; [ ortholog of At3g26445,At1g12990,]
Unigene9554	Potri.002G228300.1	459.184	297.245	229.093	85.0417	3.42e-19	8.52e-17	similar to aspartic endopeptidase. [ORG:Cucurbita pepo]; [ co-ortholog (3of3) of O04057, BAA19607, T09739, ]
CL13467.Contig1	Potri.004G200400.1	2.5143	6.2556	57.1715	84.8304	3.8e-19	9.45e-17	probable CCR4-associated factor 1 homolog 9-like [Vitis vinifera]
Unigene36685	Potri.008G161100.3	0.8866	49.8857	3.3062	84.6254	4.21e-19	1.04e-16	auxin-induced protein 22B-like [Glycine max]
CL4327.Contig3	Potri.019G124400.2	29.0804	9.987	92.0551	84.3909	4.73e-19	1.17e-16	kunitz trypsin inhibitor TI3 [Populus tremula]
CL8199.Contig2	Potri.009G073200.1	16.5644	104.022	33.3978	83.9041	6.03e-19	1.49e-16	serine/threonine-protein kinase DDB_G0283821-like [Vitis vinifera]
Unigene50330	Potri.004G100000.3	0	41.968	0.0368	83.789	6.39e-19	1.58e-16	similar to Ribulose bisphosphate carboxylase small chain 1A; similar to chloroplast precursor (EC 4.1.1.39) (RuBisCO small subunit 1A).; [ co-ortholog (2of2) of At1g67090, ]
Unigene50811	Potri.005G239300.1	0	42.0836	0.1262	83.6647	6.8e-19	1.67e-16	similar to Chlorophyll a-b binding protein 2; similar to chloroplast precursor (LHCII type I CAB-2) (LHCP). [ORG:Glycine max]; [ co-ortholog (1of3) of CAA31419, AAA50310, P12471, AAA33949, JA0179, AAF26741, P09755, AAR10886, P08221, At2g34430, ]
Unigene17042	Potri.010G254700.11	90.8519	150.184	255.08	83.6384	6.89e-19	1.69e-16	similar to Serine hydroxymethyltransferase; similar to mitochondrial precursor (EC 2.1.2.1) (Serine methylase) (Glycine hydroxymethyltransferase) (SHMT).; [ co-ortholog (1of3) of At4g37930, ]
Unigene2248	Potri.014G135900.3	91.7176	14.2655	23.0792	83.5855	7.07e-19	1.73e-16	similar to expressed protein in Arabidopsis thaliana; similar to PrMC3 (Pinus radiata) GI:5487873; [ co-ortholog (2of2) of At3g63010, ]
CL8299.Contig1	Potri.011G092600.1	19.9881	121.217	131.479	83.55	7.2e-19	1.76e-16	ATP synthase subunit H family protein; similar to Swiss-Prot:O15342 Vacuolar ATP synthase subunit H (5-ATPase H subunit) (Vacuolar proton pump H subunit) (5-ATPase M9.2 subunit) (5-ATPase 9.2 kDa membrane accessory protein) (Homo sapiens); similar to ATP;
CL3678.Contig8	Potri.012G007500.1	3.9159	68.4461	14.1182	83.4845	7.44e-19	1.81e-16	NAC domain protein, IPR003441 [Populus trichocarpa]
CL11467.Contig3	Potri.007G014200.7	221.585	75.5039	224.423	83.4587	7.54e-19	1.83e-16	similar to HISTONE H1-3; [ co-ortholog (2of2) of At2g18050, ]
CL14065.Contig2	Potri.018G078800.1	45.1497	184.961	127.36	82.8697	1.01e-18	2.46e-16	arabinogalactan peptide 16-like [Vitis vinifera]
CL8170.Contig1	Potri.014G171300.1	1.8192	60.1741	10.1598	82.8279	1.03e-18	2.5e-16	similar to heavy-metal-associated domain-containing protein; similar to strong similarity to farnesylated proteins ATFP4 (GI:4097549) and ATFP5 (GI:4097551); [ ortholog of At5g48290,At3g07600,]
CL4148.Contig1	Potri.004G161500.1	11.7399	96.7868	116.25	82.4558	1.24e-18	3.01e-16	GATA domain class transcription factor [Malus x domestica]
CL5206.Contig2	Potri.008G010400.1	743.91	495.782	464.785	82.3943	1.28e-18	3.09e-16	similar to uridylyltransferase-related; similar to (Protein-PII) uridylyltransferase (PII uridylyl- transferase) (Uridylyl removing enzyme) (UTase)(SP:Q9AC53) (Caulobacter crescentus); similar to uridylyltransferase-related; similar to (Protein-PII) uridy
CL8851.Contig2	Potri.008G158000.1	4.8367	84.5598	31.0206	82.2791	1.36e-18	3.27e-16	similar to early light-induced protein precursor - garden pea. [ORG:Pisum sativum]; [ co-ortholog (1of2) of S01056, JC5876, At3g22840, ]
Unigene28057	Potri.001G154200.2	5.465	22.5178	78.4654	82.1995	1.41e-18	3.39e-16	similar to Ethylene responsive element binding factor 5 (AtERF5).; [ co-ortholog (1of2) of At5g47230, At4g17490, ]
CL10213.Contig1	Potri.005G218800.1	1619.47	1301.73	1157.44	82.195	1.42e-18	3.4e-16	similar to At2g30570 (At2g30570/T6B20.8) mRNA; similar to photosystem II reaction center W (PsbW) protein-related; similar to photosystem 2 reaction center W protein SP:Q41387 from (Spinacia oleracea); similar to photosystem II reaction center W (PsbW) pr
CL7782.Contig2	Potri.010G189600.1	2.1141	52.3034	4.3498	82.0782	1.5e-18	3.59e-16
CL1359.Contig3	Potri.003G139300.1	9.1548	27.2763	87.7639	81.8594	1.68e-18	4e-16	AP2/ERF domain-containing transcription factor [Populus trichocarpa]
CL3714.Contig3	Potri.010G078400.2	4.3989	57.5027	5.6851	81.4766	2.03e-18	4.83e-16	auxin-induced protein 22D [Vitis vinifera]
CL2758.Contig1	Potri.018G058600.1	228.074	70.6283	168.745	81.1553	2.38e-18	5.66e-16	zinc finger CCCH domain-containing protein 20 [Vitis vinifera]
CL29.Contig7	Potri.018G095100.1	1.1491	6.8161	53.6792	80.9105	2.69e-18	6.38e-16	similar to xyloglucan endo-1; similar to 4-beta-D-glucanase (EC 3.2.1.-) - adzuki bean. [ORG:Vigna angularis]; [ co-ortholog (12of15) of AAR27065, BAA03922, BAC03237, AAN07898, AAN03485, Q41638, BAA03925, A49539, Q39857, B49539, ]
Unigene29994	Potri.005G259900.1	1.1326	24.1494	72.0822	80.7399	2.93e-18	6.94e-16
Unigene11993	Potri.012G044900.10	8.7657	65.3366	7.4425	80.3699	3.53e-18	8.33e-16	similar to expressed protein in Arabidopsis thaliana; similar to expression supported by MPSS; [ co-ortholog (1of2) of At1g48500, At3g17860, ]
CL6725.Contig3	Potri.002G236200.1	251.186	144.451	342.924	80.1555	3.93e-18	9.25e-16	similar to brassinosteroid-regulated protein. [ORG:Glycine max]; [ co-ortholog (1of2) of AAA81350, At3g23730, T07678, P35694, At4g14130, ]
Unigene32758	Potri.009G136600.1	258.35	179.866	387.775	80.0697	4.1e-18	9.63e-16	aquaporin, MIP family, PIP subfamily [Populus trichocarpa]
Unigene7615	Potri.002G004000.2	8.4249	62.7882	6.0923	79.881	4.51e-18	1.06e-15	similar to hydroxymethylglutaryl-CoA reductase. [ORG:Hevea brasiliensis]; [ co-ortholog (1of3) of CAC38916, CAC38918, CAC38917, AAL18929, At1g76490, S14955, AAQ63055, CAA38467, ]
Unigene36937	Potri.002G063700.1	4.2058	53.4096	3.6841	79.8361	4.61e-18	1.08e-15	predicted protein [Populus trichocarpa]
CL12217.Contig1	Potri.001G381000.1	2.9584	58.7029	92.4669	79.5392	5.35e-18	1.25e-15	probable protein phosphatase 2C 55-like [Vitis vinifera]
CL6470.Contig3	Potri.019G131900.1	106.375	264.946	144.971	79.4669	5.55e-18	1.29e-15	similar to 60S ribosomal protein L10 (Wilm\'s tumor suppressor protein homolog).; [ co-ortholog (1of3) of At1g26910, At1g14320, At1g66580, ]
Unigene7511	Potri.T053200.1	3.8649	48.481	1.1044	79.3776	5.8e-18	1.35e-15	nbs-lrr resistance protein [Populus trichocarpa]
Unigene22602		0	42.4038	1.4499	79.2956	6.04e-18	1.4e-15
CL1650.Contig2	Potri.003G138500.1	0.8381	3.9823	48.1122	79.1984	6.34e-18	1.47e-15	similar to expressed protein in Arabidopsis thaliana; [ ortholog of At1g64355,]
CL11045.Contig1	Potri.001G154200.1	3.7303	24.1623	75.3963	79.1799	6.4e-18	1.48e-15	similar to Ethylene responsive element binding factor 5 (AtERF5).; [ co-ortholog (1of2) of At5g47230, At4g17490, ]
CL1114.Contig1	Potri.004G020000.1	973.725	630.542	736.542	79.1464	6.51e-18	1.5e-15	MLP-like protein 28-like isoform 1 [Vitis vinifera]
CL12050.Contig2	Potri.005G100700.1	5.0158	18.6093	72.2391	79.0693	6.77e-18	1.55e-15	disease resistance response protein 206-like [Vitis vinifera]
Unigene151	Potri.016G105000.2	0.295	7.2272	51.6031	78.6431	8.37e-18	1.92e-15
CL9597.Contig1	Potri.008G029600.1	17.2349	16.8036	85.5869	78.6064	8.53e-18	1.95e-15
CL4921.Contig7	Potri.016G131300.2	18.3688	79.9501	11.0947	78.475	9.11e-18	2.08e-15	tubby structurally-related protein [Carica papaya]
Unigene7347	Potri.006G050800.1	9.3248	23.9055	82.8401	78.3178	9.85e-18	2.24e-15	similar to expressed protein in Arabidopsis thaliana; [ co-ortholog (2of2) of At3g57450, ]
Unigene5841	Potri.010G251000.1	26.9484	132.561	62.4092	78.1037	1.1e-17	2.49e-15
Unigene24140	Potri.010G010500.1	13.0671	30.1326	92.7842	77.7391	1.32e-17	2.99e-15	RING-H2 subgroup RHE protein [Populus tremula x Populus alba]
Unigene23852	Potri.002G118400.1	8.8918	75.1287	16.9208	77.6684	1.36e-17	3.09e-15	uncharacterized protein [Arabidopsis thaliana]
CL12915.Contig7	Potri.011G043300.1	9.5154	68.2554	10.1801	77.5839	1.42e-17	3.21e-15	similar to calmodulin-binding protein 60-C. [ORG:Phaseolus vulgaris]; [ co-ortholog (6of9) of AAN65368, CAB71126, AAN65369, ]
Unigene9716	Potri.015G023300.1	213.521	437.463	321.916	77.3464	1.6e-17	3.61e-15	similar to ubiquitin conjugating-like enzyme. [ORG:Malus x domestica]; [ co-ortholog (11of12) of AAV34697, AAU14828, AAM08932, AAN03469, AAA64427, AAU14827, ]
Unigene36728	Potri.013G010700.2	10.0784	98.1293	44.9284	77.0414	1.86e-17	4.2e-15	predicted protein [Populus trichocarpa]
CL12955.Contig3	Potri.006G260000.1	4.3145	15.9328	67.2416	76.8943	2.01e-17	4.51e-15	similar to expressed protein in Arabidopsis thaliana; [ co-ortholog (2of2) of At2g25250, ]
CL11404.Contig1	Potri.001G379800.1	0.9383	40.7121	0.2815	76.7201	2.19e-17	4.91e-15	integral membrane single C2 domain protein [Populus trichocarpa]
CL8778.Contig2	Potri.012G077300.1	130.693	22.3004	113.382	76.3752	2.6e-17	5.82e-15	similar to expressed protein in Arabidopsis thaliana; [ co-ortholog (1of2) of At5g62900, At5g67620, At5g50090, ]
CL5783.Contig8	Potri.004G148300.1	15.6411	78.9261	13.792	76.1436	2.92e-17	6.52e-15
CL14190.Contig1	Potri.013G070900.2	20.0162	95.0967	24.5689	76.1157	2.96e-17	6.6e-15	proline-rich family protein; similar to proline rich extensin domain containing protein; [ ortholog of At5g45350,At4g19200,]
CL14170.Contig2	Potri.008G198000.1	64.1801	189.81	91.0436	76.1066	2.98e-17	6.61e-15	similar to expressed protein in Arabidopsis thaliana; [ co-ortholog (1of2) of At3g21570, ]
Unigene30146	Potri.005G071900.3	105.211	38.2684	162.794	76.0882	3e-17	6.66e-15
CL12828.Contig3	Potri.011G079500.1	0	38.2114	0.1055	76.0025	3.14e-17	6.94e-15	similar to Chlorophyll a-b binding protein 2; similar to chloroplast precursor (LHCII type I CAB-2) (LHCP). [ORG:Glycine max]
CL11908.Contig2	Potri.001G418500.13	893.815	569.842	679.723	75.9861	3.16e-17	6.98e-15	polyubiquitin 10-like [Glycine max]
Unigene10887		1.3543	35.9457	77.2812	75.6676	3.71e-17	8.17e-15
CL10632.Contig5	Potri.016G080700.2	37.2505	140.404	58.1829	75.6411	3.76e-17	8.26e-15	ankyrin repeat-containing protein At5g02620-like [Glycine max]
CL10690.Contig1	Potri.012G048200.1	14.7275	94.1618	30.928	75.6042	3.83e-17	8.4e-15	similar to calcium binding protein. [ORG:Sesbania rostrata]; [ co-ortholog (2of2) of CAC43238, At1g18210, ]
CL2209.Contig3	Potri.003G193800.5	0.1888	45.748	4.4738	75.3326	4.38e-17	9.6e-15	similar to expressed protein in Arabidopsis thaliana; similar to expressed protein in Arabidopsis thaliana; [ co-ortholog (2of2) of At3g12320, At5g06980, ]
CL1092.Contig3	Potri.017G074800.1	22.3473	87.6759	15.8054	75.3087	4.44e-17	9.7e-15
Unigene4704	Potri.008G159500.3	241.546	87.424	216.592	75.2632	4.54e-17	9.9e-15	similar to expressed protein in Arabidopsis thaliana; similar to expressed protein in Arabidopsis thaliana; [ ortholog of At3g55760,]
CL4526.Contig2	Potri.009G151700.1	30.9231	103.878	23.2012	75.2566	4.55e-17	9.91e-15	similar to tetratricopeptide repeat (TPR)-containing protein; [ co-ortholog (1of3) of At5g21990, ]
CL12881.Contig2	Potri.008G125700.1	77.7612	9.6309	20.1954	74.9824	5.22e-17	1.13e-14	similar to RING-H2 zinc finger protein RHA2a.; [ co-ortholog (1of2) of At1g15100, ]
CL9180.Contig2	Potri.006G259400.6	338.805	148.501	285.604	74.8383	5.61e-17	1.22e-14	class II knotted-like homeobox protein [Prunus persica]
CL1851.Contig4	Potri.005G024200.2	39.2592	150.48	154.583	74.6004	6.32e-17	1.37e-14	similar to expressed protein in Arabidopsis thaliana; [ co-ortholog (1of2) of At5g27830, ]
Unigene2224	Potri.010G071000.1	133.006	45.7536	40.2056	74.238	7.58e-17	1.64e-14
CL6457.Contig3		10.9934	59.4138	103.67	74.0595	8.28e-17	1.79e-14
CL7323.Contig1	Potri.001G230600.1	9.1675	93.941	44.4728	73.7228	9.8e-17	2.11e-14	F-box family protein; similar to hypothetical protein GB:AAF24593 GI:6692128 from (Arabidopsis thaliana) ; similar to SKP1 interacting partner 2 (SKIP2) TIGR_Ath1:At5g67250; [ co-ortholog (2of2) of At1g31350, ]
Unigene16660		323.767	387.392	182.721	73.6477	1.02e-16	2.19e-14	Mitochondrial protein, putative [Medicago truncatula]
Unigene11857	Potri.010G132100.1	128.375	164.169	289.212	73.5449	1.07e-16	2.3e-14
CL3703.Contig4	Potri.016G098200.1	171.358	49.3822	92.1623	73.4424	1.13e-16	2.41e-14	similar to Aquaporin TIP1.2 (Tonoplast intrinsic protein 1.2) (Gamma-tonoplast intrinsic protein 2) (Gamma-TIP2) (Salt-stress induced tonoplast intrinsic protein).; [ co-ortholog (2of3) of At3g26520, At2g36830, ]
CL10272.Contig2	Potri.016G024700.1	75.3562	214.401	120.895	73.4209	1.14e-16	2.43e-14	similar to CALMODULIN 6; [ co-ortholog (2of2) of At3g43810, At5g21274, ]
Unigene21071	Potri.T058900.1	203.84	81.8568	91.3733	73.2466	1.24e-16	2.65e-14	RNA and export factor-binding protein 2 [Vitis vinifera]
CL2240.Contig20	Potri.005G020200.1	7.36	57.188	5.6547	73.2368	1.25e-16	2.66e-14	similar to calmodulin-binding protein 60-C. [ORG:Phaseolus vulgaris]; [ co-ortholog (3of9) of AAN65368, CAB71126, AAN65369, ]
CL13656.Contig1	Potri.002G196700.3	155.8	37.1052	96.1902	73.1	1.34e-16	2.84e-14	universal stress protein (USP) family protein; similar to ER6 protein (Lycopersicon esculentum) GI:5669654; [ co-ortholog (1of2) of At3g62550, ]
CL8993.Contig4	Potri.003G122900.1	2.5053	59.1623	12.9793	73.0451	1.38e-16	2.91e-14	rhomboid family protein; similar to Rhomboid family; [ co-ortholog (1of2) of At1g63120, At4g23070, At1g12750, ]
CL371.Contig4	Potri.008G148000.1	32.386	106.048	25.4746	73.0035	1.4e-16	2.97e-14	similar to PROTEIN KINASE 2B; [ co-ortholog (2of2) of At2g02800, ]
CL14612.Contig1	Potri.011G026600.1	122.399	223.087	83.0898	72.9919	1.41e-16	2.98e-14	similar to polyubiquitin. [ORG:Cucumis melo]; [ co-ortholog (2of11) of CAA10056, CAA38256, P03993, BAA76429, BAA05670, AAQ08998, AAL33551, AAF31707, BAA85750, AAP31578, AAF70460, AAQ08999, BAA05085, CAA06197, ]
CL6772.Contig3	Potri.T100200.2	554.859	849.631	610.722	72.9892	1.41e-16	2.98e-14	unknown [Populus trichocarpa]
Unigene25992	Potri.008G174100.2	25.1208	87.3187	14.5846	72.977	1.42e-16	2.99e-14	similar to beta-amylase; putative; similar to 1; similar to 4-alpha-D-glucan maltohydrolase; putative; similar to beta-amylase enzyme (Arabidopsis thaliana) GI:6065749; similar to beta-amylase PCT-BMYI from (Solanum tuberosum); [ co-ortholog (1of2) of At3
CL10955.Contig2	Potri.010G219100.1	239.107	101.4	120.163	72.64	1.68e-16	3.53e-14
Unigene11106	Potri.004G148300.1	11.9665	67.833	9.7402	72.6024	1.72e-16	3.59e-14
CL14543.Contig1	Potri.009G024300.1	86.657	75.2028	194.129	72.5441	1.77e-16	3.69e-14
CL5244.Contig3	Potri.015G144600.1	0.9127	7.3174	49.5571	72.5332	1.78e-16	3.71e-14
CL7129.Contig2	Potri.009G090000.1	245.562	108.807	121.382	72.0567	2.25e-16	4.69e-14	40S ribosomal protein S29-like [Vitis vinifera]
Unigene2637	Potri.012G048700.1	39.8279	156.665	90.0442	71.931	2.4e-16	4.99e-14	similar to UTP-glucose glucosyltransferase. [ORG:Manihot esculenta]; [ co-ortholog (1of2) of CAA54610, BAB86932, Q40286, ]
CL14543.Contig2	Potri.001G230900.1	2.3102	27.4097	70.766	71.6115	2.82e-16	5.84e-14
Unigene32999	Potri.002G178100.1	66.7633	159.184	53.1694	71.5305	2.93e-16	6.06e-14	similar to Expressed protein in Arabidopsis thaliana; [ ortholog of At2g46735,]
Unigene50921	Potri.009G018900.1	116.118	39.6604	30.2528	71.5318	2.93e-16	6.06e-14
CL11880.Contig2	Potri.002G050800.4	21.5011	13.3696	81.3502	71.1524	3.54e-16	7.29e-14
Unigene34683	Potri.001G452000.1	0.6486	41.8114	2.8026	71.1559	3.54e-16	7.29e-14	probable F-box protein At1g60180-like [Vitis vinifera]
Unigene31432	Potri.008G067300.1	675.234	701.904	976.413	70.8612	4.1e-16	8.42e-14	similar to Chlorophyll a-b binding protein CP29.3; similar to chloroplast precursor (LHCII protein 4.3) (LHCB4.3).; [ ortholog of At2g40100,]
CL419.Contig8	Potri.017G036800.8	199.167	370.879	211.364	70.4866	4.94e-16	1.01e-13	similar to UBIQUITIN 11; [ co-ortholog (1of2) of At4g02890, At4g05050, ]
CL6808.Contig5	Potri.012G069800.2	9.3488	63.1766	9.5265	70.392	5.18e-16	1.06e-13	ABC transporter family protein; similar to AbcA; similar to Dictyostelium discoideum; similar to DDU66526; similar to member of ATH subfamily; [ co-ortholog (1of2) of At5g61690, At5g61730, At3g47730, ]
Unigene29218	Potri.001G088900.1	18.191	99.2237	36.5587	70.3405	5.32e-16	1.09e-13
CL6320.Contig1	Potri.008G152300.2	5.5691	59.8309	10.9189	70.3017	5.42e-16	1.11e-13	serine/threonine-protein kinase WNK1-like [Vitis vinifera]
CL4363.Contig5	Potri.006G267700.1	270.593	115.155	160.374	70.2294	5.62e-16	1.14e-13	similar to CONSTANS-like protein 2. [ORG:Malus x domestica]; [ co-ortholog (1of2) of AAC99310, At5g24930, AAC99309, ]
CL12711.Contig3	Potri.010G028900.1	255.733	255.359	438.051	70.1853	5.75e-16	1.17e-13	similar to expressed protein in Arabidopsis thaliana; similar to low similarity to N-methyl-D-aspartate receptor-associated protein (Drosophila melanogaster) GI:567104; [ co-ortholog (1of2) of At4g15470, ]
Unigene17476	Potri.018G075900.1	35.378	142.93	75.7032	69.7328	7.21e-16	1.46e-13
CL12267.Contig2	Potri.005G186200.1	165.437	326.684	182.65	69.7167	7.26e-16	1.47e-13	similar to hypothetical protein. [ORG:Populus deltoides x Populus maximowiczii]; [ co-ortholog (5of5) of CAG27628, ]
CL2057.Contig1	Potri.008G181900.1	626.622	409.841	674.407	69.7143	7.27e-16	1.47e-13	similar to Photosystem II core complex proteins psbY; similar to chloroplast precursor (L- arginine metabolising enzyme) (L-AME) [Contains: Photosystem II protein psbY-1 (psbY-A1); similar to Photosystem II protein psbY-2 (psbY-A2)].; [ co-ortholog (2of2)
Unigene2081	Potri.005G113100.1	278.643	155.033	341.609	69.722	7.25e-16	1.47e-13	chaperone protein dnaJ 11, chloroplastic-like [Vitis vinifera]
Unigene4770	Potri.014G088100.1	85.4772	228.668	137.911	69.6593	7.48e-16	1.5e-13	probable receptor-like protein kinase At5g24010-like [Vitis vinifera]
Unigene2621	Potri.014G088100.1	230.462	427.054	271.201	69.5566	7.87e-16	1.58e-13	fringe-related protein [Arabidopsis thaliana]
Unigene14723	Potri.001G192800.3	0.9011	54.3426	12.7463	69.5184	8.02e-16	1.61e-13
Unigene50568	Potri.003G025100.1	131.149	56.4484	34.3947	69.4979	8.1e-16	1.62e-13	LRR receptor-like serine/threonine-protein kinase GSO1-like [Vitis vinifera]
CL2277.Contig6	Potri.006G255000.1	42.5661	115.141	28.9632	68.9915	1.04e-15	2.08e-13	similar to Putative clathrin assembly protein At2g25430.; [ co-ortholog (2of2) of At4g32285, At2g25430, ]
Unigene32814	Potri.018G107300.1	37.5301	150.349	132.221	68.8007	1.15e-15	2.29e-13	similar to eukaryotic translation initiation factor 5A isoform V. [ORG:Hevea brasiliensis]
Unigene21208	Potri.005G204600.1	6.7135	36.5849	81.9287	68.7206	1.2e-15	2.37e-13	aspartic proteinase nepenthesin-2-like [Vitis vinifera]
Unigene32607	Potri.019G116700.1	153.692	37.5853	106.175	68.7278	1.19e-15	2.37e-13
CL7695.Contig5	Potri.018G130800.1	144.502	55.2421	49.1715	68.6666	1.23e-15	2.43e-13	f-box family protein [Populus trichocarpa]
Unigene45723	Potri.001G017900.1	31.7003	9.6495	83.1167	68.5109	1.33e-15	2.63e-13	UPF0481 protein At3g47200-like [Vitis vinifera]
CL2939.Contig1	Potri.016G041600.3	71.6864	186.833	206.633	68.4965	1.34e-15	2.64e-13	similar to LIGHT STRESS-REGULATED 1; similar to EARLY RESPONSIVE TO DEHYDRATION 15; [ co-ortholog (2of2) of At2g41430, ]
Unigene1808	Potri.006G166700.1	67.0069	9.0312	14.1795	68.4835	1.35e-15	2.65e-13	unknown [Populus trichocarpa]
Unigene10049	Potri.003G085100.2	294.487	204.714	125.959	68.2436	1.52e-15	2.99e-13	60S ribosomal protein L37a [Medicago truncatula]
Unigene424	Potri.005G078700.1	43.1805	153.1	150.85	68.2166	1.54e-15	3.02e-13	similar to 1L-myo-inositol 1-phosphate synthase. [ORG:Phaseolus vulgaris]; [ co-ortholog (1of2) of AAA91164, AAK72098, At2g22240, T10964, At4g39800, AAK69514, AAK49896, Q41107, CAH68559, ]
CL14182.Contig2	Potri.013G001600.3	22.3337	108.033	44.289	68.075	1.65e-15	3.24e-13	similar to Hydrophobic protein RCI2A (Low temperature and salt responsive protein LTI6A).; [ ortholog of At3g05880,]
Unigene11497	Potri.006G104600.2	62.5375	191.629	171.758	68.0604	1.66e-15	3.25e-13	light-inducible protein ATLS1 [Elaeis guineensis]
CL12794.Contig1	Potri.008G127600.1	24.545	127.59	99.9012	67.7028	1.99e-15	3.88e-13	probable ribose-5-phosphate isomerase-like [Vitis vinifera]
CL2911.Contig5	Potri.013G103800.1	69.4915	15.7955	10.0234	67.7054	1.99e-15	3.88e-13	phenylcoumaran benzylic ether reductase -like protein [Populus trichocarpa]
CL13351.Contig1	Potri.006G204300.1	15.6881	17.4027	77.7828	67.6847	2.01e-15	3.91e-13	similar to syringolide-induced protein B13-1-9. [ORG:Glycine max]; [ co-ortholog (2of2) of At2g35980, BAB86894, ]
Unigene6278	Potri.009G085900.1	4.0053	62.3943	83.2625	67.6622	2.03e-15	3.94e-13	predicted protein [Populus trichocarpa]
Unigene3301	Potri.018G114200.1	22.5451	90.0636	22.5305	67.482	2.22e-15	4.31e-13
Unigene29228	Potri.T011200.1	91.2326	169.746	241.497	67.4497	2.26e-15	4.37e-13	defensin-like protein 6-like [Vitis vinifera]
Unigene17338	Potri.002G256200.2	30.5649	105.714	30.7633	67.4378	2.27e-15	4.39e-13	glycosyltransferase, CAZy family GT47 [Populus trichocarpa]
Unigene2281		72.8061	12.7396	16.0069	67.4016	2.31e-15	4.46e-13
CL4442.Contig5	Potri.013G153400.2	1.7483	16.5844	58.3193	67.3458	2.38e-15	4.58e-13	similar to SP8 binding protein homolog - cucumber. [ORG:Cucumis sativus]; [ co-ortholog (5of9) of JC6203, AAC37515, ]
Unigene53044	Potri.T053000.1	7.165	51.0179	3.7405	67.3406	2.38e-15	4.58e-13	BED finger-nbs-lrr resistance protein [Populus trichocarpa]
Unigene3517	Potri.008G171000.1	8.3661	72.8814	21.9011	67.3243	2.4e-15	4.61e-13	similar to expressed protein in Arabidopsis thaliana; similar to Involved in electron flow in Photosystem I. Essential for photoprotection.; [ co-ortholog (2of2) of At2g05620, ]
Unigene5401	Potri.012G054300.1	207.244	74.673	121.287	67.3022	2.43e-15	4.65e-13	protease inhibitor/seed storage/lipid transfer protein (LTP) family protein; similar to TED4 (Zinnia elegans) GI:493721; [ co-ortholog (2of2) of At1g48750, At3g18280, ]
Unigene28836	Potri.009G108200.1	195.047	63.5086	128.092	67.1321	2.65e-15	5.06e-13	similar to At2g15890 (At2g15890/F19G14.11) mRNA; similar to expressed protein in Arabidopsis thaliana; [ ortholog of At2g15890,]
Unigene35221	Potri.003G012100.1	34.9286	138.667	72.7853	67.1126	2.67e-15	5.1e-13	similar to expressed protein in Arabidopsis thaliana; [ co-ortholog (1of2) of At1g80520, At1g15760, ]
Unigene39732	Potri.003G029400.1	49.2563	1.7938	76.3755	67.1024	2.68e-15	5.12e-13	predicted protein [Populus trichocarpa]
Unigene36894	Potri.006G111300.1	120.859	35.4794	43.1685	67.0878	2.7e-15	5.14e-13	unknown [Populus trichocarpa]
CL1092.Contig2	Potri.017G074800.1	4.3504	30.0858	72.8369	66.9354	2.92e-15	5.54e-13
Unigene35181	Potri.002G134700.1	1.8728	40.86	2.2769	66.8483	3.05e-15	5.78e-13
CL13060.Contig1	Potri.003G082100.1	90.2348	7.6675	57.7616	66.6904	3.3e-15	6.24e-13	HXXXD-type acyl-transferase-like protein [Arabidopsis thaliana]
Unigene30516	Potri.003G028700.1	163.288	54.1496	78.5824	66.4928	3.64e-15	6.88e-13	leucine rich repeat family protein with ABC domain [Populus trichocarpa]
Unigene31712	Potri.005G096200.1	58.4609	23.264	115.97	66.4683	3.69e-15	6.95e-13
CL4232.Contig1	Potri.008G186500.7	29.5464	112.509	40.8813	66.3715	3.87e-15	7.28e-13	similar to octicosapeptide/Phox/Bem1p (PB1) domain-containing protein; [ co-ortholog (1of3) of At1g70640, ]
CL11808.Contig2	Potri.002G165000.1	0.2196	20.4738	58.4484	66.2469	4.12e-15	7.74e-13	similar to seed maturation protein PM22; similar to late embryogenesis abundant protein; similar to LEA protein. [ORG:Glycine max]; [ co-ortholog (2of2) of AAA61564, AAD25354, P46519, T06356, AAF64451, At2g46140, ]
CL671.Contig2	Potri.016G011800.1	146.196	54.5064	54.2834	66.1021	4.43e-15	8.3e-13	predicted protein [Populus trichocarpa]
Unigene40597	Potri.006G071200.1	2.2344	0.1203	37.3533	66.085	4.47e-15	8.36e-13	similar to xyloglucan endo-1; similar to 4-beta-D-glucanase (EC 3.2.1.-) - adzuki bean. [ORG:Vigna angularis]; [ co-ortholog (15of15) of AAR27065, BAA03922, BAC03237, AAN07898, AAN03485, Q41638, BAA03925, A49539, Q39857, B49539, ]
Unigene36144	Potri.010G042000.1	60.9044	180.987	99.4994	66.0522	4.54e-15	8.49e-13	similar to galactinol synthase; putative; similar to galactinol synthase GI:5608497 from (Ajuga reptans); [ co-ortholog (2of3) of At1g60450, At1g60470, ]
Unigene5758	Potri.001G064600.4	105.354	19.1443	49.4788	65.9529	4.77e-15	8.9e-13	disease resistance protein [Glycine max]
CL9539.Contig3	Potri.014G120700.1	946.163	657.209	948.027	65.8747	4.96e-15	9.24e-13	similar to CP12 domain-containing protein; [ ortholog of At3g62410,]
CL14182.Contig1	Potri.013G001600.2	82.421	200.163	96.0351	65.742	5.3e-15	9.86e-13	similar to Hydrophobic protein RCI2A (Low temperature and salt responsive protein LTI6A).; [ ortholog of At3g05880,]
Unigene36491	Potri.004G072900.1	300.882	143.073	179.626	65.6574	5.53e-15	1.03e-12
Unigene5082	Potri.017G135800.1	183.47	58.6892	115.025	65.5925	5.71e-15	1.06e-12	1-aminocyclopropane-1-carboxylate oxidase homolog 1-like [Vitis vinifera]
CL4995.Contig2	Potri.018G019800.5	19.4524	111.066	62.505	65.3016	6.61e-15	1.22e-12	similar to putative WRKY transcription factor. [ORG:Populus euramericana]; [ co-ortholog (1of2) of CAG27614, ]
Unigene45889	Potri.016G130700.1	25.7848	77.4234	10.2983	65.3016	6.61e-15	1.22e-12	tubby structurally-related protein [Carica papaya]
Unigene27681	Potri.003G132200.3	5.809	82.888	48.2183	65.3083	6.58e-15	1.22e-12
CL12284.Contig1	Potri.006G068900.1	2.5807	53.129	11.4141	65.1526	7.12e-15	1.31e-12	basic 7S globulin-like [Vitis vinifera]
CL5884.Contig1	Potri.003G082300.1	81.0841	204.585	211.694	65.0672	7.43e-15	1.36e-12
CL10204.Contig3	Potri.005G044400.5	150.467	123.133	38.8477	65.0031	7.67e-15	1.41e-12	similar to Cu/Zn superoxide dismutase. [ORG:Pisum sativum]; [ co-ortholog (1of2) of At1g08830, 1803526A, BAD51400, CAC33845, JW0084, CAE54085, AAA33659, CAA10160, ]
CL9133.Contig1	Potri.004G122900.1	6.4055	83.2497	47.3667	64.7374	8.76e-15	1.6e-12	probable calcium-binding protein CML45-like [Glycine max]
Unigene19054	Potri.003G115200.1	8.9587	26.5623	75.7295	64.5897	9.43e-15	1.72e-12
Unigene36778	Potri.001G226400.2	20.8875	68.578	114.477	64.4301	1.02e-14	1.86e-12
Unigene153	Potri.002G026200.1	17.8547	21.5388	82.1038	64.2783	1.1e-14	2.01e-12	predicted protein [Populus trichocarpa]
CL11355.Contig2	Potri.005G166500.1	7.265	60.2869	87.204	64.1403	1.18e-14	2.15e-12	F-box family protein; [ co-ortholog (1of2) of At1g22220, ]
CL10901.Contig1	Potri.002G157700.3	3.884	31.4159	70.7926	63.9564	1.29e-14	2.35e-12	DNA-binding family protein; remorin family protein; similar to DNA-binding protein gi|601843|Arabidopsis (thaliana ; similar to remorin (Solanum tuberosum) GI:1881585; [ co-ortholog (2of2) of At3g61260, ]
CL6169.Contig3	Potri.012G085900.1	210.396	361.058	404.752	63.9026	1.33e-14	2.41e-12	predicted protein [Populus trichocarpa]
CL14373.Contig2	Potri.015G006800.1	78.1974	84.5637	186.892	63.8521	1.36e-14	2.47e-12	SAUR family protein [Populus trichocarpa]
Unigene21529	Potri.003G128600.1	313.997	227.421	430.01	63.8202	1.39e-14	2.5e-12	aquaporin, MIP family, PIP subfamily [Populus trichocarpa]
CL14010.Contig1	Potri.019G059000.1	1.4933	45.3934	6.9809	63.7276	1.45e-14	2.62e-12
CL10061.Contig1	Potri.001G235800.1	0.2343	2.7755	37.1438	63.5049	1.62e-14	2.92e-12	zinc finger (C2H2 type) family protein; similar to C2H2 type; [ ortholog of At3g53600,At2g37430,]
CL13785.Contig3	Potri.008G134000.1	0.7767	44.9536	69.803	63.4771	1.64e-14	2.96e-12	MutT/nudix family protein; similar to low similarity to SP|Q09790 Diadenosine 5\'; similar to 5\'\'\'-P1; similar to P6-hexaphosphate hydrolase (EC 3.6.1.-) (Ap6A hydrolase) {Schizosaccharomyces pombe}; [ co-ortholog (2of2) of At1g14860, At2g01670, ]
Unigene13581	Potri.016G109400.1	44.3291	129.845	47.6889	63.4355	1.68e-14	3.01e-12	SOUL heme-binding family protein; weakly similar to SOUL protein (Mus musculus) GI:4886906; [ ortholog of At2g37970,]
Unigene23620	Potri.005G025800.1	16.8819	107.307	80.471	63.2289	1.86e-14	3.34e-12	similar to RALF-LIKE 23; [ co-ortholog (1of3) of At3g16570, At4g15800, ]
CL14170.Contig1	Potri.010G027500.1	3.3123	69.475	32.2228	62.8611	2.24e-14	4e-12	similar to expressed protein in Arabidopsis thaliana; [ co-ortholog (2of2) of At3g21570, ]
Unigene37039	Potri.016G104300.1	25.7741	4.39	67.1442	62.7578	2.36e-14	4.21e-12	protease inhibitor/seed storage/lipid transfer protein (LTP) family protein; protease inhibitor/seed storage/lipid transfer protein (LTP) family protein; [ ortholog of At3g53980,]
CL1933.Contig5	Potri.011G142300.1	232.894	133.462	98.6484	62.6244	2.52e-14	4.49e-12	similar to polypeptide precursor of photosystem II. [ORG:Pyrus pyrifolia]; [ co-ortholog (1of2) of AAF78511, ]
Unigene11189	Potri.001G081500.2	2008.18	1543.03	1723.86	62.5402	2.63e-14	4.68e-12	similar to photosystem I chain III - garden pea (fragment). [ORG:Pisum sativum]; [ co-ortholog (1of2) of At1g31330, S00315, ]
Unigene30514	Potri.003G028700.1	82.533	27.2661	14.8838	62.4317	2.77e-14	4.93e-12	LRR receptor-like serine/threonine-protein kinase GSO1-like [Vitis vinifera]
CL5672.Contig2	Potri.006G130200.1	173.508	88.9413	62.2591	62.3318	2.92e-14	5.17e-12	similar to DNA-binding protein S1FA3.; [ co-ortholog (1of2) of At3g09735, ]
CL2515.Contig11	Potri.001G088800.1	4.5055	66.8971	25.594	62.3051	2.96e-14	5.24e-12	N-rich protein [Glycine max]
CL12342.Contig3	Potri.014G095500.1	201.408	73.1555	125.898	62.259	3.02e-14	5.35e-12	GH3 family protein [Populus trichocarpa]
CL5639.Contig5	Potri.002G176300.1	93.6134	15.2995	96.4782	61.9854	3.47e-14	6.12e-12	similar to homeobox leucine zipper protein. [ORG:Prunus armeniaca]; [ co-ortholog (2of4) of AAD38144, At2g46680, At3g61890, ]
CL6959.Contig2	Potri.006G006300.1	10.9395	72.4955	21.5896	61.8329	3.74e-14	6.6e-12	similar to VQ motif-containing protein; [ co-ortholog (2of2) of At3g22160, At4g15120, ]
Unigene35709	Potri.001G320400.3	84.53	220.825	147.785	61.5978	4.21e-14	7.41e-12
CL10536.Contig1	Potri.010G198100.1	39.1433	119.767	43.0687	61.3841	4.68e-14	8.23e-12	predicted protein [Populus trichocarpa]
Unigene15196	Potri.012G134000.1	0.1476	38.0991	64.7257	61.372	4.71e-14	8.27e-12	similar to AP2 domain-containing protein; similar to low similarity to DREB1B GI:3738226 from (Arabidopsis thaliana); [ ortholog of At5g52020,]
CL12802.Contig2	Potri.010G142000.1	55.2565	10.5408	6.25	61.3422	4.78e-14	8.38e-12	60S ribosomal protein L29-1-like [Glycine max]
CL2517.Contig2	Potri.001G152100.3	0.6903	33.4314	0.7662	61.3107	4.86e-14	8.48e-12	Beta-galactosidase [Medicago truncatula]
Unigene4979	Potri.017G150000.1	83.2096	55.4722	162.356	61.3139	4.85e-14	8.48e-12	predicted protein [Populus trichocarpa]
CL7920.Contig1	Potri.004G121800.1	18.7446	89.883	31.7915	61.2845	4.92e-14	8.58e-12	similar to AOBP (ascorbate oxidase promoter-binding protein). [ORG:Cucurbita maxima]; [ ortholog of BAA08094,At5g62430,]
CL3357.Contig4	Potri.004G216900.1	10.7641	89.3577	79.4806	61.2267	5.07e-14	8.82e-12	zinc finger (C2H2 type) family protein; similar to C2H2 type; [ ortholog of At5g03510,]
Unigene32539	Potri.008G119600.1	15.8834	76.5878	20.2872	60.9638	5.78e-14	1e-11
CL5358.Contig2	Potri.016G105700.1	4.0214	40.4471	1.8594	60.8816	6.02e-14	1.04e-11	similar to expressed protein in Arabidopsis thaliana; similar to expressed protein in Arabidopsis thaliana; [ co-ortholog (1of4) of At2g37940, At2g29525, At3g54020, ]
CL13489.Contig1	Potri.001G303000.1	5.1224	57.6033	14.5928	60.7078	6.57e-14	1.14e-11	UDP-glycosyltransferase 73B3-like [Glycine max]
CL11467.Contig2	Potri.005G116600.1	134.91	32.7992	92.9332	60.6378	6.8e-14	1.18e-11	similar to HISTONE H1-3; [ co-ortholog (1of2) of At2g18050, ]
Unigene28644	Potri.014G019400.1	265.419	180.06	360.46	60.6289	6.83e-14	1.18e-11
Unigene14584	Potri.015G121300.2	4.4925	57.0127	76.7556	60.5386	7.15e-14	1.23e-11
CL1359.Contig4	Potri.001G092400.1	3.4467	47.4527	73.4882	60.4577	7.44e-14	1.28e-11	similar to AP2 domain-containing transcription factor; putative; [ co-ortholog (2of2) of At1g64380, ]
CL8724.Contig2	Potri.016G104600.2	177.998	67.917	90.2157	60.4552	7.45e-14	1.28e-11
Unigene9142	Potri.018G130300.1	8.1654	50.6156	5.3269	60.2288	8.35e-14	1.43e-11	similar to expressed protein in Arabidopsis thaliana; [ co-ortholog (1of4) of At5g20190, At1g80130, ]
Unigene37959	Potri.002G168600.1	3.8743	54.1096	13.2027	60.1796	8.55e-14	1.47e-11	hydroquinone glucosyltransferase [Vitis vinifera]
Unigene32645	Potri.001G091400.1	258.668	113.486	166.668	60.0757	9.01e-14	1.54e-11
CL5287.Contig1	Potri.001G320000.1	76.0245	201.201	183.666	59.8044	1.03e-13	1.76e-11	similar to UDP-D-GLUCURONATE 4-EPIMERASE 6; [ ortholog of At3g23820,]
CL2240.Contig5	Potri.013G010700.1	6.4846	51.311	7.7394	59.6546	1.11e-13	1.9e-11	Calmodulin-binding protein [Arabidopsis thaliana]
Unigene45567	Potri.018G027700.1	70.4778	26.8622	7.465	59.6268	1.13e-13	1.92e-11	ein3-binding f-box protein 3 [Populus trichocarpa]
Unigene37757	Potri.002G098600.1	0.4252	3.9245	37.1462	59.388	1.27e-13	2.16e-11
Unigene26198	Potri.006G019900.1	13.5709	0.4049	48.1777	58.7773	1.72e-13	2.93e-11
Unigene35538	Potri.006G072400.1	34.5143	135.683	103.314	58.5578	1.92e-13	3.26e-11	WRKY transcription factor 7 [(Populus tomentosa x P. bolleana) x P. tomentosa]
Unigene13560	Potri.011G150800.1	98.7035	15.3436	69.7629	58.4728	2.01e-13	3.4e-11	E3 ubiquitin-protein ligase RHA1B-like [Brachypodium distachyon]
CL6546.Contig1	Potri.013G150500.1	2.099	41.0897	5.1462	58.3739	2.11e-13	3.56e-11
Unigene25134	Potri.016G089400.1	5.1547	54.6958	13.0184	58.3673	2.12e-13	3.57e-11
CL12531.Contig2	Potri.004G020500.1	940.089	637.496	781.46	58.2658	2.23e-13	3.75e-11	Thiamine thiazole synthase 2, chloroplastic; AltName: Full=Thiazole biosynthetic enzyme 2; Flags: Precursor
CL12276.Contig1	Potri.009G130100.2	55.7246	159.406	82.8172	58.2304	2.27e-13	3.81e-11	similar to peptidyl-prolyl cis-trans isomerase; similar to cyclophilin (CYP2); similar to rotamase; similar to peptidyl-prolyl cis-trans isomerase; similar to PPIase (cyclophilin; similar to cyclosporin A-binding protein) (Arabidopsis t; [ ortholog of At2
Unigene50396	Potri.012G023400.1	9.133	79.1386	78.2091	58.1038	2.42e-13	4.05e-11	SAUR family protein [Populus trichocarpa]
CL9876.Contig3	Potri.001G154100.1	0.3987	32.787	1.6993	57.8225	2.78e-13	4.66e-11	AP2/ERF domain-containing transcription factor [Populus trichocarpa]
CL6254.Contig3	Potri.004G155300.1	517.189	551.545	335.135	57.8095	2.8e-13	4.68e-11	similar to glycine-rich RNA-binding protein. [ORG:Ricinus communis]; [ co-ortholog (1of2) of AAC61786, CAC80549, At2g21660, AAD48471, AAF06329, AAL13082, ]
Unigene698		13.8998	51.37	91.6455	57.8052	2.8e-13	4.68e-11
Unigene33363		0.4506	1.0917	31.8078	57.7858	2.83e-13	4.72e-11
Unigene32249		0.8475	3.064	35.7468	57.7695	2.85e-13	4.75e-11
Unigene21423	Potri.004G148300.1	8.9525	56.0933	10.1115	57.7179	2.93e-13	4.87e-11
Unigene9836	Potri.006G034700.3	311.222	163.25	185.912	57.711	2.94e-13	4.88e-11	predicted protein [Populus trichocarpa]
Unigene36650	Potri.002G122600.1	150.953	185.934	300.625	57.6921	2.97e-13	4.92e-11	transcription factor MYB44-like [Vitis vinifera]
CL4515.Contig2	Potri.008G017300.1	24.5437	105.618	109.628	57.6693	3e-13	4.97e-11	similar to 40S ribosomal protein S17 (RPS17B); [ co-ortholog (2of2) of At2g05220, At2g04390, At5g04800, ]
CL1592.Contig3	Potri.008G054700.1	269.776	468.042	332.612	57.546	3.19e-13	5.27e-11	similar to heat shock protein 70 cognate. [ORG:Salix gilgiana]; [ co-ortholog (11of11) of S14992, CAA44620, CAA83548, 1805333A, CAA67588, AAN87001, S08662, CAA67867, S44168, CAA82915, T09535, AAA82975, S53498, CAA36067, S42078, BAA34919, AAG23797, P26413,
CL7836.Contig1	Potri.014G135900.3	97.5619	29.1789	31.4307	57.2457	3.71e-13	6.12e-11	similar to expressed protein in Arabidopsis thaliana; similar to PrMC3 (Pinus radiata) GI:5487873; [ co-ortholog (2of2) of At3g63010, ]
CL5598.Contig1	Potri.001G373400.1	250.925	117.797	146.663	57.097	4e-13	6.58e-11	transcription elongation factor 1 homolog isoform 1 [Vitis vinifera]
CL451.Contig10	Potri.003G029200.1	183.537	87.7214	79.7631	57.014	4.16e-13	6.85e-11	LRR receptor-like serine/threonine-protein kinase GSO1-like [Vitis vinifera]
Unigene34003	Potri.004G206600.1	26.4828	72.2107	116.975	56.9566	4.29e-13	7.04e-11
Unigene17546	Potri.006G071200.1	70.8906	24.3657	113.279	56.9065	4.39e-13	7.21e-11	similar to xyloglucan endo-1; similar to 4-beta-D-glucanase (EC 3.2.1.-) - adzuki bean. [ORG:Vigna angularis]; [ co-ortholog (15of15) of AAR27065, BAA03922, BAC03237, AAN07898, AAN03485, Q41638, BAA03925, A49539, Q39857, B49539, ]
CL5006.Contig1	Potri.016G019100.1	5.4202	26.0357	64.7536	56.5903	5.15e-13	8.43e-11
CL11908.Contig1	Potri.001G418500.1	785.716	790.891	1061.29	56.5141	5.35e-13	8.74e-11	polyubiquitin 10-like [Glycine max]
Unigene34864		18.1788	23.0098	78.5723	56.4283	5.58e-13	9.11e-11
CL13785.Contig2	Potri.008G134000.1	0.063	4.2365	35.4323	56.4179	5.61e-13	9.15e-11	MutT/nudix family protein; similar to low similarity to SP|Q09790 Diadenosine 5\'; similar to 5\'\'\'-P1; similar to P6-hexaphosphate hydrolase (EC 3.6.1.-) (Ap6A hydrolase) {Schizosaccharomyces pombe}; [ co-ortholog (2of2) of At1g14860, At2g01670, ]
CL5821.Contig1	Potri.001G354600.2	2.1969	45.3374	9.363	56.3579	5.78e-13	9.41e-11	similar to expressed protein in Arabidopsis thaliana; similar to expressed protein in Arabidopsis thaliana; [ co-ortholog (2of2) of At4g18070, ]
CL9098.Contig1	Potri.010G191300.1	26.7572	62.3395	113.506	56.3147	5.91e-13	9.59e-11	similar to putative Hs1pro-1-like protein. [ORG:Cicer arietinum]; [ co-ortholog (2of2) of AAG44839, At2g40000, At3g55840, AAK72104, ]
Unigene17307	Potri.003G171100.1	449.716	250.484	362.859	56.3147	5.91e-13	9.59e-11	similar to expressed protein in Arabidopsis thaliana; similar to EST gb|AA650671|and gb|T20610 ; [ co-ortholog (1of3) of At1g27350, At1g27330, ]
Unigene34478	Potri.017G129900.1	5.133	48.3707	8.3684	56.2475	6.11e-13	9.9e-11	similar to RNA and export factor-binding protein; putative; similar to transcriptional coactivator ALY; similar to Mus musculus; similar to EMBL:MMU89876; [ co-ortholog (2of2) of At1g66260, At5g37720, ]
CL2317.Contig6	Potri.T094500.1	102.416	18.4328	76.2031	56.2168	6.2e-13	1e-10	leucine rich repeat family protein with ABC domain [Populus trichocarpa]
Unigene32253	Potri.017G150000.1	474.166	271.958	355.583	56.2245	6.18e-13	1e-10	UDP-glycosyltransferase 88A1-like [Vitis vinifera]
CL1284.Contig5	Potri.004G085400.1	508.186	489.342	307.932	56.1999	6.26e-13	1.01e-10	similar to glutamate-ammonia ligase (EC 6.3.1.2) gamma; similar to cytosolic - kidney bean. [ORG:Phaseolus vulgaris]; [ co-ortholog (2of5) of JQ0937, AAB23379, P08282, S62712, AAQ01729, AAP20795, AAB03492, AAD52008, 1211328A, P00965, AJFBQ, CAA63963, 2106
Unigene51491	Potri.016G065300.2	0.7749	32.1008	1.4349	56.0219	6.84e-13	1.1e-10	cinnamyl alcohol dehydrogenase-like protein [Populus trichocarpa]
Unigene13289	Potri.016G142000.1	1.7833	36.1494	2.9137	55.9882	6.96e-13	1.12e-10	Avr9/Cf-9 rapidly elicited protein 31 [Nicotiana tabacum]
Unigene5939	Potri.006G186200.2	257.682	426.978	270.049	55.9762	7e-13	1.12e-10	similar to CBL-INTERACTING PROTEIN KINASE 6; [ co-ortholog (4of4) of At4g30960, ]
CL1314.Contig1	Potri.019G063100.1	71.1657	12.1737	22.8242	55.8609	7.41e-13	1.19e-10	similar to Chlorophyll a-b binding protein CP26; similar to chloroplast precursor (Light- harvesting complex II protein 5) (LHCB5) (LHCIIc).; [ ortholog of At4g10340,]
CL1543.Contig3	Potri.016G046200.2	30.8049	72.1601	8.7127	55.7308	7.91e-13	1.26e-10	similar to Omega-6 fatty acid desaturase; similar to endoplasmic reticulum (EC 1.14.19.-) (Delta-12 desaturase).; [ co-ortholog (2of2) of At3g12120, ]
Unigene30060		0.6987	12.0396	45.4055	55.7342	7.9e-13	1.26e-10
Unigene18203	Potri.018G098000.1	1.2011	17.804	51.3867	55.7174	7.96e-13	1.27e-10
Unigene27813	Potri.002G107700.3	288.314	461.106	293.543	55.5743	8.55e-13	1.36e-10	similar to Phosphoenolpyruvate carboxykinase [ATP] (EC 4.1.1.49) (PEP carboxykinase) (Phosphoenolpyruvate carboxylase) (PEPCK).; [ co-ortholog (2of2) of At4g37870, ]
Unigene1137	Potri.001G455100.1	111.784	27.8118	56.8096	55.5704	8.57e-13	1.36e-10
Unigene14778	Potri.001G303600.1	5.3374	55.5056	15.4071	55.4247	9.22e-13	1.47e-10	UDP-glycosyltransferase 73B3-like [Glycine max]
Unigene32837	Potri.018G086500.1	64.0453	11.5488	87.2325	55.4059	9.31e-13	1.48e-10
Unigene36606	Potri.015G025800.1	4.9833	63.3821	26.3706	55.2872	9.88e-13	1.56e-10
CL9230.Contig2	Potri.014G025500.1	1.624	41.3017	7.1786	55.2759	9.93e-13	1.57e-10	transferase family protein; similar to anthranilate N-hydroxycinnamoyl/benzoyltransferase; similar to Dianthus caryophyllus (gi:2239091); [ ortholog of At5g07850,At5g42830,]
Unigene1415	Potri.007G123300.1	302.059	490.108	329.501	55.1948	1.03e-12	1.63e-10	polyubiquitin, partial [Wolffia australiana]
CL10632.Contig6	Potri.016G080700.2	28.0491	81.8493	18.151	55.0562	1.11e-12	1.75e-10	ankyrin repeat-containing protein At5g02620-like [Vitis vinifera]
Unigene28765	Potri.003G165700.1	6.7817	61.8372	20.861	54.8546	1.23e-12	1.93e-10	GEM-like protein 5 [Vitis vinifera]
CL5206.Contig3	Potri.010G248700.1	186.615	80.2602	95.3857	54.8301	1.24e-12	1.95e-10	similar to uridylyltransferase-related; similar to (Protein-PII) uridylyltransferase (PII uridylyl- transferase) (Uridylyl removing enzyme) (UTase)(SP:Q9AC53) (Caulobacter crescentus); similar to uridylyltransferase-related; similar to (Protein-PII) uridy
Unigene9596	Potri.001G397200.1	1.8681	7.5357	41.8567	54.8013	1.26e-12	1.98e-10
Unigene6487	Potri.004G021500.4	192.874	289.396	140.74	54.7873	1.27e-12	1.99e-10	Ubiquitin-like protein [Medicago truncatula]
Unigene24445	Potri.015G023900.1	130.232	103.183	34.3693	54.733	1.3e-12	2.04e-10	similar to chitinase. [ORG:Trifolium repens]; [ co-ortholog (9of12) of CAA61280, AAD27874, AAF64474, AAG25709, CAB43737, T10448, AAP68451, BAA77676, BAA96445, BAA01948, AAB82745, P17541, AAF67828, AAB33105, T05187, AAF67829, P36908, CAA49998, S57468, CAC1
CL5802.Contig1	Potri.009G034800.2	7.2044	75.5736	63.547	54.6282	1.37e-12	2.15e-10	zinc finger (C3HC4-type RING finger) family protein; similar to C3HC4 type (RING finger); [ co-ortholog (1of2) of At3g46620, At5g59550, ]
CL3160.Contig1	Potri.003G139000.2	43.1426	138.919	77.7041	54.3375	1.59e-12	2.48e-10	uncharacterized protein LOC778318 precursor [Solanum lycopersicum]
Unigene30861	Potri.006G238600.1	2.558	44.7816	9.4526	54.2065	1.7e-12	2.64e-10	AP2/ERF domain-containing transcription factor [Populus trichocarpa]
Unigene20926	Potri.009G043200.2	75.8735	19.858	19.9365	54.1783	1.72e-12	2.68e-10
CL2515.Contig6	Potri.001G088800.1	1.5013	51.267	18.262	54.1582	1.74e-12	2.7e-10	N-rich protein [Glycine max]
CL12448.Contig2	Potri.011G109500.1	17.4646	85.3924	94.916	54.1207	1.77e-12	2.75e-10	orf [Ricinus communis]
CL3921.Contig3	Potri.001G301900.2	6.0507	21.5415	60.8283	54.1051	1.78e-12	2.76e-10	similar to C2 domain-containing protein; similar to calcium-dependent protein kinase (Dunaliella tertiolecta) GI:6644464; [ ortholog of At4g34150,]
Unigene53048	Potri.013G009900.2	41.0945	6.2013	2.6927	54.1033	1.78e-12	2.76e-10
Unigene23388	Potri.007G051600.1	78.1719	26.0173	113.941	53.7756	2.1e-12	3.25e-10	lysine-rich arabinogalactan protein 17 [Vitis vinifera]
CL11322.Contig3	Potri.001G422800.2	69.9183	5.0907	57.9043	53.6909	2.19e-12	3.39e-10	similar to putative disease resistance gene analog NBS-LRR. [ORG:Malus prunifolia]; [ co-ortholog (43of69) of AAF72913, AAQ73293, AAF72925, AAF72915, AAF72910, AAF72914, AAF72912, AAL99047, AAF72911, AAM77267, AAF72924, ]
CL8170.Contig2	Potri.009G048300.1	4.233	33.0767	64.4781	53.518	2.39e-12	3.69e-10
Unigene24996	Potri.006G007100.1	43.893	109.258	34.0885	53.5104	2.4e-12	3.7e-10	Anthocyanidin 3-O-glucosyltransferase 6; AltName: Full=Flavonol 3-O-glucosyltransferase 6; AltName: Full=UDP-glucose flavonoid 3-O-glucosyltransferase 6
Unigene25168	Potri.002G251200.1	67.7721	137.405	185.014	53.4637	2.46e-12	3.78e-10	uncharacterized protein At5g48480-like [Glycine max]
Unigene35320	Potri.010G180400.4	731.384	535.422	497.977	53.4242	2.51e-12	3.85e-10	phosphoglycolate phosphatase-like [Glycine max]
Unigene9621	Potri.010G127600.1	22.7067	107.378	75.0092	53.4026	2.53e-12	3.88e-10	similar to expressed protein in Arabidopsis thaliana; similar to PrMC3 (Pinus radiata) GI:5487873; [ co-ortholog (2of2) of At1g68620, ]
CL14557.Contig1	Potri.001G320000.1	107.394	239.172	218.452	53.3228	2.64e-12	4.04e-10	similar to UDP-D-GLUCURONATE 4-EPIMERASE 6; [ ortholog of At3g23820,]
CL6694.Contig3	Potri.006G202200.1	4.3919	40.1274	3.9782	53.2803	2.69e-12	4.12e-10	similar to syntaxin 121 (SYP121); similar to syntaxin-related protein (SYR1); similar to cDNA syntaxin-related protein At-SYR1 (At-Syr1) GI:4206788; similar to SP|Q9ZSD4 Syntaxin 121 (AtSYP121) (Syntaxin-related prot; [ co-ortholog (2of2) of At3g11820, ]
Unigene2041	Potri.014G170600.3	65.7682	16.5837	13.8618	53.2232	2.77e-12	4.23e-10	similar to Zinc finger protein CONSTANS-LIKE 14.; [ co-ortholog (1of2) of At3g07650, At5g48250, ]
Unigene8863	Potri.002G182500.7	38.5784	0.7278	7.0684	53.1703	2.85e-12	4.34e-10
CL4384.Contig1	Potri.017G110800.3	4.3578	49.4888	68.3151	53.059	3.01e-12	4.58e-10	predicted protein [Populus trichocarpa]
Unigene4696	Potri.003G220900.1	93.7721	198.932	218.687	52.9	3.26e-12	4.95e-10	arabinogalactan peptide 14-like [Vitis vinifera]
CL6033.Contig1		2.8102	5.175	39.2882	52.8827	3.29e-12	4.99e-10
CL2886.Contig4	Potri.011G158500.1	7.9531	56.4842	14.3957	52.874	3.3e-12	5e-10	reticuline oxidase-like protein-like [Vitis vinifera]
Unigene24375	Potri.017G110000.2	195.836	118.787	80.0029	52.8553	3.33e-12	5.04e-10	40S ribosomal protein S8 [Glycine max]
CL6233.Contig3	Potri.018G129200.1	5.3054	66.7437	35.1273	52.8438	3.35e-12	5.07e-10	Blue copper protein [Medicago truncatula]
CL14219.Contig5	Potri.003G076800.1	8.5643	53.0808	10.4098	52.82	3.39e-12	5.12e-10	Glycogenin-2 [Medicago truncatula]
Unigene36210	Potri.013G054000.1	42.5996	30.6147	104.259	52.7909	3.44e-12	5.19e-10	NAC domain protein NAC5 [Gossypium hirsutum]
CL2524.Contig3	Potri.008G072100.1	25.8326	85.5069	25.3737	52.4985	3.98e-12	5.99e-10	probable LRR receptor-like serine/threonine-protein kinase MRH1-like [Vitis vinifera]
Unigene6173	Potri.011G112700.1	233.582	414.3	302.974	52.445	4.09e-12	6.15e-10	similar to glycolate oxidase. [ORG:Lens culinaris]; [ co-ortholog (1of2) of BAA03131, At3g14420, At3g14415, AAC32392, T09388, 1803516A, ]
Unigene24530	Potri.001G230900.1	1.0611	15.1986	46.8316	52.2331	4.55e-12	6.83e-10	predicted protein [Populus trichocarpa]
CL11590.Contig2	Potri.002G198800.1	0.4647	2.7167	31.6883	52.1753	4.68e-12	7.01e-10	similar to expressed protein in Arabidopsis thaliana; [ co-ortholog (1of2) of At4g02170, At5g38700, ]
CL4204.Contig1	Potri.007G080800.3	0.5534	18.4735	48.5142	52.1729	4.69e-12	7.01e-10	similar to hypothetical protein. [ORG:Cicer arietinum]; [ ortholog of CAB61744,At5g64850,At5g09960,]
Unigene23130	Potri.012G044300.2	2.8885	14.4354	49.0562	52.1751	4.68e-12	7.01e-10	nudix hydrolase 4 [Glycine max]
CL2588.Contig2	Potri.009G080700.1	11.9073	62.0549	15.7346	52.12	4.81e-12	7.18e-10	methionine sulfoxide reductase type [Populus trichocarpa]
Unigene23585	Potri.017G096500.1	409.437	226.984	336.157	52.0037	5.1e-12	7.6e-10	similar to RALF-LIKE 27; [ co-ortholog (2of2) of At3g29780, ]
CL12717.Contig1	Potri.005G084700.1	5.6083	58.8941	68.5456	51.8131	5.61e-12	8.35e-10
Unigene36581	Potri.001G342500.1	342.936	246.125	180.881	51.8107	5.62e-12	8.35e-10	similar to 60S ribosomal protein L27.; [ ortholog of At2g32220,At3g22230,At4g15000,]
Unigene39708	Potri.012G044300.1	1.2493	1.1007	30.1429	51.6516	6.08e-12	9.03e-10	predicted protein [Populus trichocarpa]
CL12638.Contig1	Potri.002G140300.1	74.6761	9.1935	68.9365	51.635	6.13e-12	9.09e-10	similar to senescence-associated protein-related; similar to senescence-associated protein SAG102 (GI:22331931) (Arabidopsis thaliana); [ co-ortholog (2of2) of At2g44670, ]
CL3758.Contig2	Potri.017G015700.2	81.8661	17.8614	31.883	51.6032	6.23e-12	9.23e-10	similar to expressed protein in Arabidopsis thaliana; similar to arabinogalactan-protein; similar to AGP (GI:1087015) {Pyrus communis}; similar to Protein E6. (SP:Q01197) {{Gossypium hirsutum}}; [ co-ortholog (1of3) of At1g03820, ]
CL13853.Contig2	Potri.016G017100.1	19.2579	75.817	22.487	51.4916	6.59e-12	9.74e-10	glycosyltransferase [Malus x domestica]
Unigene20682	Potri.005G252200.1	20.6127	89.4855	38.6553	51.4456	6.74e-12	9.95e-10	bromodomain protein [Populus trichocarpa]
CL7185.Contig2	Potri.001G124200.1	18.6958	76.4273	23.9386	51.3639	7.02e-12	1.04e-09	similar to glycerol-3-phosphate transporter; putative; similar to glycerol 3-phosphate permease; putative; similar to cAMP inducible 2 protein (Mus musculus) GI:4580997; similar to glycerol-3-phosphate transporter (glycerol 3-phosphate permease) (Homo sap
CL5716.Contig1	Potri.001G119300.1	71.7756	9.5595	33.824	51.2329	7.5e-12	1.1e-09	invertase/pectin methylesterase inhibitor family protein; similar to low similarity to extensin (Volvox carteri) GI:21992; [ co-ortholog (2of2) of At1g62760, ]
CL11526.Contig2	Potri.001G253300.9	256.422	128.892	153.129	51.1113	7.97e-12	1.17e-09	similar to aminotransferase 2. [ORG:Cucumis melo]; [ co-ortholog (1of2) of AAL62332, At2g13360, AAQ56194, AAQ56193, AAQ56192, AAL47679, ]
Unigene7963	Potri.002G187400.1	8.4487	43.8844	3.9792	50.9319	8.72e-12	1.28e-09	multidrug/pheromone exporter, MDR family, ABC transporter family [Populus trichocarpa]
CL10525.Contig2	Potri.009G086900.1	3.7753	13.2099	48.3687	50.7043	9.77e-12	1.43e-09
CL3270.Contig5	Potri.002G168700.1	5.7428	65.8208	35.3068	50.6642	9.96e-12	1.46e-09	WRKY transcription factor 6 [(Populus tomentosa x P. bolleana) x P. tomentosa]
Unigene54820		0.3539	26.4216	0.2427	50.5168	1.07e-11	1.57e-09
CL4409.Contig3	Potri.013G122000.1	97.0978	44.6224	24.6618	50.4806	1.09e-11	1.6e-09	flavonoid o-methyltransferase related [Populus trichocarpa]
CL2339.Contig1	Potri.004G061800.1	27.4654	107.744	59.2297	50.4386	1.12e-11	1.63e-09	armadillo/beta-catenin repeat family protein; similar to U-box domain-containing protein; [ co-ortholog (2of2) of At1g29340, ]
Unigene23076	Potri.001G148600.1	158.575	62.3304	162.578	50.4026	1.14e-11	1.65e-09
Unigene13874	Potri.005G107700.1	18.0924	73.6836	22.3192	50.3663	1.16e-11	1.68e-09	similar to expressed protein in Arabidopsis thaliana; [ ortholog of At2g17705,]
Unigene31749	Potri.006G072400.1	48.8693	147.616	94.7166	50.3133	1.19e-11	1.73e-09	WRKY transcription factor 7 [(Populus tomentosa x P. bolleana) x P. tomentosa]
CL7502.Contig2	Potri.019G131300.1	34.4401	99.8521	124.562	50.2646	1.22e-11	1.77e-09	AP2/ERF domain-containing transcription factor [Populus trichocarpa]
Unigene21166	Potri.016G101900.1	76.606	12.6239	78.3689	50.2344	1.24e-11	1.79e-09	similar to expressed protein in Arabidopsis thaliana; [ co-ortholog (1of2) of At2g37750, ]
CL13298.Contig2	Potri.001G079800.1	21.129	21.7275	76.0772	50.2259	1.24e-11	1.8e-09	ethylene-responsive element-binding family protein; similar to ethylene responsive element binding factor 5 (AtERF5) (Swiss-Prot:O80341) (Arabidopsis thaliana); [ co-ortholog (1of2) of At5g51190, At5g61600, ]
Unigene35076	Potri.011G067500.1	1.8662	35.726	4.6805	50.1087	1.32e-11	1.9e-09	similar to CBL-interacting protein kinase 20; similar to PROTEIN KINASE 18; [ ortholog of At5g45820,]
CL10519.Contig1	Potri.008G218600.1	16.8227	43.29	86.0282	50.0645	1.34e-11	1.94e-09	predicted protein [Populus trichocarpa]
Unigene28912	Potri.001G224900.3	36.8554	0.9072	6.8247	49.9948	1.39e-11	2.01e-09
CL1236.Contig3	Potri.005G209500.2	392.843	472.832	611.837	49.8671	1.48e-11	2.14e-09	uncharacterized protein At3g63140, chloroplastic-like [Glycine max]
Unigene2175	Potri.013G130300.1	13.2328	74.1968	30.9364	49.858	1.49e-11	2.14e-09
Unigene24844	Potri.003G165700.1	8.8568	71.4858	38.0426	49.7752	1.55e-11	2.23e-09
Unigene3926	Potri.002G187400.1	7.8877	42.8254	4.184	49.6842	1.63e-11	2.33e-09	multidrug/pheromone exporter, MDR family, ABC transporter family [Populus trichocarpa]
Unigene423	Potri.005G078700.11	10.5803	52.6577	9.6703	49.6412	1.66e-11	2.38e-09	similar to 1L-myo-inositol 1-phosphate synthase. [ORG:Phaseolus vulgaris]; [ co-ortholog (1of2) of AAA91164, AAK72098, At2g22240, T10964, At4g39800, AAK69514, AAK49896, Q41107, CAH68559, ]
CL12010.Contig1	Potri.004G021500.4	97.7195	84.6064	21.0386	49.629	1.67e-11	2.39e-09
CL185.Contig1	Potri.016G054600.3	50.0582	120.452	44.8958	49.6299	1.67e-11	2.39e-09	similar to calcium-dependent protein kinase; putative; similar to CDPK; putative; similar to calcium-dependent protein kinase; putative; similar to CDPK; putative; similar to calmodulin-domai; [ co-ortholog (1of2) of At2g41860, At3g57530, ]
Unigene35599	Potri.006G199500.1	41.7994	10.1809	74.8868	49.5113	1.77e-11	2.53e-09	ABC transporter family protein; ABC transporter family protein; [ co-ortholog (2of2) of At5g06530, ]
Unigene12995	Potri.008G045800.1	176.63	312.43	189.994	49.4967	1.79e-11	2.54e-09	leucine-rich repeat extensin-like protein 3 [Arabidopsis thaliana]
Unigene9143	Potri.006G203200.1	329.42	247.813	172.203	49.4957	1.79e-11	2.54e-09	digalactosyldiacylglycerol synthase 1, chloroplastic-like [Glycine max]
Unigene11481	Potri.008G192600.1	2.4574	14.0437	46.3886	49.4578	1.82e-11	2.59e-09	glycosyltransferase, CAZy family GT8 [Populus trichocarpa]
CL10984.Contig1		10.6648	49.856	7.3382	49.4375	1.84e-11	2.61e-09	Cell wall-associated hydrolase, partial [Medicago truncatula]
Unigene6125	Potri.015G138100.1	40.6305	28.6363	98.1008	49.4242	1.85e-11	2.62e-09	similar to small nuclear ribonucleoprotein-related; similar to snRNP-related; similar to snRNP-associated polypeptide N (Rattus norvegicus) GP|206694|gb|AAA42059|; [ ortholog of At4g18372,]
Unigene19985		2.7207	26.6673	55.5036	49.3689	1.9e-11	2.69e-09
CL3199.Contig2	Potri.T113400.1	21.1628	97.0609	85.6878	49.3025	1.97e-11	2.78e-09	predicted protein [Populus trichocarpa]
CL4921.Contig4	Potri.016G130700.1	16.956	57.188	8.4342	49.2644	2.01e-11	2.82e-09	predicted protein [Populus trichocarpa]
CL4921.Contig8	Potri.T175800.1	15.446	77.8677	32.9488	49.2666	2e-11	2.82e-09	tubby structurally-related protein [Carica papaya]
CL671.Contig3	Potri.T113400.1	12.89	0.4281	41.9431	49.2728	2e-11	2.82e-09	predicted protein [Populus trichocarpa]
CL5754.Contig1	Potri.009G132000.1	16.9864	81.0328	34.9493	49.247	2.02e-11	2.84e-09	glycine-rich protein 2-like [Vitis vinifera]
Unigene45803	Potri.002G006100.1	26.8214	90.9314	33.6104	49.1657	2.11e-11	2.96e-09
Unigene1794		1.263	0.7073	28.1697	49.0532	2.23e-11	3.13e-09
CL1492.Contig4	Potri.003G089300.2	259.496	147.654	140.185	48.9632	2.33e-11	3.27e-09	similar to glycine cleavage system protein H precursor [validated] - garden pea. [ORG:Pisum sativum]; [ co-ortholog (1of3) of At1g32470, 1HTP, At2g35370, GCPMH, ]
CL11586.Contig2	Potri.001G091700.1	6.9099	42.5116	5.1823	48.7868	2.55e-11	3.56e-09
CL3608.Contig2	Potri.001G383500.1	150.387	276.604	163.989	48.7291	2.62e-11	3.66e-09	probable rhamnose biosynthetic enzyme 1 [Vitis vinifera]
CL13778.Contig1	Potri.009G146200.1	194.467	348.64	237.375	48.6754	2.69e-11	3.76e-09	similar to 60s acidic ribosomal protein. [ORG:Prunus dulcis]; [ co-ortholog (1of3) of At3g44590, At2g27710, At2g27720, AAL91663, ]
Unigene2213	Potri.014G022900.1	121.767	193.158	81.3215	48.5552	2.86e-11	3.98e-09	similar to L-asparaginase. [ORG:Glycine max]; [ co-ortholog (1of2) of At3g16150, AAM23265, ]
Unigene35607	Potri.003G046100.1	7.6381	67.4201	35.57	48.5275	2.9e-11	4.03e-09
CL11013.Contig1	Potri.008G151600.1	385.969	215.185	324.665	48.5095	2.93e-11	4.07e-09	similar to photosystem I 20kD protein. [ORG:Cucumis sativus]; [ co-ortholog (1of2) of A60695, At1g03130, At4g02770, 1710320A, P32869, ]
Unigene11889		1.3776	29.5486	1.5798	48.4803	2.97e-11	4.12e-09
Unigene31760		1.0849	52.1068	27.3808	48.4791	2.97e-11	4.12e-09
Unigene32682	Potri.016G089400.1	3.3889	59.377	34.7581	48.4474	3.02e-11	4.18e-09
Unigene1251	Potri.008G150000.1	125.191	49.5301	52.7389	48.2901	3.27e-11	4.51e-09	similar to 40S ribosomal protein S16. [ORG:Euphorbia esula]; [ co-ortholog (1of2) of AAF34799, ]
Unigene33139	Potri.013G140100.1	3.7368	37.1913	4.4643	48.2634	3.31e-11	4.57e-09	ATP synthase subunit alpha [Medicago truncatula]
CL2438.Contig5	Potri.002G102500.1	9.0891	56.9935	16.6228	48.1393	3.52e-11	4.86e-09	UPF0483 protein AGAP003155 [Vitis vinifera]
CL1275.Contig5	Potri.012G106100.1	317.511	167.333	281.439	48.1216	3.55e-11	4.89e-09	similar to Auxin response factor 2 (ARF1-binding protein) (ARF1-BP).; [ co-ortholog (1of2) of At5g62000, ]
CL5229.Contig1	Potri.010G186500.1	139.427	52.0981	71.2627	48.0997	3.59e-11	4.94e-09	RING-H2 finger protein ATL66-like [Glycine max]
Unigene11555	Potri.019G054800.3	15.2407	67.8199	20.9757	47.9817	3.81e-11	5.23e-09	similar to thioredoxin f precursor - garden pea. [ORG:Pisum sativum]; [ ortholog of S20929,At5g16400,At3g02730,]
Unigene9691	Potri.019G093900.1	203.986	87.7485	180.343	47.9661	3.84e-11	5.27e-09	endochitinase PR4 [Vitis vinifera]
Unigene1027	Potri.013G005800.3	0.4732	35.5951	7.3399	47.8955	3.98e-11	5.45e-09	similar to galactinol synthase. [ORG:Glycine max]; [ co-ortholog (3of3) of AAM96867, At1g09350, At1g56600, ]
CL5385.Contig4	Potri.006G097500.1	6.5305	40.013	4.0596	47.8198	4.13e-11	5.65e-09	transferase family protein; [ co-ortholog (1of2) of At5g01210, ]
Unigene20034		5.4527	47.3083	11.4904	47.8008	4.17e-11	5.7e-09
CL5167.Contig2	Potri.013G017600.1	80.7513	17.8316	34.6676	47.775	4.22e-11	5.77e-09	40S ribosomal protein s21e [Camellia sinensis]
CL4046.Contig4	Potri.008G058500.10	0	23.8604	0	47.7208	4.34e-11	5.92e-09	similar to Ribulose bisphosphate carboxylase/oxygenase activase; similar to chloroplast precursor (RuBisCO activase) (RA).; [ co-ortholog (2of2) of At2g39730, ]
Unigene13600	Potri.019G116800.1	155.141	266.779	299.634	47.7031	4.38e-11	5.96e-09
Unigene32813	Potri.008G032900.1	198.021	335.102	207.041	47.6545	4.49e-11	6.1e-09	nodulin family protein; similar to nodulin-like protein (Arabidopsis thaliana) GI:3329368; similar to nodule-specific protein Nlj70 (Lotus japonicus) GI:3329366; [ ortholog of At2g39210,]
CL8049.Contig1	Potri.009G158900.1	1.4708	22.9821	49.9906	47.6384	4.52e-11	6.14e-09	similar to harpin-induced protein-related; similar to HIN1-related; similar to harpin-responsive protein-related; similar to 1 transmembrane domain containing protein; similar to hin1 homolog (GI:13122296) (Arabidopsis thaliana); similar to hin1 (GI:22830
CL825.Contig3	Potri.005G112900.4	343.973	226.885	196.273	47.5305	4.77e-11	6.48e-09	similar to Chain A; similar to Pea Fnr Y308s Mutant In Complex With Nadp+. [ORG:Pisum sativum]; [ co-ortholog (1of2) of 1QFY_A, 1601517A, At1g20020, CAA30978, ]
Unigene32731	Potri.014G019500.1	302.834	172.74	315.978	47.5196	4.8e-11	6.5e-09
CL6059.Contig2	Potri.002G231900.1	0.0658	6.7175	33.9351	47.4521	4.96e-11	6.72e-09	similar to Putative pirin-like protein At3g59260.; [ co-ortholog (2of2) of At3g59260, At2g43120, At3g59220, ]
CL5520.Contig3	Potri.015G086800.1	47.3631	140.078	86.7318	47.3855	5.13e-11	6.94e-09	similar to leucine-rich repeat transmembrane protein kinase; putative; [ co-ortholog (2of2) of At2g31880, ]
Unigene27837	Potri.010G077000.2	0.5739	25.5686	0.4155	47.3469	5.23e-11	7.06e-09	basic helix-loop-helix (bHLH) family protein; similar to unknown protein (pir||T04030||; [ co-ortholog (1of2) of At5g43650, ]
Unigene36596		16.5729	71.6295	24.3467	47.3333	5.27e-11	7.1e-09
CL7219.Contig4	Potri.001G424700.1	21.8686	88.1952	39.5463	47.3125	5.32e-11	7.17e-09	transmembrane protein 189-like [Glycine max]
CL8851.Contig5	Potri.008G158000.1	3.7796	56.4057	27.8416	47.3082	5.34e-11	7.17e-09	similar to early light-induced protein precursor - garden pea. [ORG:Pisum sativum]; [ co-ortholog (1of2) of S01056, JC5876, At3g22840, ]
CL2849.Contig2	Potri.T108500.1	50.4298	1.7684	52.5018	47.2407	5.52e-11	7.41e-09
Unigene7110	Potri.005G259900.1	0.4773	16.4477	43.6175	47.1459	5.79e-11	7.76e-09	calcium-binding protein CML37 [Vitis vinifera]
Unigene9733	Potri.007G146300.2	253.231	383.482	230.506	47.1434	5.79e-11	7.76e-09	chilling-responsive protein [Nicotiana tabacum]
Unigene54450		0	23.9194	0.2308	46.9288	6.45e-11	8.63e-09
CL13489.Contig9	Potri.001G303600.1	4.4661	48.6946	15.0793	46.8756	6.62e-11	8.85e-09	UDP-glycosyltransferase 73B3-like [Glycine max]
CL3215.Contig2	Potri.010G150900.1	89.0387	121.382	199.08	46.8673	6.65e-11	8.87e-09	probable protein Pop3-like [Glycine max]
Unigene14481	Potri.008G166000.1	2.837	30.3611	1.1857	46.8682	6.65e-11	8.87e-09	AP2/ERF domain-containing transcription factor [Populus trichocarpa]
CL10413.Contig3	Potri.018G098000.1	3.0518	25.7253	53.6964	46.8192	6.81e-11	9.07e-09	NADH dehydrogenase subunit [Medicago truncatula]
CL10764.Contig2	Potri.008G210900.1	174.634	215.868	94.8582	46.7853	6.93e-11	9.21e-09	similar to AP2 domain transcription factor RAP2.3 (Related to AP2 protein 3) (Cadmium-induced protein AS30).; [ co-ortholog (2of2) of At3g16770, ]
Unigene17524		2.023	37.4616	7.3603	46.76	7.02e-11	9.31e-09
CL12990.Contig1	Potri.003G051900.6	70.5103	15.6092	24.8112	46.7609	7.01e-11	9.31e-09	thioesterase family protein; [ co-ortholog (2of2) of At3g16175, ]
Unigene4975	Potri.T128500.1	3.7894	3.4979	35.1278	46.7435	7.08e-11	9.37e-09	predicted protein [Populus trichocarpa]
CL4062.Contig2	Potri.016G055000.1	88.3503	202.639	180.439	46.7413	7.08e-11	9.37e-09	similar to 40S ribosomal protein S2.; [ co-ortholog (1of2) of At2g41840, ]
Unigene9584	Potri.003G006200.2	123.16	36.9657	104.837	46.6923	7.26e-11	9.59e-09
Unigene25479	Potri.003G107400.1	264.118	145.372	278.778	46.6571	7.39e-11	9.75e-09	similar to expressed protein in Arabidopsis thaliana; [ co-ortholog (2of2) of At4g25170, ]
Unigene24734	Potri.015G062100.6	12.5265	65.6375	23.2728	46.6402	7.45e-11	9.82e-09
Unigene51664		0	23.2952	0	46.5904	7.64e-11	1.01e-08	low-temperature inducible protein [Caragana jubata]
CL4992.Contig5	Potri.009G101200.1	73.7325	11.0126	42.0495	46.5389	7.84e-11	1.03e-08	abscisic acid responsive elements-binding protein 2 [Populus trichocarpa]
CL13310.Contig1	Potri.010G076800.1	28.5477	85.2559	27.4292	46.4552	8.17e-11	1.07e-08	histone H1 [Populus trichocarpa]
CL6077.Contig1	Potri.003G188400.1	16.0366	58.0316	11.3317	46.4473	8.21e-11	1.08e-08	protein SUPPRESSOR OF GENE SILENCING 3-like [Vitis vinifera]
Unigene17261	Potri.005G115000.1	353.689	274.34	457.004	46.3918	8.44e-11	1.11e-08	similar to Expressed protein in Arabidopsis thaliana; [ ortholog of At2g17972,]
Unigene39719	Potri.008G112700.1	322.218	325.782	185.147	46.3061	8.81e-11	1.15e-08	similar to heat shock protein; putative; similar to strong similarity to heat shock protein (Arabidopsis thaliana) GI:1906830; similar to histidine kinase-; similar to DNA gyrase B-; similar to and HSP90-like domain protein; similar to heat shock protein;
Unigene35286	Potri.001G297200.1	16.9599	67.8832	20.3344	46.2595	9.01e-11	1.18e-08	probable protein phosphatase 2C 63-like [Vitis vinifera]
Unigene12909		1.6796	13.9765	43.1172	46.2365	9.12e-11	1.19e-08
CL11884.Contig1	Potri.002G256900.4	1.7777	18.4007	46.6575	46.2172	9.21e-11	1.2e-08
CL682.Contig1		1.8678	12.0688	41.7242	46.2091	9.24e-11	1.2e-08
Unigene55233	Potri.013G005800.1	0.1882	25.9483	1.3556	46.1859	9.35e-11	1.22e-08	similar to galactinol synthase. [ORG:Glycine max]; [ co-ortholog (3of3) of AAM96867, At1g09350, At1g56600, ]
Unigene24034	Potri.002G018700.2	194.098	95.1153	103.278	46.1472	9.53e-11	1.24e-08	similar to unknown. [ORG:Phaseolus vulgaris]; [ co-ortholog (1of3) of CAB87834, T10865, AAD34458, AAA74195, ]
CL8294.Contig1	Potri.015G027700.1	13.8845	69.9991	27.5399	46.1133	9.7e-11	1.26e-08	anthocyanidin 5,3-O-glucosyltransferase-like [Vitis vinifera]
CL8978.Contig1	Potri.001G079000.10	6.9918	49.5371	12.8077	46.0504	1e-10	1.3e-08	ferric reductase-like transmembrane component family protein; similar to ferric-chelate reductase (FRO1) (Pisum sativum) GI:15341529; [ ortholog of At5g49740,At5g49730,]
Unigene528	Potri.007G047400.1	11.6229	56.6334	14.5139	46.0112	1.02e-10	1.32e-08	similar to Probable WRKY transcription factor 15 (WRKY DNA-binding protein 15).; [ co-ortholog (1of2) of At2g23320, ]
Unigene5822	Potri.009G083100.1	365.163	414.421	560.061	45.9991	1.03e-10	1.33e-08	similar to pathogenesis-related protein. [ORG:Pyrus pyrifolia]; [ co-ortholog (2of5) of CAB66337, At4g33720, AAD33696, AAF78528, AAM18099, ]
CL1459.Contig2	Potri.003G124000.1	3.995	32.9147	57.7356	45.8605	1.1e-10	1.42e-08	CLE15 protein [Glycine max]
Unigene3957	Potri.004G135200.3	0.9628	39.5416	11.5255	45.8351	1.11e-10	1.44e-08	4,5-DOPA dioxygenase extradiol-like protein [Vitis vinifera]
Unigene24913	Potri.012G133400.3	46.9778	102.787	32.1092	45.8075	1.13e-10	1.46e-08	similar to hypothetical protein. [ORG:Cicer arietinum]; [ co-ortholog (2of2) of At5g52060, CAC10210, ]
Unigene24503	Potri.004G052400.1	1.8039	44.7959	16.2655	45.676	1.21e-10	1.55e-08	glutamate-gated kainate-type ion channel receptor subunit GluR5 [Populus trichocarpa]
Unigene17356	Potri.005G023000.1	139.233	55.8939	68.9104	45.6756	1.21e-10	1.55e-08
CL1272.Contig4	Potri.013G054000.1	29.4507	37.5965	93.6652	45.6315	1.23e-10	1.58e-08	NAC domain protein, IPR003441 [Populus trichocarpa]
Unigene44458	Potri.012G140800.2	46.2043	132.973	76.2158	45.6197	1.24e-10	1.59e-08	remorin family protein; similar to C-terminal region; [ co-ortholog (2of2) of At3g48940, At5g23750, ]
Unigene8633	Potri.017G114600.5	18.5612	79.8145	34.5715	45.5461	1.29e-10	1.65e-08	similar to Ribulose bisphosphate carboxylase small chain 1A; similar to chloroplast precursor (EC 4.1.1.39) (RuBisCO small subunit 1A).; [ co-ortholog (1of2) of At1g67090, ]
Unigene18279		0.3656	47.4147	45.2942	45.5194	1.3e-10	1.67e-08
Unigene2367	Potri.002G092900.1	53.5578	85.3226	144.941	45.5014	1.32e-10	1.68e-08	similar to senescence-associated protein-related; similar to senescence-associated protein SAG102 (GI:22331931) (Arabidopsis thaliana); [ co-ortholog (2of2) of At1g78020, At1g22160, ]
Unigene32705	Potri.017G066900.2	191.223	327.064	207.443	45.5062	1.31e-10	1.68e-08	probable 26S proteasome complex subunit sem1-1 [Glycine max]
CL6448.Contig3	Potri.013G131200.2	48.6	9.2871	71.0571	45.4876	1.33e-10	1.69e-08	metallothionein 1b [Populus trichocarpa x Populus deltoides]
Unigene10015	Potri.004G092500.1	245.058	131.531	142.19	45.4601	1.34e-10	1.71e-08	probable carboxylesterase 18-like [Glycine max]
Unigene8986	Potri.002G127100.3	27.3502	20.6894	76.9975	45.4251	1.37e-10	1.74e-08
Unigene32918	Potri.004G078500.1	414.78	617.626	593.642	45.3326	1.43e-10	1.82e-08	similar to hypothetical protein. [ORG:Cicer arietinum]; [ co-ortholog (1of2) of At1g65720, CAA10123, ]
CL1257.Contig1	Potri.011G075000.1	7.6614	45.8365	8.8824	45.2777	1.47e-10	1.87e-08	Ycf68 protein [Medicago truncatula]
CL11976.Contig2	Potri.006G052800.7	16.5286	7.865	53.4826	45.2208	1.52e-10	1.92e-08
Unigene22787	Potri.019G114600.3	0.5848	10.5795	37.658	45.2163	1.52e-10	1.92e-08	nbs-lrr resistance protein [Populus trichocarpa]
CL256.Contig3	Potri.016G009700.1	30.269	101.782	104.83	45.0974	1.61e-10	2.04e-08	GRAS family transcription factor [Populus trichocarpa]
Unigene38637	Potri.T164900.1	8.0834	0.1514	34.2754	45.01	1.68e-10	2.13e-08	predicted protein [Populus trichocarpa]
Unigene1754	Potri.008G042100.1	32.2364	110.378	63.7751	44.9276	1.75e-10	2.21e-08	predicted protein [Populus trichocarpa]
CL14375.Contig1	Potri.017G146800.2	52.4687	11.3008	11.438	44.9202	1.76e-10	2.22e-08	predicted protein [Populus trichocarpa]
Unigene35391		0.9044	2.3808	28.1185	44.7468	1.92e-10	2.42e-08
CL23.Contig3	Potri.018G086700.1	110.497	43.1973	44.6158	44.7361	1.93e-10	2.43e-08	NADP-dependent malic enzyme; Short=NADP-ME
Unigene23761	Potri.002G261500.1	256.613	126.271	217.619	44.7189	1.95e-10	2.45e-08	predicted protein [Populus trichocarpa]
CL11570.Contig3	Potri.017G017200.1	10.9837	66.7847	30.2435	44.6243	2.04e-10	2.56e-08	glutaredoxin [Populus trichocarpa]
CL14190.Contig2	Potri.013G070900.1	3.0597	19.4677	48.4101	44.5962	2.07e-10	2.59e-08	proline-rich family protein; similar to proline rich extensin domain containing protein; [ ortholog of At5g45350,At4g19200,]
CL11462.Contig2	Potri.013G064800.2	2.744	33.8743	4.5166	44.5877	2.08e-10	2.6e-08	similar to expressed protein in Arabidopsis thaliana; similar to expression supported by MPSS; [ co-ortholog (1of2) of At1g28760, ]
Unigene12195	Potri.013G154000.1	3.165	34.5117	4.6037	44.4455	2.23e-10	2.79e-08	similar to nodulin-related; weakly similar to nodule-specific protein Nlj70 (Lotus japonicus) GI:3329366; [ co-ortholog (1of2) of At2g30300, ]
CL8835.Contig2	Potri.008G055900.4	0.459	13.5377	39.5869	44.4279	2.25e-10	2.81e-08	glucan endo-1,3-beta-glucosidase isoform 1 [Vitis vinifera]
Unigene2214	Potri.013G083300.1	40.6744	109.117	46.1424	44.3009	2.4e-10	2.99e-08	xanthine/uracil permease family protein; [ ortholog of At3g10960,]
CL8180.Contig1	Potri.005G180200.2	9.3397	46.7022	69.7048	44.2876	2.42e-10	3.01e-08	no apical meristem (NAM) family protein; similar to NAC domain protein NAM GB:AAD17313 GI:4325282 from (Arabidopsis thaliana); a large family of putative transcriptional activators with NA family member; [ co-ortholog (2of2) of At1g01720, ]
Unigene445	Potri.003G025100.1	56.5129	15.7089	11.5778	44.1672	2.57e-10	3.19e-08	predicted protein [Populus trichocarpa]
CL13008.Contig1	Potri.002G122800.1	1.5979	6.0227	33.7804	44.1	2.65e-10	3.29e-08
Unigene45897	Potri.001G230600.1	6.0366	62.2071	41.6026	44.1035	2.65e-10	3.29e-08	F-box family protein; similar to hypothetical protein GB:AAF24593 GI:6692128 from (Arabidopsis thaliana) ; similar to SKP1 interacting partner 2 (SKIP2) TIGR_Ath1:At5g67250; [ co-ortholog (2of2) of At1g31350, ]
Unigene50198	Potri.003G198900.1	12.1282	11.9959	53.3879	44.0664	2.7e-10	3.35e-08	nbs-lrr resistance protein [Populus trichocarpa]
Unigene32361	Potri.T027700.1	2.1491	27.1939	0.8078	43.9546	2.85e-10	3.53e-08	nbs-lrr resistance protein [Populus trichocarpa]
Unigene13654	Potri.T170100.1	49.4044	56.5255	123.69	43.8991	2.93e-10	3.63e-08	WRKY transcription factor 6 [(Populus tomentosa x P. bolleana) x P. tomentosa]
CL21.Contig31	Potri.007G097900.1	2.9648	31.6125	2.9225	43.8351	3.03e-10	3.74e-08	similar to diacylglycerol kinase; putative; similar to diacylglycerol kinase; similar to theta (diglyceride kinase; similar to DGK- theta; similar to DAG kinase theta). (Homo sapiens) SWISS-PROT:P52824; [ co-ortholog (1of2) of At5g63770, ]
Unigene23685	Potri.006G112500.1	1.7717	48.4146	24.3094	43.8222	3.05e-10	3.76e-08	similar to calcium-binding protein; putative; similar to SP|Q09011|Calcium binding-protein CAST {Solanum {tuberosum} ; [ co-ortholog (1of2) of At4g20780, At5g44460, ]
Unigene46187	Potri.015G142200.1	7.0307	54.7206	62.7937	43.7514	3.16e-10	3.89e-08	calmodulin-binding family protein; [ ortholog of At5g62070,At5g07240,]
Unigene294	Potri.008G092000.2	277.38	148.411	263.936	43.7273	3.2e-10	3.94e-08	similar to eukaryotic translation initiation factor 5A isoform VI. [ORG:Hevea brasiliensis]; [ co-ortholog (1of3) of AAQ08196, At1g13950, ]
Unigene2593	Potri.006G115000.1	29.2757	84.8288	28.7099	43.6637	3.3e-10	4.06e-08	ABC transporter family protein; similar to related to multi drug resistance proteins and P-glycoproteins; [ ortholog of At2g36380,At1g66950,]
CL3515.Contig1	Potri.010G217100.1	121.95	56.7825	47.5745	43.5841	3.43e-10	4.22e-08	similar to putative 40S ribosomal protein s12. [ORG:Fragaria x ananassa]; [ co-ortholog (2of3) of AAA79921, P46297, ]
Unigene50363	Potri.005G239300.1	0	21.9593	0.1013	43.5162	3.55e-10	4.36e-08	similar to Chlorophyll a-b binding protein 2; similar to chloroplast precursor (LHCII type I CAB-2) (LHCP). [ORG:Glycine max]; [ co-ortholog (1of3) of CAA31419, AAA50310, P12471, AAA33949, JA0179, AAF26741, P09755, AAR10886, P08221, At2g34430, ]
Unigene36334	Potri.001G439600.1	16.4125	64.9467	19.8814	43.4458	3.68e-10	4.51e-08	similar to expressed protein in Arabidopsis thaliana; [ co-ortholog (2of2) of At3g12920, ]
Unigene13405	Potri.018G014600.2	83.0278	75.4158	162.425	43.4209	3.73e-10	4.56e-08	similar to nucleoid DNA-binding protein. [ORG:Malus x domestica]; [ co-ortholog (9of9) of AAQ54564, ]
Unigene9687	Potri.010G133200.1	2.0791	50.9748	30.2366	43.3868	3.79e-10	4.64e-08	E3 ubiquitin-protein ligase [Medicago truncatula]
CL11129.Contig2	Potri.002G120600.1	132.079	91.9905	201.628	43.3749	3.81e-10	4.66e-08	progesterone 5beta reductase-A [Nicotiana tabacum]
CL3542.Contig4	Potri.017G013300.1	2.1397	27.2418	1.0272	43.3612	3.84e-10	4.68e-08	similar to protein phosphatase 2C; putative; similar to PP2C; putative; similar to protein phosphatase 2C; putative; similar to PP2C; putative; [ ortholog of At4g28400,At2g20630,]
Unigene30515	Potri.T041300.2	156.303	77.2722	182.547	43.2981	3.96e-10	4.83e-08	LRR receptor-like serine/threonine-protein kinase GSO1-like [Vitis vinifera]
Unigene26528	Potri.009G073000.1	8.3316	43.2307	66.2315	43.2908	3.98e-10	4.84e-08	similar to protein phosphatase 2C - alfalfa. [ORG:Medicago sativa]; [ co-ortholog (6of6) of T09640, CAA72341, ]
CL10961.Contig1	Potri.008G099900.1	13.4166	6.0958	47.2301	43.2854	3.99e-10	4.85e-08	1-cys peroxiredoxin [Populus trichocarpa]
CL4281.Contig1	Potri.005G087200.1	2.0938	26.8171	0.8574	43.223	4.11e-10	5e-08	AP2/ERF domain-containing transcription factor [Populus trichocarpa]
CL5593.Contig1	Potri.001G414700.1	1.5341	30.3355	3.7944	43.1544	4.26e-10	5.17e-08
Unigene35259	Potri.014G171300.2	1.1208	47.4921	26.4689	43.0837	4.41e-10	5.35e-08	similar to heavy-metal-associated domain-containing protein; similar to strong similarity to farnesylated proteins ATFP4 (GI:4097549) and ATFP5 (GI:4097551); [ ortholog of At5g48290,At3g07600,]
CL10207.Contig1	Potri.001G043100.1	62.1443	6.4332	46.3342	43.0398	4.51e-10	5.45e-08	similar to DNAJ heat shock N-terminal domain-containing protein; similar to SP|Q05646|Chaperone protein dnaJ Erysipelothrix rhusiopathiae ; similar to SP|P45555 Chaperone protein dnaJ (HSP40) Staphylococcus aureus; similar to J8 mRNA; similar to nuclear g
CL9541.Contig3	Potri.005G239100.3	69.1679	9.649	48.4229	43.039	4.51e-10	5.45e-08	similar to GAST-like gene product. [ORG:Fragaria x ananassa]; [ co-ortholog (2of2) of At2g18420, At1g75750, CAD35171, AAB97006, ]
CL3218.Contig2	Potri.001G411800.1	0.9629	5.0121	30.9565	43.029	4.53e-10	5.48e-08	calcium-binding protein PBP1 [Vitis vinifera]
Unigene31467	Potri.014G146100.1	6.9865	6.694	41.1685	42.9723	4.66e-10	5.63e-08	similar to brassinosteroid-regulated protein. [ORG:Glycine max]; [ co-ortholog (2of2) of AAA81350, At3g23730, T07678, P35694, At4g14130, ]
CL2303.Contig2	Potri.009G124100.1	1470.6	1324.84	1680.95	42.9592	4.69e-10	5.66e-08	similar to latex plastidic aldolase-like protein. [ORG:Hevea brasiliensis]; [ co-ortholog (2of2) of AAM46780, Q01517, AAA33643, AAA33642, Q01516, S29048, S29047, ]
CL6915.Contig2	Potri.009G139600.1	50.683	98.5664	28.7614	42.9531	4.71e-10	5.67e-08	similar to geranylgeranyl pyrophosphate synthase. [ORG:Malus x domestica]; [ co-ortholog (2of2) of AAQ54505, ]
Unigene1856	Potri.001G439600.1	34.8882	105.889	51.8121	42.8472	4.96e-10	5.97e-08	similar to expressed protein in Arabidopsis thaliana; [ co-ortholog (2of2) of At3g12920, ]
CL14403.Contig1	Potri.016G128300.1	6.8112	62.6176	42.3367	42.8373	4.99e-10	5.99e-08	similar to WRKY family transcription factor; similar to member of WRKY Transcription Factor; similar to Group I; [ ortholog of At2g38470,]
Unigene25043	Potri.006G221900.1	250.178	144.909	141.269	42.7998	5.08e-10	6.1e-08
CL6145.Contig6	Potri.002G126700.1	16.6822	62.6842	17.6556	42.7192	5.29e-10	6.34e-08	protein WEAK CHLOROPLAST MOVEMENT UNDER BLUE LIGHT 1-like [Vitis vinifera]
CL2924.Contig1	Potri.019G109100.1	33.2838	112.179	73.6154	42.6252	5.55e-10	6.64e-08
Unigene35877	Potri.T161800.1	86.9473	27.275	34.693	42.617	5.57e-10	6.66e-08	leucine rich repeat family protein with ABC domain [Populus trichocarpa]
CL9486.Contig1	Potri.005G028000.1	71.8984	11.2792	48.4621	42.5899	5.65e-10	6.75e-08	hydroxycinnamoyl CoA shikimate/quinate hydroxycinnamoyltransferase [Populus trichocarpa]
Unigene5899	Potri.002G124600.1	50.2104	111.593	141.08	42.5729	5.69e-10	6.8e-08	similar to expressed protein in Arabidopsis thaliana; [ co-ortholog (2of2) of At1g45688, At5g42860, ]
CL9890.Contig2	Potri.002G051300.1	256.147	170.678	133.188	42.552	5.75e-10	6.86e-08	S18.A ribosomal protein [Jatropha curcas]
CL7592.Contig1	Potri.011G053700.1	71.1639	73.112	151.412	42.5259	5.83e-10	6.94e-08	VQ motif-containing protein [Arabidopsis lyrata subsp. lyrata]
CL10952.Contig4	Potri.003G060100.2	39.9934	87.363	24.4388	42.4604	6.02e-10	7.16e-08	JHL25H03.12 [Jatropha curcas]
Unigene20135	Potri.010G042000.1	5.7292	39.7015	7.0043	42.4306	6.11e-10	7.26e-08	similar to galactinol synthase; putative; similar to galactinol synthase GI:5608497 from (Ajuga reptans); [ co-ortholog (2of3) of At1g60450, At1g60470, ]
CL9876.Contig2	Potri.003G081200.1	2.0187	27.6329	1.7014	42.3765	6.28e-10	7.46e-08	AP2/ERF domain-containing transcription factor [Populus trichocarpa]
Unigene29157	Potri.019G116600.1	71.1961	11.2004	46.2095	42.3732	6.29e-10	7.46e-08
Unigene23835	Potri.004G152300.1	31.6285	101.281	50.6511	42.3654	6.32e-10	7.48e-08	polyol transporter [Populus trichocarpa]
Unigene2829	Potri.011G128900.2	16.6803	60.4976	15.6483	42.3639	6.32e-10	7.48e-08	G-type lectin S-receptor-like serine/threonine-protein kinase At4g27290-like [Vitis vinifera]
CL1268.Contig3	Potri.013G011200.1	46.8559	14.334	76.7205	42.3583	6.34e-10	7.49e-08	drought-responsive family protein; similar to non-consensus AT donor splice site at exon 3; similar to AC acceptor splice site at exon 4; similar to drought-induced mRNA; similar to Di19 (Arabidopsis thaliana) gi|469110|emb|CAA55321; [ co-ortholog (1of2)
Unigene12383	Potri.005G139300.1	0.6855	6.7822	32.2403	42.3338	6.42e-10	7.57e-08	mitogen-activated protein kinase kinase kinase 3-like [Glycine max]
CL13400.Contig1	Potri.010G151000.1	26.6023	81.2343	100.435	42.2746	6.61e-10	7.79e-08	probable protein Pop3 [Vitis vinifera]
Unigene23440	Potri.003G052800.1	67.8301	9.7656	55.887	42.2625	6.65e-10	7.83e-08	similar to dynein light chain; putative; similar to SP|O02414|Dynein light chain LC6 ; similar to flagellar outer arm {Anthocidaris crassispina}; [ ortholog of At3g16120,At1g52250,]
CL5894.Contig1	Potri.002G063700.3	0.4421	6.9827	31.9499	42.1307	7.1e-10	8.36e-08
CL8527.Contig1	Potri.010G150800.1	98.0687	25.4875	80.301	42.1287	7.11e-10	8.36e-08	similar to pop3 peptide. [ORG:Populus balsamifera subsp. trichocarpa x Populus deltoides]; [ co-ortholog (2of3) of 1TR0_C, T09703, 1TR0_B, 1TR0_K, 1TR0_L, 1TR0_D, 1SI9_C, 1TR0_G, 1TR0_J, 1TR0_H, 1TR0_M, 1TR0_R, 1TR0_F, 1TR0_N, 1SI9_B, 1TR0_O, 1TR0_P, 1TR0
Unigene11861		13.7577	48.0058	7.0275	42.1196	7.14e-10	8.39e-08	dehydration responsive protein [Corchorus olitorius]
CL419.Contig1	Potri.001G418500.11	1675.14	2025.94	1704.64	42.025	7.49e-10	8.78e-08	polyubiquitin, partial [Wolffia australiana]
CL3546.Contig5	Potri.019G108000.1	4.8339	7.556	38.8679	41.8699	8.09e-10	9.48e-08	ankyrin repeat-containing protein At2g01680-like [Vitis vinifera]
CL3765.Contig4	Potri.002G060500.1	0.7784	1.6765	25.3169	41.8343	8.24e-10	9.64e-08	similar to xyloglucan endo-1; similar to 4-beta-D-glucanase (EC 3.2.1.-) - adzuki bean. [ORG:Vigna angularis]; [ co-ortholog (9of15) of AAR27065, BAA03922, BAC03237, AAN07898, AAN03485, Q41638, BAA03925, A49539, Q39857, B49539, ]
Unigene98	Potri.T064300.1	21.7164	91.4825	69.1409	41.7656	8.53e-10	9.97e-08	abhydrolase domain-containing protein FAM108B1 [Vitis vinifera]
CL6414.Contig2	Potri.009G102000.1	0.5142	22.1126	43.3582	41.7288	8.68e-10	1.01e-07	Vacuolar import/degradation, Vid27-related protein [Arabidopsis thaliana]
Unigene33443	Potri.003G027600.1	1.3311	0.8432	24.8099	41.7242	8.7e-10	1.02e-07	LRR receptor-like serine/threonine-protein kinase GSO1-like [Vitis vinifera]
Unigene5390	Potri.016G017300.1	25.2688	79.1429	28.0665	41.66	8.99e-10	1.05e-07	UDP-glucose glucosyltransferase [Fragaria x ananassa]
Unigene2855	Potri.004G126500.1	44.2864	6.1719	11.2558	41.6369	9.09e-10	1.06e-07
CL1779.Contig1	Potri.T177600.1	29.4893	22.3001	77.3481	41.6024	9.25e-10	1.08e-07	predicted protein [Populus trichocarpa]
Unigene21635	Potri.002G063700.1	9.9311	37.2246	2.0591	41.5224	9.63e-10	1.12e-07	choline/ethanolamine kinase [Vitis vinifera]
CL7896.Contig1	Potri.008G093200.1	4.5418	46.0263	15.9339	41.4468	1e-09	1.16e-07	similar to expressed protein in Arabidopsis thaliana; weakly similar to drought-induced protein SDi-6 (PIR:S71562) common sunflower (fragment); [ co-ortholog (2of2) of At1g13930, At2g03440, ]
CL1632.Contig2	Potri.010G153500.3	6.9637	55.9326	25.57	41.4399	1e-09	1.16e-07	similar to S-adenosylmethionine synthase. [ORG:Pyrus pyrifolia]; [ co-ortholog (1of2) of S66351, P49612, CAA57580, BAB83761, CAA59508, AAF78525, T06592, BAC81656, AAA58772, BAC81654, AAA20112, S53116, P47916, ]
CL6169.Contig2	Potri.012G085800.1	504.143	557.658	717.083	41.3876	1.03e-09	1.19e-07
Unigene19286	Potri.002G214800.3	87.8242	129.298	193.384	41.3392	1.06e-09	1.22e-07	glyceraldehyde-3-phosphate dehydrogenase A, chloroplastic-like [Vitis vinifera]
CL1764.Contig2	Potri.002G009800.5	250.465	145.33	144.389	41.294	1.08e-09	1.25e-07	similar to catalase. [ORG:Betula pendula]; [ co-ortholog (1of2) of P25890, BAA09701, AAO17721, BAA09507, P32290, T10178, AAB88172, T06218, BAA20851, BAA04698, P48352, S46297, CAC17121, At4g35090, AAB88173, S16231, P48350, CAD42908, Q01297, AAO12509, AAP57
Unigene34341	Potri.004G021500.5	9.5896	50.5709	67.0227	41.2687	1.09e-09	1.26e-07	polyubiquitin containing 7 ubiquitin monomers [Zea mays]
CL7178.Contig2	Potri.003G032800.1	7.542	40.4726	6.4438	41.1982	1.13e-09	1.31e-07	similar to phospholipase D. [ORG:Ricinus communis]; [ co-ortholog (1of2) of T11695, Q41142, AAB37305, O04865, AAB51392, At1g52570, AAB04095, T10171, At3g15730, ]
CL6233.Contig4	Potri.018G129200.2	3.6731	51.3875	27.9753	41.1315	1.17e-09	1.35e-07	Beta-glucan-binding protein [Medicago truncatula]
Unigene17844	Potri.019G000200.1	14.7504	18.4644	60.3084	41.062	1.21e-09	1.39e-07
Unigene5958	Potri.013G109000.1	146.043	251.371	145.568	41.0478	1.22e-09	1.4e-07
CL9224.Contig1	Potri.002G200500.2	35.2134	92.4915	34.4585	41.003	1.25e-09	1.43e-07	drought-responsive family protein; similar to drought-induced mRNA; similar to Di19 (Arabidopsis thaliana) gi|469110|emb|CAA55321; [ co-ortholog (2of2) of At1g02750, At4g02200, ]
Unigene35405		12.0067	11.9585	51.1924	40.9116	1.31e-09	1.5e-07
Unigene51141		0.8795	28.5712	4.1468	40.8976	1.32e-09	1.51e-07
CL8170.Contig3	Potri.014G171300.3	4.1958	35.598	54.2862	40.863	1.34e-09	1.53e-07	similar to heavy-metal-associated domain-containing protein; similar to strong similarity to farnesylated proteins ATFP4 (GI:4097549) and ATFP5 (GI:4097551); [ ortholog of At5g48290,At3g07600,]
Unigene55266		0	20.6317	0.1032	40.8537	1.35e-09	1.54e-07	chlorophyll a-b binding protein CP26, chloroplastic-like [Glycine max]
CL451.Contig15	Potri.003G025100.1	234.01	213.69	117.904	40.785	1.39e-09	1.59e-07	disease resistance protein [Glycine max]
CL3896.Contig3	Potri.006G178500.1	3.2268	28.6387	50.4804	40.7516	1.42e-09	1.61e-07	UDP-D-glucuronic acid 4-epimerase [Gossypium hirsutum]
CL2160.Contig1	Potri.019G054800.2	2.9542	34.8722	6.8821	40.6552	1.49e-09	1.69e-07	similar to thioredoxin f precursor - garden pea. [ORG:Pisum sativum]; [ ortholog of S20929,At5g16400,At3g02730,]
Unigene24880	Potri.005G185900.1	611.422	424.797	453.737	40.6261	1.51e-09	1.72e-07	ndhJ gene product (chloroplast) [Arbutus unedo]
Unigene13454	Potri.010G150500.1	65.7962	31.4671	105.339	40.469	1.63e-09	1.85e-07	similar to pop3 peptide. [ORG:Populus balsamifera subsp. trichocarpa x Populus deltoides]; [ co-ortholog (1of3) of 1TR0_C, T09703, 1TR0_B, 1TR0_K, 1TR0_L, 1TR0_D, 1SI9_C, 1TR0_G, 1TR0_J, 1TR0_H, 1TR0_M, 1TR0_R, 1TR0_F, 1TR0_N, 1SI9_B, 1TR0_O, 1TR0_P, 1TR0
Unigene16181	Potri.003G091400.1	1.3606	32.5277	7.0544	40.3661	1.72e-09	1.95e-07	similar to expressed protein in Arabidopsis thaliana; [ co-ortholog (1of2) of At2g35290, ]
Unigene25446	Potri.006G236700.1	50.0436	13.1254	73.1128	40.3108	1.76e-09	2e-07
CL3549.Contig1	Potri.004G005900.1	10.82	48.598	11.0535	40.2549	1.81e-09	2.06e-07	early-responsive to dehydration-related protein [Populus euphratica]
Unigene27849	Potri.005G180200.2	13.0112	69.46	37.1494	40.2363	1.83e-09	2.07e-07	no apical meristem (NAM) family protein; similar to NAC domain protein NAM GB:AAD17313 GI:4325282 from (Arabidopsis thaliana); a large family of putative transcriptional activators with NA family member; [ co-ortholog (2of2) of At1g01720, ]
Unigene27567	Potri.006G141700.2	1378.64	1224.78	1558.54	40.2286	1.84e-09	2.08e-07	similar to early leaf senescence abundant cysteine protease. [ORG:Pisum sativum]; [ ortholog of CAC41636,At5g60360,At3g45310,]
CL13963.Contig1	Potri.019G117400.1	57.7842	44.0653	116.029	40.2038	1.86e-09	2.1e-07
CL1541.Contig6	Potri.001G297200.2	16.8728	59.6629	16.3736	39.8798	2.19e-09	2.47e-07	Probable protein phosphatase 2C 63; Short=AtPP2C63
Unigene2327	Potri.010G208800.1	41.583	26.3515	88.1317	39.8265	2.25e-09	2.53e-07	predicted protein [Populus trichocarpa]
Unigene17627	Potri.001G092400.2	0.7661	17.6346	39.9968	39.7904	2.29e-09	2.58e-07	similar to AP2 domain-containing transcription factor; putative; [ co-ortholog (2of2) of At1g64380, ]
CL3053.Contig4	Potri.005G195600.1	97.1087	171.516	81.3337	39.7711	2.31e-09	2.6e-07	similar to peroxidase precursor. [ORG:Euphorbia characias]; [ co-ortholog (2of3) of At1g71695, AAS97959, ]
CL13037.Contig1	Potri.018G079700.1	72.5262	24.696	22.7458	39.7574	2.33e-09	2.62e-07	similar to expressed protein in Arabidopsis thaliana; [ ortholog of At2g17240,]
Unigene25131	Potri.006G139200.1	94.9409	25.6259	79.3932	39.6941	2.4e-09	2.7e-07	similar to senescence-associated protein-related; similar to senescence-associated protein SAG102 (GI:22331931) (Arabidopsis thaliana); [ ortholog of At5g20700,At1g74940,At1g19200,]
Unigene22966	Potri.011G128800.1	10.8732	44.0182	7.2295	39.6851	2.41e-09	2.71e-07
CL411.Contig9	Potri.010G132700.1	21.578	70.4464	23.6003	39.6694	2.43e-09	2.72e-07
CL8727.Contig3	Potri.010G072200.8	745.221	542.181	567.543	39.5904	2.53e-09	2.83e-07	proline-rich 33 kDa extensin-related protein-like [Vitis vinifera]
CL2033.Contig2	Potri.006G013900.2	18.3297	6.1256	48.7601	39.5088	2.64e-09	2.95e-07	sodium-dicarboxylate cotransporter [Populus trichocarpa]
Unigene14078	Potri.013G005700.1	0.3588	12.6735	35.5819	39.4353	2.73e-09	3.05e-07	similar to putative xyloglucan endotransglycosylase. [ORG:Cucumis sativus]; [ ortholog of CAD88260,At4g30270,CAD87535,CAD87536,At4g25810,CAA10231,BAB86890,CAD88261,At5g57560,CAD87534,]
Unigene28515	Potri.001G031800.1	0.4964	22.5989	1.0678	39.4169	2.76e-09	3.08e-07
CL13525.Contig2	Potri.003G050200.1	2.7941	41.1405	14.7439	39.3675	2.83e-09	3.15e-07
Unigene27936	Potri.016G117400.1	3.147	32.9863	5.6835	39.2727	2.97e-09	3.3e-07	similar to expressed protein in Arabidopsis thaliana; [ ortholog of At5g01370,]
CL13906.Contig2	Potri.011G009900.1	1.2166	23.0695	0.6747	39.2363	3.02e-09	3.36e-07	similar to early-responsive to dehydration protein-related; similar to ERD protein-related; similar to ERD4 protein (early-responsive to dehydration stress) (Arabidopsis thaliana) GI:15375406; similar to early-responsive; [ co-ortholog (1of3) of At4g22120
Unigene12084	Potri.010G236500.1	735.16	832.064	595.506	39.2343	3.02e-09	3.36e-07	copper chaperone [Populus alba x Populus tremula var. glandulosa]
CL4995.Contig3	Potri.006G263600.1	9.511	61.8317	33.6494	39.1873	3.09e-09	3.44e-07	similar to putative WRKY transcription factor. [ORG:Populus euramericana]; [ co-ortholog (2of2) of CAG27614, ]
Unigene19789	Potri.002G132100.1	1.5886	19.7771	42.2306	39.1022	3.23e-09	3.58e-07
CL451.Contig1	Potri.003G029400.5	95.5785	26.2466	62.7803	39.0961	3.24e-09	3.59e-07	leucine-rich repeat receptor protein kinase EXS-like [Vitis vinifera]
Unigene44453	Potri.014G171300.3	0.46	4.3343	27.0906	38.9541	3.48e-09	3.85e-07	similar to heavy-metal-associated domain-containing protein; similar to strong similarity to farnesylated proteins ATFP4 (GI:4097549) and ATFP5 (GI:4097551); [ ortholog of At5g48290,At3g07600,]
CL6953.Contig5	Potri.001G348100.1	24.0436	62.5445	14.1556	38.9263	3.53e-09	3.9e-07	glycosyltransferase UGT90A7 [Hieracium pilosella]
CL5802.Contig4	Potri.001G243300.1	3.4838	33.891	50.5075	38.8239	3.71e-09	4.1e-07	E3 ubiquitin-protein ligase RING1-like [Vitis vinifera]
Unigene28250	Potri.004G157800.1	4.7741	14.7292	43.6714	38.7775	3.8e-09	4.19e-07
Unigene738	Potri.005G084700.1	1.8233	29.6691	46.139	38.7798	3.79e-09	4.19e-07
Unigene12560	Potri.003G099300.3	1.2892	33.8508	9.3681	38.7554	3.84e-09	4.23e-07	secretory carrier membrane protein (SCAMP) family protein; [ co-ortholog (2of2) of At1g32050, ]
Unigene5437	Potri.009G053300.5	6.6627	50.562	20.6697	38.7306	3.89e-09	4.28e-07
Unigene9826	Potri.001G303600.1	8.1807	47.1181	13.6167	38.7143	3.92e-09	4.3e-07	UDP-glycosyltransferase 73B4-like [Glycine max]
CL11767.Contig1	Potri.005G002200.2	72.2228	162.519	155.25	38.7181	3.91e-09	4.3e-07	stress-induced hydrophobic peptide [Populus trichocarpa]
CL10720.Contig1	Potri.002G085600.1	1.5096	16.3287	39.6927	38.6475	4.05e-09	4.45e-07	similar to AP2 domain-containing transcription factor TINY; putative; similar to AP2 domain containing protein; similar to TINY (GP:1246403) (Arabidopsis thaliana); [ co-ortholog (1of3) of At1g44830, ]
CL451.Contig16	Potri.003G028700.1	52.8635	8.9157	19.7566	38.572	4.21e-09	4.61e-07	leucine-rich repeat receptor protein kinase EXS-like [Vitis vinifera]
CL8223.Contig1	Potri.018G027200.1	0.0163	2.3857	23.4212	38.5659	4.22e-09	4.62e-07
CL1123.Contig2	Potri.015G058700.2	122.668	45.3494	72.0056	38.5605	4.23e-09	4.63e-07	nuclear transport factor 2 and RNA recognition motif domain-containing protein [Arabidopsis thaliana]
Unigene17541	Potri.002G168600.1	1.1987	29.92	5.8573	38.5555	4.24e-09	4.64e-07	Hydroquinone glucosyltransferase; AltName: Full=Arbutin synthase
CL12931.Contig1	Potri.019G117100.1	37.7427	39.4243	96.3747	38.5146	4.33e-09	4.73e-07
CL6725.Contig2	Potri.014G146100.1	11.0436	9.3252	45.8316	38.4571	4.46e-09	4.86e-07	similar to brassinosteroid-regulated protein. [ORG:Glycine max]; [ co-ortholog (2of2) of AAA81350, At3g23730, T07678, P35694, At4g14130, ]
Unigene11022	Potri.004G021500.4	11.7509	62.2275	64.24	38.3961	4.6e-09	5.01e-07
CL9890.Contig1	Potri.002G051300.1	195.451	123.073	95.8589	38.365	4.67e-09	5.08e-07	S18.A ribosomal protein [Jatropha curcas]
CL9311.Contig1	Potri.006G189600.1	4.7371	50.945	46.9105	38.3073	4.8e-09	5.22e-07	similar to expressed protein (APS2) in Arabidopsis thaliana; similar to cDNA Aps2; similar to partial cds GI:4519894; [ co-ortholog (2of2) of At2g46490, ]
CL3741.Contig1	Potri.001G400100.2	275.579	160.41	175.922	38.2995	4.82e-09	5.24e-07	metallothionein 3b [Populus trichocarpa x Populus deltoides]
CL13250.Contig2	Potri.002G204400.6	81.3378	35.2217	24.9266	38.2717	4.89e-09	5.3e-07	similar to UDP-XYLOSE SYNTHASE 4; [ co-ortholog (1of2) of At2g47650, At3g62830, ]
Unigene27226	Potri.009G038800.1	101.584	208.559	144.66	38.2197	5.02e-09	5.44e-07	similar to Copper transporter 1.; [ co-ortholog (1of2) of At5g59030, ]
CL11135.Contig2	Potri.T079500.1	2.1702	28.2284	3.4764	38.1815	5.12e-09	5.54e-07	ascorbate oxidase precursor [Solanum lycopersicum]
Unigene28269	Potri.010G224300.2	25.7267	94.1977	71.3941	38.1238	5.27e-09	5.69e-07	similar to putative adenosine kinase. [ORG:Populus alba x Populus tremula]; [ co-ortholog (1of2) of AAS00533, CAD31841, At5g03300, At3g09820, AAS00532, ]
CL14065.Contig1	Potri.018G078800.1	1.9117	5.3206	30.1125	38.0654	5.42e-09	5.86e-07	predicted protein [Populus trichocarpa]
CL577.Contig1	Potri.004G172300.1	30.5483	4.8264	51.7671	38.0447	5.48e-09	5.91e-07	chaperone protein dnaJ 11, chloroplastic [Vitis vinifera]
Unigene15432	Potri.005G037600.1	7.9963	52.6245	57.8268	38.0068	5.58e-09	6.02e-07	similar to expressed protein in Arabidopsis thaliana; [ co-ortholog (2of2) of At1g54740, ]
CL5772.Contig2	Potri.011G112400.1	3.5863	28.5203	48.7191	37.9417	5.77e-09	6.21e-07	9-cis-epoxycarotenoid dioxygenase NCED1, chloroplastic [Vitis vinifera]
CL14567.Contig2	Potri.T008200.1	36.7781	8.1796	4.5238	37.8238	6.12e-09	6.58e-07	Leucine-rich repeat transmembrane protein kinase [Arabidopsis thaliana]
Unigene13475	Potri.012G044900.6	10.0383	40.9324	6.3164	37.8194	6.13e-09	6.59e-07	similar to expressed protein in Arabidopsis thaliana; similar to expression supported by MPSS; [ co-ortholog (1of2) of At1g48500, At3g17860, ]
Unigene21138	Potri.001G281900.1	52.2863	78.5718	17.6139	37.778	6.26e-09	6.72e-07	UDP-glycosyltransferase 87A2-like [Vitis vinifera]
Unigene36464	Potri.001G163700.1	76.934	29.3812	25.178	37.7025	6.5e-09	6.97e-07	similar to transcription factor EREBP-like protein. [ORG:Cicer arietinum]; [ co-ortholog (2of2) of AAQ10777, CAD56217, At3g14230, At1g53910, CAE54591, CAD21849, ]
CL14106.Contig2	Potri.013G035700.1	105.495	202.517	121.949	37.6203	6.77e-09	7.25e-07	rubredoxin-like [Vitis vinifera]
Unigene50527	Potri.010G200500.9	0	18.8118	0	37.6236	6.76e-09	7.25e-07	Ribulose-1 5-bisphosphate carboxylase/oxygenase activase [Medicago truncatula]
Unigene44503	Potri.001G138300.2	28.7076	84.8376	35.714	37.6043	6.83e-09	7.3e-07	similar to expressed protein in Arabidopsis thaliana; [ co-ortholog (2of2) of At2g35470, ]
Unigene17743	Potri.014G167300.1	131.362	54.2533	72.8405	37.5928	6.87e-09	7.34e-07	similar to expressed protein in Arabidopsis thaliana; [ ortholog of At4g13500,At2g05310,]
CL8774.Contig2	Potri.006G071200.1	3.91	1.0069	26.6705	37.5178	7.13e-09	7.61e-07	similar to xyloglucan endo-1; similar to 4-beta-D-glucanase (EC 3.2.1.-) - adzuki bean. [ORG:Vigna angularis]; [ co-ortholog (15of15) of AAR27065, BAA03922, BAC03237, AAN07898, AAN03485, Q41638, BAA03925, A49539, Q39857, B49539, ]
CL8502.Contig3	Potri.005G109200.1	0.5748	22.4785	1.4968	37.5092	7.16e-09	7.64e-07	similar to plasma membrane intrinsic protein 1-1. [ORG:Pyrus communis]; [ co-ortholog (2of5) of BAD14371, BAD14372, BAB40142, AAV41024, CAA06745, ]
Unigene28962	Potri.008G187400.2	9.7765	40.4938	6.3299	37.5017	7.19e-09	7.66e-07	similar to ALANINE-2-OXOGLUTARATE AMINOTRANSFERASE 1; [ co-ortholog (1of2) of At1g70580, At1g23310, ]
Unigene34626	Potri.001G381300.1	20.7603	68.5795	24.2941	37.492	7.22e-09	7.69e-07	similar to mitogen-activated protein kinase homologue. [ORG:Medicago sativa]; [ co-ortholog (1of2) of AAD28617, At1g53510, CAB61750, At3g14720, At4g01595, ]
CL11767.Contig2	Potri.005G002200.2	1.1892	32.244	43.5386	37.487	7.24e-09	7.7e-07	low temprature induced-like protein [Picea sitchensis]										gi|306015631|gb|ADM76869.1| low temprature induced-like protein [Picea sitchensis]								gi|306015647|gb|ADM76877.1| low temprature induced-like protein [Picea sitchensis]	gi|306015649|gb|ADM76878.1| low temprature induced-like protein [Picea sitchensis]	gi|306015651|gb|ADM76879.1| low temprature induced-like protein [Picea sitchensis]	gi|306015653|gb|ADM76880.1| low temprature induced-like protein [Picea sitchensis]	gi|306015655|gb|ADM76881.1| low temprature induced-like protein [Picea sitchensis]	gi|306015657|gb|ADM76882.1| low temprature induced-like protein [Picea sitchensis]	gi|306015659|gb|ADM76883.1| low temprature induced-like protein [Picea sitchensis]	gi|306015661|gb|ADM76884.1| low temprature induced-like protein [Picea sitchensis]	gi|306015663|gb|ADM76885.1| low temprature induced-like protein [Picea sitchensis]	gi|306015665|gb|ADM76886.1| low temprature induced-like protein [Picea sitchensis]	gi|306015667|gb|ADM76887.1| low temprature induced-like protein [Picea sitchensis]	gi|306015669|gb|ADM76888.1| low temprature induced-like protein [Picea sitchensis]	gi|306015671|gb|ADM76889.1| low temprature induced-like protein [Picea sitchensis]	gi|306015673|gb|ADM76890.1| low temprature induced-like protein [Picea sitchensis]	gi|306015675|gb|ADM76891.1| low temprature induced-like protein [Picea sitchensis]	gi|306015677|gb|ADM76892.1| low temprature induced-like protein [Picea sitchensis]	gi|306015679|gb|ADM76893.1| low temprature induced-like protein [Picea sitchensis]	gi|306015681|gb|ADM76894.1| low temprature induced-like protein [Picea sitchensis]	gi|306015683|gb|ADM76895.1| low temprature induced-like protein [Picea sitchensis]
Unigene2282		0.0406	22.3838	2.0464	37.4672	7.31e-09	7.77e-07
Unigene6092	Potri.006G044600.5	3.0892	42.7325	46.246	37.4338	7.44e-09	7.89e-07	similar to LIGHT STRESS-REGULATED 1; similar to EARLY RESPONSIVE TO DEHYDRATION 15; [ co-ortholog (1of2) of At2g41430, ]
Unigene2053	Potri.018G089500.1	11.2928	15.2382	51.2284	37.368	7.68e-09	8.15e-07
CL6457.Contig1		4.3499	15.2245	42.5121	37.3547	7.74e-09	8.19e-07
CL5318.Contig2	Potri.003G032800.3	38.9985	94.5241	37.2139	37.3133	7.9e-09	8.36e-07	similar to phospholipase D. [ORG:Ricinus communis]; [ co-ortholog (1of2) of T11695, Q41142, AAB37305, O04865, AAB51392, At1g52570, AAB04095, T10171, At3g15730, ]
CL9538.Contig1	Potri.017G016900.1	46.1473	5.8516	17.3368	37.2925	7.98e-09	8.44e-07	homeobox-leucine zipper protein HAT5 [Vitis vinifera]
CL4126.Contig9	Potri.005G206700.4	591.288	685.632	818.4	37.2774	8.04e-09	8.49e-07	similar to photosystem II oxygen-evolving complex protein 2 precursor - garden pea. [ORG:Pisum sativum]; [ co-ortholog (2of2) of CAA33557, BAA89317, JS0771, At2g30790, At1g06680, BAA96364, ]
CL237.Contig9	Potri.008G069600.1	17.7567	52.4826	10.6668	37.1383	8.62e-09	9.09e-07	similar to chloroplast omega-3 desaturase. [ORG:Malus x domestica]; [ co-ortholog (2of2) of AAA61777, P32291, AAN17503, BAC87756, AAO24264, T10063, AAM77643, At2g29980, P48619, At5g05580, AAA73511, AAF12821, T10898, At3g11170, P48625, AAS59833, BAA03306,
Unigene9650	Potri.001G058500.1	38.5258	4.7653	51.7445	37.0551	8.99e-09	9.47e-07
CL7549.Contig1	Potri.002G215800.1	98.941	50.3154	34.3183	37.0228	9.13e-09	9.62e-07
Unigene6434		0.502	6.6222	28.79	37.0071	9.2e-09	9.68e-07
CL4594.Contig1	Potri.004G015300.2	190.654	169.692	288.097	36.9414	9.51e-09	1e-06	similar to Peroxidase 42 precursor (EC 1.11.1.7) (Atperox P42) (PRXR1) (ATP1a/ATP1b).; [ ortholog of At4g21960,]
CL7896.Contig2	Potri.008G093200.1	2.2284	35.7301	11.0377	36.9352	9.54e-09	1e-06	similar to expressed protein in Arabidopsis thaliana; weakly similar to drought-induced protein SDi-6 (PIR:S71562) common sunflower (fragment); [ co-ortholog (2of2) of At1g13930, At2g03440, ]
CL10297.Contig1	Potri.010G087000.2	204.272	102.176	135.323	36.8432	9.99e-09	1.05e-06	Lactoylglutathione lyase [Medicago truncatula]
CL14536.Contig8	Potri.014G159000.3	17.5208	39.4014	73.6881	36.8203	1.01e-08	1.06e-06	similar to 1-aminocyclopropane-1-carboxylate oxidase. [ORG:Pyrus pyrifolia]; [ co-ortholog (1of2) of BAA33377, AAC67234, AAD28198, At1g05010, BAD61000, BAD60999, CAD21843, AAQ10260, BAA37133, CAA49553, BAA06526, BAC53656, ]
Unigene5214	Potri.001G462800.1	40.7036	34.4677	92.9331	36.7927	1.02e-08	1.07e-06	predicted protein [Populus trichocarpa]
Unigene50880		46.9881	4.0918	24.1042	36.7666	1.04e-08	1.09e-06
Unigene4436	Potri.001G286500.1	220.389	288.03	366.644	36.7355	1.05e-08	1.1e-06	peptide methionine sulfoxide reductase B3, chloroplastic-like [Vitis vinifera]
CL6914.Contig2	Potri.016G069000.1	209.492	119.899	117.927	36.6966	1.08e-08	1.12e-06	60S ribosomal protein L27A [Vernicia fordii]
CL1849.Contig1	Potri.006G144000.1	129.831	95.2849	48.3804	36.6649	1.09e-08	1.14e-06	similar to membrane protein; putative; similar to 2 transmembrane domain containing protein; [ co-ortholog (2of2) of At2g06520, ]
CL1517.Contig4	Potri.005G252600.9	77.8439	30.1076	26.5133	36.6379	1.11e-08	1.15e-06	high mobility group family [Populus trichocarpa]
Unigene22467		0.5145	24.1026	2.9553	36.615	1.12e-08	1.16e-06
CL13194.Contig1	Potri.009G069100.1	68.2422	17.3723	29.7142	36.6299	1.11e-08	1.16e-06	flavonoid 3',5'-hydroxylase [Populus trichocarpa]
CL5520.Contig2	Potri.012G090500.1	151.208	69.0603	86.5408	36.6212	1.12e-08	1.16e-06	similar to leucine-rich repeat transmembrane protein kinase; putative; [ co-ortholog (1of2) of At2g31880, ]
CL3030.Contig7	Potri.005G168700.1	197.542	150.154	272.125	36.5999	1.13e-08	1.17e-06	AP2/ERF domain-containing transcription factor [Populus trichocarpa]
Unigene22615	Potri.014G081300.3	137.418	138.815	59.733	36.5838	1.14e-08	1.18e-06	DNA-binding family protein; remorin family protein; similar to DNA-binding protein gi|601843|Arabidopsis (thaliana ; similar to remorin (Solanum tuberosum) GI:1881585; [ co-ortholog (1of2) of At3g61260, ]
Unigene5517	Potri.T030300.1	9.4333	14.066	47.5892	36.5902	1.13e-08	1.18e-06
CL13741.Contig1	Potri.004G226400.1	105.663	43.601	47.8874	36.5609	1.15e-08	1.19e-06	ras-related protein RABA2a [Vitis vinifera]
CL23.Contig7	Potri.001G189700.1	43.7306	99.0592	39.3328	36.502	1.18e-08	1.22e-06	similar to malate oxidoreductase; putative; similar to malate oxidoreductase (NADP-dependent malic enzyme) GB:P34105 (Populus balsamifera subsp. trichocarpa); [ co-ortholog (1of2) of At1g79750, ]
Unigene39448		0.1216	4.5836	25.5213	36.5058	1.18e-08	1.22e-06
Unigene16809	Potri.018G124400.2	79.788	19.9705	47.5466	36.5098	1.18e-08	1.22e-06	leucine rich repeat family protein with ABC domain [Populus trichocarpa]
Unigene34793	Potri.011G166500.1	62.3694	16.4768	22.8448	36.472	1.2e-08	1.24e-06	similar to DNAJ heat shock N-terminal domain-containing protein; similar to J11 protein (Arabidopsis thaliana) GI:9843641; [ co-ortholog (2of2) of At3g13310, ]
CL1588.Contig3	Potri.018G089400.1	213.135	272.147	148.154	36.4351	1.23e-08	1.26e-06	GDSL esterase/lipase At1g29670 [Vitis vinifera]
CL14170.Contig3	Potri.008G198000.1	24.1946	69.1897	22.4798	36.3298	1.29e-08	1.33e-06	similar to expressed protein in Arabidopsis thaliana; [ co-ortholog (1of2) of At3g21570, ]
CL8795.Contig1	Potri.008G069400.2	2.2422	27.804	44.3439	36.2888	1.32e-08	1.36e-06	transcription factor [Bruguiera gymnorhiza]
CL6695.Contig4	Potri.001G216000.1	62.533	53.7173	123.571	36.2057	1.37e-08	1.41e-06	similar to expressed protein in Arabidopsis thaliana; [ co-ortholog (1of2) of At5g22090, ]
Unigene17258	Potri.012G038300.1	49.1964	101.066	37.8837	36.1974	1.38e-08	1.42e-06	similar to EARLY-PHYTOCHROME-RESPONSIVE1; [ co-ortholog (2of2) of At1g18330, At3g10113, ]
Unigene33168	Potri.017G124200.1	5.4395	37.1508	8.3569	36.1788	1.39e-08	1.43e-06	similar to gibberellin-regulated protein 5 (GASA5); similar to gibberellin-responsive protein 5; similar to GASA5 (Arabidopsis thaliana) GI:1289320; [ co-ortholog (1of2) of At3g02885, ]
CL2493.Contig2	Potri.006G130900.2	388.006	341.749	509.007	36.1301	1.43e-08	1.46e-06	Elongation factor 1-alpha; Short=EF-1-alpha
Unigene8733		52.1484	5.9195	45.2378	36.1141	1.44e-08	1.47e-06
CL1006.Contig2		1.1422	11.0702	33.4877	36.0468	1.49e-08	1.52e-06	predicted protein [Populus trichocarpa]
CL9694.Contig1	Potri.016G019000.1	157.575	93.4388	73.0526	36.0203	1.51e-08	1.54e-06	similar to ribosomal protein L27 - garden pea. [ORG:Pisum sativum]; [ co-ortholog (2of2) of AAA86951, AAA86950, T06430, AAA86952, CAA50035, 1909362A, T06431, T06426, T06451, AAA86949, Q05462, ]
CL13433.Contig2	Potri.001G151800.2	115.842	59.7478	47.1667	36.0087	1.52e-08	1.55e-06	similar to Bax inhibitor-1 (BI-1) (AtBI-1).; [ ortholog of At5g47130,At5g47120,At4g17580,]
Unigene38654	Potri.001G462800.1	64.7036	12.7414	35.6273	35.9882	1.53e-08	1.56e-06	reticuline oxidase-like protein-like [Glycine max]
CL3182.Contig2	Potri.004G121800.1	17.693	70.3406	33.5974	35.9677	1.55e-08	1.58e-06	similar to AOBP (ascorbate oxidase promoter-binding protein). [ORG:Cucurbita maxima]; [ ortholog of BAA08094,At5g62430,]
CL14010.Contig2	Potri.019G059000.1	0.8484	35.6477	14.7214	35.9518	1.56e-08	1.59e-06
CL29.Contig1	Potri.018G095200.1	0.2402	2.7597	22.9682	35.863	1.63e-08	1.65e-06	similar to xyloglucan endo-1; similar to 4-beta-D-glucanase (EC 3.2.1.-) - adzuki bean. [ORG:Vigna angularis]; [ co-ortholog (13of15) of AAR27065, BAA03922, BAC03237, AAN07898, AAN03485, Q41638, BAA03925, A49539, Q39857, B49539, ]
Unigene21327	Potri.006G236700.1	65.8496	13.8719	62.9445	35.8757	1.62e-08	1.65e-06
Unigene54476	Potri.018G048100.1	118.638	42.0528	91.5358	35.8738	1.62e-08	1.65e-06	similar to MTD1. [ORG:Medicago truncatula]; [ co-ortholog (2of2) of AAF86687, At5g21940, At3g43850, ]
Unigene6944	Potri.018G117800.1	2.657	0.4471	23.1485	35.8113	1.67e-08	1.7e-06
Unigene24408	Potri.001G423400.1	111.989	206.766	211.92	35.7946	1.69e-08	1.71e-06
Unigene36273	Potri.003G032800.3	60.9643	117.061	47.9805	35.7843	1.7e-08	1.72e-06	similar to phospholipase D. [ORG:Ricinus communis]; [ co-ortholog (1of2) of T11695, Q41142, AAB37305, O04865, AAB51392, At1g52570, AAB04095, T10171, At3g15730, ]
CL11129.Contig1	Potri.002G120600.1	311.266	192.459	315.538	35.7414	1.73e-08	1.75e-06	progesterone 5-beta-reductase [Nerium oleander]
CL994.Contig7	Potri.012G044900.9	5.0592	29.3028	2.4616	35.7094	1.76e-08	1.78e-06	similar to expressed protein in Arabidopsis thaliana; similar to expression supported by MPSS; [ co-ortholog (1of2) of At1g48500, At3g17860, ]
CL11335.Contig1	Potri.012G108400.1	282.802	190.114	166.124	35.6477	1.82e-08	1.83e-06	similar to ribosomal protein L34 homolog. [ORG:Pisum sativum]; [ co-ortholog (2of5) of S60476, At1g69620, At3g28900, At1g26880, AAA86953, ]
CL3833.Contig1	Potri.015G074200.1	1.0069	5.8899	28.0382	35.64	1.82e-08	1.84e-06	armadillo/beta-catenin repeat family protein; similar to U-box domain-containing protein; [ ortholog of At1g60190,At1g10560,]
Unigene18828	Potri.001G031800.3	0.1967	19.2565	0.5703	35.5877	1.87e-08	1.88e-06
Unigene28131		1.2194	32.0216	9.5532	35.5903	1.87e-08	1.88e-06
Unigene28977	Potri.009G041100.1	264.149	146.978	241.757	35.5551	1.9e-08	1.91e-06
Unigene46614	Potri.017G151600.2	39.4259	9.4253	6.7318	35.5539	1.9e-08	1.91e-06
CL14247.Contig4	Potri.010G167600.1	79.346	145.014	67.904	35.5474	1.91e-08	1.92e-06	f-box family protein [Populus trichocarpa]
Unigene30046	Potri.005G207300.1	14.7184	47.551	9.5441	35.4986	1.96e-08	1.96e-06	Probable polyamine oxidase 2; Short=AtPAO2; AltName: Full=Amine oxidase 1
CL9365.Contig1	Potri.016G071900.1	45.0773	102.694	43.8428	35.4076	2.05e-08	2.05e-06	aspartic proteinase nepenthesin-2-like [Vitis vinifera]
Unigene2121	Potri.006G082300.1	233.54	133.082	144.79	35.4033	2.05e-08	2.05e-06	similar to histone H2A; putative; similar to histone H2A Petroselinum crispum SP|P19177|; similar to Lycopersicon esculentum SP|P25469; similar to Zea mays SP|P40280; [ ortholog of At5g59870,]
CL7425.Contig5	Potri.005G184900.1	98.3972	187.476	110.373	35.3903	2.07e-08	2.06e-06	similar to VHS domain-containing protein; similar to GAT domain-containing protein; weakly similar to HGF-regulated tyrosine kinase substrate (Mus musculus) GI:1089781; [ co-ortholog (2of2) of At1g76970, At1g21380, ]
Unigene14464		20.771	0.2728	1.4332	35.3905	2.07e-08	2.06e-06
CL9539.Contig1	Potri.002G196100.1	362.127	230.84	359.017	35.3739	2.08e-08	2.07e-06	similar to CP12 domain-containing protein; [ ortholog of At2g47400,]
Unigene32861	Potri.016G062700.1	76.3677	17.7914	54.2736	35.3715	2.09e-08	2.07e-06	sigma factor sigB regulation protein rsbQ [Vitis vinifera]
CL9364.Contig1	Potri.013G143400.1	33.2066	4.7298	5.9788	35.3828	2.07e-08	2.07e-06	Ycf2 [Populus trichocarpa]
CL4563.Contig1	Potri.015G012300.1	76.4911	19.6585	42.5472	35.3723	2.08e-08	2.07e-06	similar to vesicle-associated membrane protein-related; weakly similar to vesicle-associated membrane protein 722 (AtVAMP722) (Synaptobrevin- related protein 1) (Swiss-Prot:P47192) (Arabidopsis thaliana); [ co-ortholog (1of2) of At4g27840, At5g52990, ]
CL12915.Contig6	Potri.011G043300.1	4.4027	30.185	3.8555	35.3318	2.13e-08	2.11e-06	similar to calmodulin-binding protein 60-C. [ORG:Phaseolus vulgaris]; [ co-ortholog (6of9) of AAN65368, CAB71126, AAN65369, ]
CL14038.Contig3	Potri.017G051100.1	61.8052	10.6564	50.6625	35.2559	2.21e-08	2.19e-06	similar to major latex protein homologue. [ORG:Glycine max]; [ co-ortholog (2of2) of CAB96767, CAB96766, CAB96758, CAB96762, CAB96763, CAB96764, CAB53544, CAB96759, CAB96760, ]
Unigene23304	Potri.010G141400.1	45.7599	14.6078	69.7635	35.2627	2.2e-08	2.19e-06	similar to beta-D-xylosidase. [ORG:Prunus persica]; [ co-ortholog (2of2) of AAS17751, AAM00218, At5g49360, ]
Unigene33178	Potri.006G133000.6	21.0866	66.1856	23.1551	35.2252	2.24e-08	2.22e-06	MYB transcription factor MYB118 [Glycine max]
Unigene17256	Potri.018G058200.1	108.211	163.73	215.122	35.2186	2.25e-08	2.23e-06	Glutamyl-tRNA(Gln) amidotransferase subunit C, chloroplastic/mitochondrial; Short=Glu-AdT subunit C; Flags: Precursor
Unigene20178	Potri.001G112600.1	40.9589	25.006	82.0796	35.1435	2.34e-08	2.31e-06	predicted protein [Populus trichocarpa]
Unigene20037	Potri.005G154500.1	251.306	134.782	196.992	34.9832	2.53e-08	2.5e-06
CL3369.Contig2	Potri.001G051600.1	67.3087	17.9956	29.2724	34.9609	2.56e-08	2.53e-06	similar to naregenin-chalcone synthase. [ORG:Medicago sativa]; [ co-ortholog (3of6) of CAA38456, S49203, 1JWX_A, CAA00091, Q9ZRR8, P51081, CAA44186, AAL09179, S33610, AAL09175, 1D6I_A, AAF71254, 1I88_A, CAA10641, CAA44933, S35166, AAM00232, BAA01075, P300
CL8796.Contig2	Potri.005G070900.2	0.2933	18.2735	0.1161	34.9523	2.57e-08	2.54e-06	similar to diacylglycerol kinase; putative; similar to diacylglycerol kinase; similar to theta (diglyceride kinase; similar to DGK- theta; similar to DAG kinase theta). (Homo sapiens) SWISS-PROT:P52824; [ co-ortholog (2of2) of At5g63770, ]
CL3369.Contig3	Potri.001G051600.1	86.1429	29.7912	39.6312	34.9415	2.59e-08	2.55e-06	similar to naregenin-chalcone synthase. [ORG:Medicago sativa]; [ co-ortholog (3of6) of CAA38456, S49203, 1JWX_A, CAA00091, Q9ZRR8, P51081, CAA44186, AAL09179, S33610, AAL09175, 1D6I_A, AAF71254, 1I88_A, CAA10641, CAA44933, S35166, AAM00232, BAA01075, P300
Unigene27199	Potri.014G122000.1	61.4384	14.621	67.3815	34.9333	2.6e-08	2.56e-06	universal stress protein (USP) family protein; similar to ER6 protein (Lycopersicon esculentum) GI:5669654; [ co-ortholog (2of2) of At3g62550, ]
Unigene33247		0.1303	19.2172	0.804	34.9259	2.61e-08	2.56e-06
Unigene18640		0.6001	2.5849	22.8411	34.9232	2.61e-08	2.57e-06
CL5031.Contig2	Potri.019G042500.1	6.5338	34.5115	5.548	34.8249	2.74e-08	2.69e-06	Nucleotide-diphospho-sugar transferases superfamily protein [Arabidopsis thaliana]
Unigene15846		0	3.8572	23.4945	34.8239	2.74e-08	2.69e-06
CL4586.Contig1	Potri.009G141600.1	9.4922	39.4773	7.1093	34.8166	2.75e-08	2.7e-06	no apical meristem (NAM) family protein; similar to petunia NAM (X92205) and A. thaliana sequences ATAF1 (X74755) and ATAF2 (X74756); similar to probable DNA-binding protein; [ co-ortholog (1of3) of At2g17040, ]
Unigene35914	Potri.014G095500.1	86.3771	44.7923	121.173	34.7702	2.82e-08	2.76e-06
Unigene55239		0.6467	20.631	1.1642	34.6939	2.93e-08	2.86e-06
Unigene2348	Potri.011G129100.1	4.9285	20.1062	44.6771	34.6289	3.02e-08	2.96e-06
CL8533.Contig4	Potri.018G009800.1	2.4204	26.2168	3.1358	34.6053	3.06e-08	2.99e-06	glutamate-gated kainate-type ion channel receptor subunit GluR5 [Populus trichocarpa]
Unigene33873	Potri.001G268400.1	0	2.9281	22.0746	34.4943	3.23e-08	3.16e-06
Unigene36820	Potri.004G047600.1	34.5985	95.5367	99.2953	34.4909	3.24e-08	3.16e-06	AP2/ERF domain-containing transcription factor [Populus trichocarpa]
Unigene12682	Potri.001G348900.14	30.688	10.4851	58.0687	34.482	3.25e-08	3.17e-06	similar to carbonic anhydrase isoform 1. [ORG:Pyrus pyrifolia]; [ ortholog of At3g01500,S10200,1EKJ_H,AAC49785,1EKJ_C,At5g14740,AAF78507,1EKJ_G,AAD27876,1EKJ_B,AAA33652,CAA36792,1710354A,T09793,1EKJ_A,P17067,T09797,AAB65822,1EKJ_D,1EKJ_E,]
Unigene1749	Potri.002G178100.1	9.0731	21.2493	51.11	34.4706	3.27e-08	3.18e-06	similar to Expressed protein in Arabidopsis thaliana; [ ortholog of At2g46735,]
Unigene38820	Potri.001G450000.2	0	0.1377	17.4902	34.4361	3.33e-08	3.24e-06
Unigene11760	Potri.005G019100.1	166.298	80.5196	101.549	34.4255	3.35e-08	3.25e-06	GTP-binding protein SAR1A [Vitis vinifera]
Unigene18620	Potri.018G019800.4	0.0982	1.2685	19.6905	34.4109	3.37e-08	3.27e-06	similar to putative WRKY transcription factor. [ORG:Populus euramericana]; [ co-ortholog (1of2) of CAG27614, ]
Unigene22267	Potri.018G003200.1	44.9732	11.3258	10.7595	34.3438	3.49e-08	3.38e-06	similar to putative disease resistance gene analog NBS-LRR. [ORG:Malus x domestica]; [ co-ortholog (27of27) of AAV38979, AAM77237, AAF36331, AAV38978, CAC35381, AAS49161, CAC35380, AAL83892, AAQ73301, ]
Unigene6274	Potri.004G199400.3	319.072	251.615	400.312	34.2546	3.65e-08	3.53e-06	similar to expressed protein in Arabidopsis thaliana; [ co-ortholog (1of2) of At1g08380, ]
CL13400.Contig3	Potri.010G151000.1	14.42	40.2446	67.159	34.252	3.65e-08	3.53e-06	probable protein Pop3-like [Glycine max]
Unigene21199	Potri.007G096700.1	310.556	390.914	244.258	34.2182	3.71e-08	3.59e-06	histone H3 [Arabidopsis thaliana]
Unigene26188	Potri.T001700.1	3.9707	23.7281	0.2403	34.2154	3.72e-08	3.59e-06	TIR-NBS type disease resistance protein [Populus trichocarpa]
CL4442.Contig4	Potri.013G153400.1	7.1692	52.3345	30.1427	34.1359	3.87e-08	3.73e-06	similar to SP8 binding protein homolog - cucumber. [ORG:Cucumis sativus]; [ co-ortholog (5of9) of JC6203, AAC37515, ]
CL3270.Contig4	Potri.014G096200.1	18.8297	14.769	55.6041	34.0387	4.06e-08	3.92e-06	WRKY transcription factor 6 [(Populus tomentosa x P. bolleana) x P. tomentosa]
Unigene24568	Potri.006G112800.1	8.0591	46.1762	54.7403	34.002	4.14e-08	3.99e-06	similar to expressed protein in Arabidopsis thaliana; similar to hin1 protein; similar to Nicotiana tabacum; similar to PIR:T03265; [ co-ortholog (2of2) of At3g54200, ]
CL12158.Contig2	Potri.007G113200.1	2.8477	37.3229	14.2739	33.9861	4.17e-08	4.01e-06
Unigene36543		52.8935	9.9392	22.9854	33.9062	4.34e-08	4.17e-06
CL8170.Contig5	Potri.009G048100.1	9.0611	48.3854	17.8963	33.899	4.35e-08	4.19e-06
Unigene39965	Potri.006G093800.2	0.4952	23.4645	3.566	33.8945	4.36e-08	4.19e-06	similar to expressed protein in Arabidopsis thaliana; similar to expressed protein in Arabidopsis thaliana; [ co-ortholog (2of4) of At2g37940, At2g29525, At3g54020, ]
Unigene9159		5.6073	6.7189	34.2046	33.8379	4.49e-08	4.31e-06
Unigene55538	Potri.010G200500.9	0	17.0229	0.0567	33.8201	4.53e-08	4.34e-06	ribulose bisphosphate carboxylase/oxygenase activase 1, chloroplastic-like [Glycine max]
CL10901.Contig8	Potri.002G157700.3	0.9593	11.8286	32.3691	33.8071	4.56e-08	4.37e-06	DNA-binding family protein; remorin family protein; similar to DNA-binding protein gi|601843|Arabidopsis (thaliana ; similar to remorin (Solanum tuberosum) GI:1881585; [ co-ortholog (2of2) of At3g61260, ]
CL1703.Contig2	Potri.005G113600.1	36.0817	83.3446	30.4461	33.7874	4.6e-08	4.41e-06	calcium dependent protein kinase 18 [Populus trichocarpa]
CL637.Contig2	Potri.016G065300.1	36.0197	86.2247	33.8454	33.7553	4.68e-08	4.47e-06	cinnamyl alcohol dehydrogenase-like protein [Populus trichocarpa]
Unigene29285	Potri.002G248600.1	39.78	64.8655	108.082	33.668	4.89e-08	4.67e-06	armadillo/beta-catenin repeat family protein; similar to U-box domain-containing protein; armadillo/beta-catenin repeat family protein; similar to U-box domain-containing prot; [ ortholog of At3g07360,]
Unigene30071	Potri.005G180200.2	21.1922	73.8149	36.1085	33.6605	4.91e-08	4.68e-06	no apical meristem (NAM) family protein; similar to NAC domain protein NAM GB:AAD17313 GI:4325282 from (Arabidopsis thaliana); a large family of putative transcriptional activators with NA family member; [ co-ortholog (2of2) of At1g01720, ]
CL10022.Contig3	Potri.003G037600.1	24.4576	86.2615	62.6817	33.6608	4.91e-08	4.68e-06	similar to At1g17620 (At1g17620/F11A6_23) mRNA; similar to expressed protein in Arabidopsis thaliana; [ co-ortholog (1of3) of At1g17620, ]
Unigene20014	Potri.008G063500.1	3.0828	30.9196	6.7728	33.6374	4.96e-08	4.73e-06	uncharacterized protein At2g39910 [Vitis vinifera]
CL1438.Contig1	Potri.006G185000.1	82.2624	28.5827	37.2735	33.6287	4.98e-08	4.75e-06	similar to eukaryotic translation initiation factor 5A isoform V. [ORG:Hevea brasiliensis]; [ co-ortholog (1of2) of AAQ08195, FIAAA, AAQ08193, CAA42065, AAQ08192, AAQ08191, P26564, AAK12100, AAK55848, AAQ08194, Q9AXJ4, ]
Unigene17549	Potri.014G147200.1	225.246	132.866	135.58	33.5866	5.09e-08	4.84e-06	Os06g0172600 [Oryza sativa Japonica Group]
CL9050.Contig1	Potri.009G079500.1	136.85	238.604	154.184	33.5727	5.13e-08	4.87e-06	oligopeptide transporter OPT family [Populus trichocarpa]
CL3210.Contig4	Potri.004G127400.4	79.3204	128.274	53.0539	33.5488	5.19e-08	4.93e-06	similar to latex abundant protein 1. [ORG:Hevea brasiliensis]; [ co-ortholog (1of3) of At3g29075, AAP46157, ]
CL237.Contig7	Potri.016G117500.5	10.3301	47.0158	14.6253	33.5333	5.23e-08	4.96e-06	similar to omega-3 desaturase. [ORG:Vernicia fordii]; [ co-ortholog (3of3) of AAC98967, AAD13527, AAA61776, BAB18135, JQ2339, BAD36812, AAO24265, CAB45155, AAN17502, P48621, AAN17504, ]
Unigene20453	Potri.006G053800.2	47.6885	5.8113	25.1751	33.4987	5.32e-08	5.04e-06	zinc finger (CCCH-type) family protein; [ co-ortholog (2of3) of At2g41900, ]
Unigene34685	Potri.013G064800.3	0.4102	20.7034	1.8568	33.4823	5.36e-08	5.08e-06	similar to expressed protein in Arabidopsis thaliana; similar to expression supported by MPSS; [ co-ortholog (1of2) of At1g28760, ]
CL1933.Contig7	Potri.011G142300.1	144.699	85.0682	67.0064	33.42	5.53e-08	5.23e-06	similar to polypeptide precursor of photosystem II. [ORG:Pyrus pyrifolia]; [ co-ortholog (1of2) of AAF78511, ]
Unigene31793	Potri.009G168800.1	14.2889	63.4921	33.2397	33.2847	5.92e-08	5.6e-06	predicted protein [Populus trichocarpa]
CL2057.Contig2	Potri.010G052000.1	555.405	380.973	451.803	33.2644	5.98e-08	5.65e-06	similar to Photosystem II core complex proteins psbY; similar to chloroplast precursor (L- arginine metabolising enzyme) (L-AME) [Contains: Photosystem II protein psbY-1 (psbY-A1); similar to Photosystem II protein psbY-2 (psbY-A2)].; [ co-ortholog (1of2)
CL3683.Contig3	Potri.004G148400.1	6.7593	33.4566	5.248	33.2298	6.08e-08	5.74e-06	vegetative incompatibility protein HET-E-1-like [Vitis vinifera]
Unigene3381		1.4465	25.5916	4.3934	33.1207	6.43e-08	6.06e-06	--
Unigene10021	Potri.013G139800.1	4.0149	27.8143	3.3639	33.0933	6.51e-08	6.14e-06	Cell wall-associated hydrolase, partial [Medicago truncatula]
CL2359.Contig28	Potri.006G199500.1	46.0096	11.4004	61.3642	33.0875	6.53e-08	6.15e-06	ABC transporter family protein; ABC transporter family protein; [ co-ortholog (2of2) of At5g06530, ]
Unigene31079	Potri.019G083300.2	2.1255	2.4487	24.0021	33.0077	6.8e-08	6.39e-06	similar to expressed protein in Arabidopsis thaliana; similar to Pi starvation-induced protein GB:BAA06151 from (Nicotiana tabacum); [ co-ortholog (2of3) of At1g71950, ]
CL6973.Contig3	Potri.002G056300.1	116.541	43.3999	87.2676	32.891	7.21e-08	6.77e-06	photosystem 2 family protein; similar to SP:P74367 {{Synechocystis sp.}}; similar to ESTs emb|Z27038|; similar to gb|AA451546; similar to emb|Z29876; similar to gb|T45359 and gb|R90316; [ co-ortholog (2of2) of At1g03600, ]
CL10473.Contig1	Potri.005G072300.2	203.314	296.082	180.905	32.8882	7.22e-08	6.78e-06	histone H3 [Arabidopsis thaliana]
Unigene7594	Potri.012G057700.1	321.656	192.67	249.283	32.8439	7.38e-08	6.92e-06
CL9180.Contig6	Potri.006G259400.6	85.2577	30.8567	92.7615	32.7849	7.6e-08	7.12e-06	knox-like protein 3 [Arabidopsis lyrata]
Unigene17612	Potri.006G263500.1	10.9905	48.8124	16.5552	32.7665	7.67e-08	7.18e-06	similar to CBL-INTERACTING PROTEIN KINASE 25; [ co-ortholog (1of2) of At5g25110, ]
Unigene14753	Potri.016G107800.1	3.4038	22.1882	0.2235	32.7484	7.74e-08	7.24e-06	early nodulin-like protein 2-like [Vitis vinifera]
Unigene12678	Potri.010G249300.1	32.1951	74.9542	25.3361	32.7383	7.78e-08	7.27e-06	similar to MAP KINASE KINASE 4; similar to MITOGEN-ACTIVATED PROTEIN KINASE KINASE 4; [ co-ortholog (1of2) of At1g51660, ]
Unigene18371		19.3764	34.0169	0	32.7183	7.86e-08	7.34e-06	proline-rich receptor-like protein kinase PERK15-like isoform 2 [Glycine max]
CL3020.Contig5	Potri.T150800.1	6.3055	35.3913	7.6853	32.7145	7.87e-08	7.35e-06
Unigene3166	Potri.002G198800.1	0.0674	0.7989	17.9355	32.6281	8.22e-08	7.66e-06	similar to expressed protein in Arabidopsis thaliana; [ co-ortholog (1of2) of At4g02170, At5g38700, ]
Unigene40630		0	2.4909	20.4354	32.531	8.63e-08	8.04e-06
CL4648.Contig2	Potri.010G123200.2	138.384	62.5134	83.141	32.5084	8.73e-08	8.12e-06	universal stress protein A-like protein [Vitis vinifera]
Unigene13859	Potri.014G030700.1	162.608	82.7635	95.2185	32.5072	8.73e-08	8.12e-06	calcium-binding protein CML37 [Vitis vinifera]
CL11335.Contig2	Potri.015G106500.1	127.72	57.576	70.9049	32.4971	8.78e-08	8.15e-06	60S ribosomal protein L34-like [Glycine max]
CL4243.Contig2	Potri.011G112200.1	196.762	138.778	100.267	32.4839	8.84e-08	8.2e-06	similar to Unknown mitochondrial protein At3g15000.; [ co-ortholog (1of2) of At3g15000, ]
Unigene31225	Potri.004G100000.2	228.313	320.423	198.899	32.2584	9.89e-08	9.17e-06	similar to Ribulose bisphosphate carboxylase small chain 1A; similar to chloroplast precursor (EC 4.1.1.39) (RuBisCO small subunit 1A).; [ co-ortholog (2of2) of At1g67090, ]
CL5754.Contig2	Potri.009G132000.1	119.311	178.642	89.1618	32.1241	1.06e-07	9.8e-06	glycine-rich protein 2-like [Vitis vinifera]
CL9720.Contig2	Potri.016G126400.1	33.7043	88.2432	41.2657	32.0964	1.07e-07	9.93e-06	PRA1 family protein B4 isoform 1 [Vitis vinifera]
Unigene24192	Potri.009G125600.1	59.424	124.709	64.0359	32.0931	1.07e-07	9.94e-06	unknown protein [Populus trichocarpa]
CL3369.Contig5	Potri.003G176700.1	86.7748	37.1818	35.3504	32.0594	1.09e-07	1.01e-05	similar to naregenin-chalcone synthase. [ORG:Medicago sativa]; [ co-ortholog (4of6) of CAA38456, S49203, 1JWX_A, CAA00091, Q9ZRR8, P51081, CAA44186, AAL09179, S33610, AAL09175, 1D6I_A, AAF71254, 1I88_A, CAA10641, CAA44933, S35166, AAM00232, BAA01075, P300
CL14223.Contig3	Potri.015G136500.1	2.4965	40.1878	24.4547	32.028	1.11e-07	1.02e-05	similar to expressed protein in Arabidopsis thaliana; [ co-ortholog (1of2) of At1g06010, ]
Unigene17295	Potri.001G071100.1	310.273	416.987	276.93	31.9816	1.14e-07	1.05e-05	similar to 60S ribosomal protein L21.; [ co-ortholog (1of2) of At1g09690, At1g09590, ]
CL1517.Contig5	Potri.005G252600.7	73.8652	28.8901	27.6231	31.9278	1.17e-07	1.08e-05	high mobility group family [Populus trichocarpa]
CL5779.Contig3	Potri.017G015700.1	59.6467	15.9698	24.7479	31.9102	1.18e-07	1.08e-05	similar to expressed protein in Arabidopsis thaliana; similar to arabinogalactan-protein; similar to AGP (GI:1087015) {Pyrus communis}; similar to Protein E6. (SP:Q01197) {{Gossypium hirsutum}}; [ co-ortholog (1of3) of At1g03820, ]
CL6790.Contig4	Potri.011G127000.2	82.8819	118.563	46.0693	31.8514	1.21e-07	1.11e-05	probable ADP-ribosylation factor GTPase-activating protein AGD5-like isoform 1 [Vitis vinifera]
Unigene4626	Potri.017G012100.1	62.0756	12.5219	43.2615	31.8555	1.21e-07	1.11e-05	similar to Mannose/glucose-specific lectin. [ORG:Parkia platycephala]; [ co-ortholog (2of2) of P83304, ]
Unigene16883	Potri.007G006800.1	146.523	81.6445	73.5289	31.8303	1.22e-07	1.13e-05	similar to Phytosulfokines 3 precursor (AtPSK3) [Contains: Phytosulfokine-alpha (PSK-alpha) (Phytosulfokine-a); similar to Phytosulfokine-beta (PSK-beta) (Phytosulfokine-b)].; [ co-ortholog (1of2) of At3g49780, ]
Unigene796	Potri.017G136000.1	69.3749	21.2788	75.3299	31.7514	1.27e-07	1.17e-05	1-aminocyclopropane-1-carboxylate oxidase homolog 1-like [Vitis vinifera]
Unigene46066	Potri.006G259400.6	272.14	161.588	259.572	31.7043	1.3e-07	1.2e-05	class II knotted-like homeobox protein [Prunus persica]
CL3382.Contig2	Potri.009G080600.1	2.189	22.0015	1.5013	31.6547	1.34e-07	1.22e-05	glutamyl-tRNA reductase [Camellia sinensis]
CL8176.Contig2	Potri.018G026500.3	552.384	382.11	452.631	31.6602	1.33e-07	1.22e-05
CL2334.Contig2	Potri.007G083400.1	0.229	3.1359	21.2389	31.6042	1.37e-07	1.25e-05	similar to expansin-like protein. [ORG:Quercus robur]; [ co-ortholog (1of2) of CAE12163, At3g45960, At3g45970, At4g38400, ]
CL13654.Contig1	Potri.006G248100.9	1.6386	34.3891	15.336	31.6028	1.37e-07	1.25e-05	similar to LEUNIG; [ co-ortholog (2of2) of At4g32551, ]
Unigene32483	Potri.017G009500.1	19.0524	60.9633	22.6414	31.5416	1.42e-07	1.29e-05	probable receptor-like protein kinase At1g67000-like [Vitis vinifera]
CL4880.Contig2	Potri.019G093400.1	222.014	126.905	221.41	31.5211	1.43e-07	1.3e-05	carotenoid cleavage dioxygenase 4a [Citrus clementina]
CL4327.Contig1	Potri.019G121900.1	2.1331	21.041	0.9859	31.4997	1.45e-07	1.32e-05	Kunitz-type protease inhibitor KPI-C2.2 [Populus trichocarpa x Populus deltoides]
Unigene3148	Potri.016G128300.1	7.2275	45.164	48.9163	31.5002	1.44e-07	1.32e-05	similar to WRKY family transcription factor; similar to member of WRKY Transcription Factor; similar to Group I; [ ortholog of At2g38470,]
Unigene9690	Potri.001G398800.2	78.2447	149.207	162.311	31.4924	1.45e-07	1.32e-05	similar to Early nodulin-like protein 2 precursor (Phytocyanin-like protein).; [ ortholog of At4g27520,]
Unigene2181	Potri.009G168800.1	24.9793	83.364	69.9177	31.4653	1.47e-07	1.34e-05
CL7262.Contig1	Potri.005G115600.1	80.0001	125.364	52.5853	31.4258	1.5e-07	1.36e-05	histone H4-like [Glycine max]
CL10519.Contig2	Potri.008G218600.1	21.624	58.0139	78.4038	31.4089	1.51e-07	1.37e-05	predicted protein [Populus trichocarpa]
CL3632.Contig2	Potri.016G027100.1	0.4639	0.2498	17.0596	31.3972	1.52e-07	1.38e-05	GRAS domain protein [Populus trichocarpa]
CL1486.Contig1	Potri.006G019900.1	4.5476	0.4968	23.324	31.3745	1.54e-07	1.39e-05
CL962.Contig12	Potri.009G102000.1	14.7386	56.3575	22.5237	31.3766	1.54e-07	1.39e-05	predicted protein [Populus trichocarpa]
CL9763.Contig1	Potri.T149500.1	158.985	98.868	78.3261	31.3582	1.55e-07	1.4e-05	tau class glutathione transferase GSTU24 [Populus trichocarpa]
CL6953.Contig1	Potri.017G150100.1	447.493	294.709	379.554	31.3412	1.56e-07	1.41e-05	glycosyltransferase [Populus deltoides]
CL11097.Contig1	Potri.010G199000.1	0.0265	15.8822	0.0817	31.3352	1.57e-07	1.42e-05	X-linked retinitis pigmentosa GTPase regulator [Vitis vinifera]
Unigene5592	Potri.003G018500.1	3.5251	26.0585	3.2576	31.2932	1.6e-07	1.45e-05
Unigene32736	Potri.002G087200.2	214.174	120.389	138.853	31.2831	1.61e-07	1.45e-05	Os01g0962400 [Oryza sativa Japonica Group]
Unigene32887	Potri.005G123500.4	238.109	171.089	133.13	31.2599	1.63e-07	1.47e-05
CL7721.Contig1	Potri.004G188900.1	45.3289	5.5423	25.2035	31.2136	1.67e-07	1.5e-05	splicing factor U2af small subunit A-like [Glycine max]
CL13315.Contig2	Potri.016G084800.1	379.61	267.975	254.938	31.2184	1.66e-07	1.5e-05	similar to ASCORBATE PEROXIDASE; [ co-ortholog (1of2) of At3g09640, ]
Unigene2042	Potri.012G133400.3	19.2277	41.7638	5.0289	31.1863	1.69e-07	1.52e-05	similar to hypothetical protein. [ORG:Cicer arietinum]; [ co-ortholog (2of2) of At5g52060, CAC10210, ]
CL3883.Contig1	Potri.006G130300.1	2.0993	23.7522	3.0263	31.1405	1.73e-07	1.55e-05	similar to expressed protein in Arabidopsis thaliana; similar to DUF614; [ co-ortholog (1of2) of At2g37110, ]
CL13906.Contig1	Potri.011G009900.1	2.5183	22.1659	1.4892	31.1237	1.74e-07	1.57e-05	similar to early-responsive to dehydration protein-related; similar to ERD protein-related; similar to ERD4 protein (early-responsive to dehydration stress) (Arabidopsis thaliana) GI:15375406; similar to early-responsive; [ co-ortholog (1of3) of At4g22120
CL14351.Contig2	Potri.018G014600.2	50.114	18.4983	72.2548	31.0898	1.77e-07	1.59e-05	similar to nucleoid DNA-binding protein. [ORG:Malus x domestica]; [ co-ortholog (9of9) of AAQ54564, ]
Unigene45948	Potri.010G132000.1	74.9903	27.4721	31.5417	31.0612	1.8e-07	1.61e-05	predicted protein [Populus trichocarpa]
Unigene19130	Potri.016G016700.1	7.9274	46.1692	19.9085	31.0196	1.84e-07	1.64e-05	UDP-glucose flavonoid 3-O-glucosyltransferase 6 [Vitis vinifera]
CL7398.Contig4	Potri.016G032400.1	34.5216	95.0667	54.5814	30.9886	1.87e-07	1.67e-05	bZIP transcription factor family protein; similar to AtbZIP transcription factor GI:17065880 from (Arabidopsis thaliana); [ co-ortholog (1of2) of At3g56660, At2g40950, ]
CL3006.Contig1	Potri.009G019200.2	134.916	173.036	83.4589	30.9776	1.88e-07	1.68e-05	similar to NAC-domain containing protein 90 (ANAC090).; [ co-ortholog (3of3) of At5g22380, At3g44350, ]
CL3208.Contig4	Potri.005G123500.1	49.4231	92.6072	34.4804	30.9719	1.88e-07	1.68e-05	predicted protein [Populus trichocarpa]
Unigene5587	Potri.014G170400.3	71.527	20.7556	37.5073	30.94	1.91e-07	1.71e-05	similar to putative RING zinc finger protein (At2g04240) mRNA; zinc finger (C3HC4-type RING finger) family protein; similar to C3HC4 type (RING finger); zinc finger (C3HC4-type RING finger) family protein; [ ortholog of At2g04240,]
Unigene32489	Potri.001G152800.2	33.1945	95.8388	82.6177	30.9082	1.94e-07	1.73e-05	similar to GTP-binding protein. [ORG:Pisum sativum]; [ co-ortholog (1of9) of CAA90079, CAA98174, S57471, S57478, CAA90082, S57474, BAA02118, S57462, CAA98173, CAA98162, 2115367A, CAA82707, CAA90081, CAA98159, 2001457K, CAA98161, CAA98172, CAA98164, BAA764
Unigene24419	Potri.006G019200.1	38.0844	32.6979	2.1542	30.8887	1.96e-07	1.75e-05	Proline-rich protein [Medicago truncatula]
Unigene4193	Potri.011G164200.1	85.0506	36.4809	35.3118	30.8227	2.03e-07	1.8e-05	naringenin,2-oxoglutarate 3-dioxygenase [Vitis vinifera]
Unigene28182	Potri.001G079800.1	6.7056	7.323	34.2975	30.8181	2.03e-07	1.81e-05	ethylene-responsive element-binding family protein; similar to ethylene responsive element binding factor 5 (AtERF5) (Swiss-Prot:O80341) (Arabidopsis thaliana); [ co-ortholog (1of2) of At5g51190, At5g61600, ]
Unigene8744	Potri.017G106200.2	41.2548	7.7954	13.4406	30.805	2.05e-07	1.82e-05
CL10918.Contig4	Potri.006G254200.1	124.615	113.095	52.7891	30.7349	2.12e-07	1.88e-05	similar to Photosystem I reaction center subunit psaK; similar to chloroplast precursor (Photosystem I subunit X) (PSI-K).; [ co-ortholog (1of2) of At1g30380, ]
CL9351.Contig2	Potri.006G188500.1	19.3427	52.3914	13.6678	30.7246	2.13e-07	1.89e-05	60S ribosomal protein L39 [Vernicia fordii]
Unigene9803	Potri.004G148300.1	7.2117	45.9823	21.8046	30.6762	2.18e-07	1.93e-05
CL13069.Contig2	Potri.016G133400.1	385.823	269.508	264.78	30.6517	2.21e-07	1.96e-05	similar to saposin B domain-containing protein; similar to region 1; [ co-ortholog (2of2) of At5g01800, At3g51730, ]
Unigene9847	Potri.012G006300.1	4.1757	28.3709	4.7643	30.6352	2.23e-07	1.97e-05	oxidoreductase, 2OG-Fe oxygenase family protein, expressed [Oryza sativa Japonica Group]
CL12991.Contig2	Potri.007G089200.1	124.25	51.9805	81.9887	30.6304	2.23e-07	1.97e-05	similar to senescence-associated protein-related; similar to senescence-associated protein SAG102 (GI:22331931) (Arabidopsis thaliana); [ co-ortholog (2of2) of At4g39795, ]
CL12121.Contig4	Potri.011G147400.1	97.3273	35.7521	90.5274	30.5808	2.29e-07	2.02e-05	GTL1 [Populus tremula x Populus alba]
CL3660.Contig1		0.152	1.9913	18.9446	30.5369	2.34e-07	2.06e-05
Unigene31287	Potri.008G099300.1	9.5221	53.5358	32.2378	30.5031	2.38e-07	2.1e-05	similar to S-adenosylmethionine synthase. [ORG:Pyrus pyrifolia]; [ co-ortholog (2of2) of S66351, P49612, CAA57580, BAB83761, CAA59508, AAF78525, T06592, BAC81656, AAA58772, BAC81654, AAA20112, S53116, P47916, ]
Unigene13530	Potri.015G062100.3	658.607	747.583	872.772	30.4767	2.41e-07	2.12e-05	D-ribulose-5-phosphate-3-epimerase [Arabidopsis thaliana]
CL3215.Contig1	Potri.010G150900.1	173.52	86.7641	118.868	30.4469	2.45e-07	2.15e-05	probable protein Pop3-like [Glycine max]
CL3369.Contig4	Potri.001G051600.1	77.3606	28.2678	34.7021	30.4371	2.46e-07	2.16e-05	similar to naregenin-chalcone synthase. [ORG:Medicago sativa]; [ co-ortholog (3of6) of CAA38456, S49203, 1JWX_A, CAA00091, Q9ZRR8, P51081, CAA44186, AAL09179, S33610, AAL09175, 1D6I_A, AAF71254, 1I88_A, CAA10641, CAA44933, S35166, AAM00232, BAA01075, P300
Unigene14757		0.1049	16.7191	0.7014	30.4104	2.49e-07	2.19e-05
Unigene2057		0.1364	28.055	10.9446	30.382	2.53e-07	2.22e-05
Unigene45592	Potri.001G063300.4	24.3426	2.0918	3.8265	30.3698	2.54e-07	2.23e-05	leucine rich repeat family protein with ABC domain [Populus trichocarpa]
CL3601.Contig2	Potri.017G127300.1	34.9073	4.5076	11.1307	30.3357	2.59e-07	2.27e-05
CL13682.Contig6	Potri.001G142200.1	34.2472	92.7665	51.6819	30.3109	2.62e-07	2.3e-05	similar to phaseolin G-box binding protein PG2 - kidney bean (fragment). [ORG:Phaseolus vulgaris]; [ co-ortholog (2of2) of At1g32640, AAC28907, T10861, T10862, AAB00686, At5g46830, ]
CL3629.Contig2	Potri.009G149200.1	14.8139	53.1453	63.9118	30.301	2.63e-07	2.3e-05	similar to expressed protein in Arabidopsis thaliana; [ co-ortholog (1of2) of At2g27830, ]
CL8755.Contig3	Potri.019G043600.1	44.3001	67.3034	110.254	30.3071	2.62e-07	2.3e-05	transferase family protein; similar to hypersensitivity-related gene product HSR201 - Nicotiana tabacum; similar to EMBL:X95343; [ co-ortholog (2of2) of At5g17540, ]
Unigene32828	Potri.006G092300.1	21.0927	68.3621	72.659	30.2994	2.63e-07	2.3e-05
Unigene9099	Potri.005G183000.1	171.024	102.679	91.7887	30.282	2.66e-07	2.32e-05	NAD(P)H-quinone oxidoreductase subunit M, chloroplastic; AltName: Full=NAD(P)H dehydrogenase I subunit M; Short=NDH-1 subunit M; Short=NDH-M; Flags: Precursor
CL7437.Contig2	Potri.017G054600.1	115.454	66.2028	49.7926	30.2722	2.67e-07	2.33e-05	similar to ribosomal protein L13a. [ORG:Lupinus luteus]; [ co-ortholog (2of2) of AAP80748, O49885, CAA11283, BAB33414, ]
CL13400.Contig2	Potri.010G151000.1	167.795	82.9317	114.37	30.2504	2.7e-07	2.35e-05	probable protein Pop3 [Vitis vinifera]
Unigene24997	Potri.019G057800.1	171.252	86.4643	113.781	30.251	2.7e-07	2.35e-05	chalcone isomerase-like protein [Populus trichocarpa]
CL6695.Contig2	Potri.009G016600.1	13.2421	46.9072	61.5165	30.2237	2.74e-07	2.38e-05	similar to expressed protein in Arabidopsis thaliana; [ co-ortholog (2of2) of At5g22090, ]
CL1259.Contig6	Potri.016G023800.2	58.9365	80.2427	23.57	30.2093	2.76e-07	2.4e-05	similar to RNA recognition motif (RRM)-containing protein; similar to UBP1 interacting protein 1a (Arabidopsis thaliana) GI:19574236; [ co-ortholog (1of4) of At3g56860, At2g41060, ]
Unigene5826	Potri.006G073400.1	4.508	29.738	43.5306	30.209	2.76e-07	2.4e-05
Unigene40610		0	0	15.0976	30.1952	2.77e-07	2.41e-05	unknown [Populus trichocarpa x Populus deltoides]
CL6067.Contig2	Potri.002G050800.2	13.2516	6.8077	39.437	30.1173	2.88e-07	2.5e-05
CL11956.Contig3	Potri.010G149600.1	42.2786	6.4223	45.739	30.1086	2.9e-07	2.51e-05	unknown [Populus trichocarpa]
CL13693.Contig2	Potri.011G134200.3	22.6527	63.8724	77.8464	30.058	2.97e-07	2.58e-05	similar to polyubiquitin. [ORG:Cucumis melo]; [ co-ortholog (11of11) of CAA10056, CAA38256, P03993, BAA76429, BAA05670, AAQ08998, AAL33551, AAF31707, BAA85750, AAP31578, AAF70460, AAQ08999, BAA05085, CAA06197, ]
CL4059.Contig3	Potri.018G111200.1	6.1575	31.619	5.871	30.0436	2.99e-07	2.59e-05	similar to calmodulin-binding protein 60-D. [ORG:Phaseolus vulgaris]; [ co-ortholog (2of3) of At4g31000, At2g24300, AAN65370, ]
Unigene15687	Potri.002G079900.1	372.662	277.599	421.661	30.032	3.01e-07	2.6e-05
CL10169.Contig5	Potri.T026600.1	8.0638	32.5451	4.985	30.0122	3.04e-07	2.63e-05	nbs-lrr resistance protein [Populus trichocarpa]
CL671.Contig6	Potri.T113400.1	34.6327	7.0998	7.7266	29.9721	3.1e-07	2.68e-05
CL328.Contig25	Potri.009G150600.2	10.8983	47.2788	17.3191	29.9664	3.11e-07	2.69e-05	similar to UDP-D-APIOSE/UDP-D-XYLOSE SYNTHASE 1; [ co-ortholog (2of2) of At2g27860, At1g08200, ]
CL4406.Contig2	Potri.007G082500.1	60.2721	112.008	49.8126	29.9615	3.12e-07	2.69e-05	uncharacterized protein sll1770-like [Glycine max]
CL8624.Contig3	Potri.006G145100.1	74.4823	28.6887	30.7811	29.9452	3.14e-07	2.71e-05	CCAAT-binding transcription factor (CBF-B/NF-YA) family protein; CCAAT-binding transcription factor (CBF-B/NF-YA) family protein; [ co-ortholog (1of2) of At1g17590, At1g72830, ]
CL5318.Contig4	Potri.003G032800.3	40.4759	80.8275	28.6849	29.9099	3.2e-07	2.76e-05	similar to phospholipase D. [ORG:Ricinus communis]; [ co-ortholog (1of2) of T11695, Q41142, AAB37305, O04865, AAB51392, At1g52570, AAB04095, T10171, At3g15730, ]
Unigene12985	Potri.001G301900.2	1.3331	2.7377	21.56	29.8617	3.28e-07	2.82e-05	similar to C2 domain-containing protein; similar to calcium-dependent protein kinase (Dunaliella tertiolecta) GI:6644464; [ ortholog of At4g34150,]
Unigene4066	Potri.006G257100.3	2.146	0.3244	19.0944	29.8115	3.36e-07	2.89e-05	similar to expressed protein in Arabidopsis thaliana; [ co-ortholog (2of2) of At4g32130, At2g25310, ]
CL6564.Contig2	Potri.011G019100.1	123.157	77.1447	161.857	29.7961	3.39e-07	2.91e-05	NBS-LRR type disease resistance-like protein [Populus trichocarpa]
CL10793.Contig2	Potri.019G070300.1	14.8926	0	0	29.7852	3.41e-07	2.92e-05
CL8974.Contig2	Potri.016G013100.2	106.165	55.1348	46.7891	29.7909	3.4e-07	2.92e-05	transmembrane protein 111-like [Glycine max]
Unigene27755	Potri.003G151000.1	28.3928	69.8763	25.6376	29.7444	3.48e-07	2.98e-05	AP2/ERF domain-containing transcription factor [Populus trichocarpa]
Unigene2508	Potri.014G026800.1	16.542	67.0686	47.2649	29.7154	3.53e-07	3.02e-05	similar to expressed protein in Arabidopsis thaliana; [ co-ortholog (1of2) of At1g45688, At5g42860, ]
Unigene3491		4.5806	24.7977	2.0377	29.7051	3.55e-07	3.03e-05	hypothetical protein MTR_1g088790 [Medicago truncatula]
Unigene152	Potri.006G280300.1	130.069	81.717	58.3705	29.6997	3.55e-07	3.04e-05
CL7615.Contig1	Potri.010G212900.2	28.8038	2.0679	8.5191	29.6489	3.65e-07	3.11e-05	similar to expressed protein in Arabidopsis thaliana; weakly similar to SP|O42184|Restin Cytoplasmic (linker protein 170-CLIP) (170-{Gallus) {gallus} ; [ co-ortholog (2of2) of At5g13560, ]
CL2207.Contig6	Potri.002G180800.5	4.5561	32.3935	8.719	29.6206	3.7e-07	3.15e-05	lhy1 [Populus tremula]
Unigene32916	Potri.010G212300.1	14.3351	61.1503	35.7468	29.6269	3.69e-07	3.15e-05	similar to 60S ribosomal protein L35. [ORG:Euphorbia esula]; [ co-ortholog (1of2) of AAF34800, Q9M5L0, ]
Unigene9457	Potri.012G076800.3	147.862	159.115	78.6006	29.5824	3.77e-07	3.21e-05	40S ribosomal protein S3 [Arabidopsis lyrata subsp. lyrata]
Unigene19748		1.0595	18.6577	1.154	29.5184	3.89e-07	3.31e-05
Unigene23528	Potri.009G135300.1	139.404	62.9283	120.414	29.4777	3.97e-07	3.37e-05
CL11906.Contig1	Potri.016G084400.1	53.3478	124.69	109.558	29.48	3.97e-07	3.37e-05	similar to 60S ribosomal protein L1. [ORG:Prunus armeniaca]; [ ortholog of At3g09630,AAD32206,At5g02870,Q9XF97,]
CL12212.Contig2	Potri.003G010200.1	19.9695	64.8677	70.2429	29.4825	3.96e-07	3.37e-05	60S acidic ribosomal protein P3-2 [Vitis vinifera]
CL12234.Contig1	Potri.T043700.1	46.2948	15.7461	11.4646	29.4495	4.03e-07	3.42e-05
CL6457.Contig2		9.9296	16.2308	44.9642	29.4235	4.08e-07	3.46e-05
Unigene20427		4.7078	13.2914	36.2583	29.4262	4.08e-07	3.46e-05
Unigene28726	Potri.010G159800.1	41.5507	9.1069	13.133	29.4146	4.1e-07	3.47e-05
CL4591.Contig6	Potri.002G094100.2	35.7843	6.0851	10.5382	29.3705	4.19e-07	3.55e-05	uncharacterized WD repeat-containing protein C2A9.03 [Vitis vinifera]
Unigene5966	Potri.001G453900.1	339.707	316.287	216.748	29.3048	4.33e-07	3.66e-05	60S ribosomal protein L9 [Vitis vinifera]
CL409.Contig1	Potri.011G142700.1	88.6902	163.141	95.4605	29.2821	4.38e-07	3.7e-05	similar to expressed protein in Arabidopsis thaliana; [ co-ortholog (1of2) of At3g12920, ]
Unigene23937	Potri.016G117400.1	2.4928	23.732	3.3834	29.2474	4.46e-07	3.76e-05	similar to expressed protein in Arabidopsis thaliana; [ ortholog of At5g01370,]
CL10819.Contig2	Potri.002G021500.1	218.767	165.951	119.709	29.2216	4.51e-07	3.8e-05	similar to [Segment 2 of 2] Peptidyl-prolyl cis-trans isomerase (PPIase) (Rotamase) (Cyclophilin) (Cyclosporin A-binding protein) (Pollen allergen Bet v 7). [ORG:Betula pendula]; [ co-ortholog (1of2) of O49886, P81531_2, CAC84116, AAO63777, AAF00471, AAT9
Unigene31166	Potri.004G047100.3	22.4749	1.0373	4.0957	29.2206	4.52e-07	3.8e-05
CL4382.Contig3	Potri.001G081100.1	32.7513	2.4664	13.1943	29.2229	4.51e-07	3.8e-05
Unigene10013	Potri.002G106300.2	34.4721	95.5844	62.6523	29.1287	4.73e-07	3.98e-05	similar to expressed protein in Arabidopsis thaliana; similar to expressed protein in Arabidopsis thaliana; [ ortholog of At4g38060,]
Unigene1136	Potri.007G109300.1	64.8264	17.1946	36.4415	29.0804	4.84e-07	4.07e-05	similar to PRLI-interacting factor; putative; similar to PRLI-interacting factor G (Arabidopsis thaliana) GI:11139264 (PMID:9765207); similar to supporting cDNA gi|26450291|dbj|AK117606.1|; [ co-ortholog (2of2) of At2g13690, ]
CL164.Contig1	Potri.004G085000.1	25.299	18.5932	60.462	29.0779	4.85e-07	4.08e-05	aspartyl protease family protein; similar to CND41; similar to chloroplast nucleoid DNA binding protein (GI:2541876) (Nicotiana tabacum); [ co-ortholog (1of2) of At5g37540, At1g66180, ]
CL3660.Contig2		0	0.8466	16.0808	29.0292	4.97e-07	4.17e-05
Unigene3311		0.0601	20.9836	4.2689	29.0325	4.96e-07	4.17e-05
CL4953.Contig1	Potri.007G130100.2	21.4169	62.7462	24.7761	29.0173	5e-07	4.19e-05	salt tolerance-like protein [Vitis vinifera]
CL4913.Contig1	Potri.008G073600.2	9.3549	19.1475	46.0069	28.999	5.05e-07	4.23e-05	similar to Putative dehydration responsive element binding protein 2H (DREB2H protein).; [ co-ortholog (1of2) of At2g40340, At2g40350, ]
Unigene24447	Potri.010G176100.4	31.5473	5.6431	6.9309	28.9804	5.09e-07	4.26e-05
CL1721.Contig8	Potri.011G007800.1	0.4022	20.3572	3.3101	28.9687	5.12e-07	4.29e-05	similar to Probable WRKY transcription factor 42 (WRKY DNA-binding protein 42).; [ ortholog of At4g22070,At4g04450,]
Unigene36222	Potri.003G044700.1	135.838	65.4355	81.2979	28.9578	5.15e-07	4.3e-05	similar to probable zinc finger protein - alfalfa (fragment). [ORG:Medicago sativa]; [ co-ortholog (1of2) of At1g14510, T09646, At2g02470, ]
Unigene46167	Potri.017G009200.1	123.555	57.2301	71.5597	28.9594	5.15e-07	4.3e-05	probable receptor-like protein kinase At1g67000-like [Vitis vinifera]
Unigene34113	Potri.012G082700.2	3.9538	21.2893	0.496	28.938	5.2e-07	4.34e-05	--
CL13259.Contig1	Potri.001G375500.2	0.4051	15.9812	0.3948	28.9344	5.21e-07	4.35e-05	sodium/calcium exchanger family protein; calcium-binding EF hand family protein; [ ortholog of At1g53210,]
CL671.Contig5	Potri.T113400.1	43.9332	8.1283	18.4196	28.9275	5.23e-07	4.36e-05
CL6129.Contig1	Potri.017G074800.1	0.664	4.8189	22.5417	28.903	5.29e-07	4.41e-05
Unigene7710	Potri.008G172700.1	93.7833	48.1436	38.6467	28.8703	5.38e-07	4.48e-05	similar to GLU-TRNA(GLN) AMIDOTRANSFERASE SUBUNIT B; similar to GLU-ADT SUBUNIT B; [ co-ortholog (1of2) of At1g48520, At2g05715, ]
CL7742.Contig1	Potri.014G026800.1	21.6102	74.7323	50.7677	28.8656	5.39e-07	4.48e-05	similar to expressed protein in Arabidopsis thaliana; [ co-ortholog (1of2) of At1g45688, At5g42860, ]
CL9541.Contig2	Potri.005G239100.2	124.68	53.1646	104.262	28.8622	5.4e-07	4.49e-05	similar to GAST-like gene product. [ORG:Fragaria x ananassa]; [ co-ortholog (2of2) of At2g18420, At1g75750, CAD35171, AAB97006, ]
CL1867.Contig3	Potri.002G124500.1	0.2016	3.1117	19.7017	28.8486	5.44e-07	4.52e-05	subtilisin-like protease preproenzyme [Nicotiana tabacum]
Unigene45591	Potri.018G144800.3	85.1522	40.0955	104.999	28.8233	5.51e-07	4.57e-05	leucine rich repeat family protein with ABC domain [Populus trichocarpa]
Unigene24110	Potri.006G235400.1	29.3019	3.6902	7.1943	28.7904	5.6e-07	4.64e-05
Unigene24037	Potri.011G147700.1	223.495	339.478	242.682	28.7836	5.62e-07	4.65e-05	similar to GA. [ORG:Pisum sativum]; [ co-ortholog (2of2) of S19978, CAA46273, P30707, CAA65987, ]
Unigene4747	Potri.019G100000.1	13.1793	21.4624	51.8349	28.7402	5.74e-07	4.75e-05
Unigene36151	Potri.005G246100.1	11.9973	12.6563	43.6383	28.7219	5.8e-07	4.79e-05	similar to Plastocyanin. [ORG:Cucurbita pepo]; [ co-ortholog (1of2) of 0911298A, P00292, CUDM, At1g20340, 3PCY, ]
CL13013.Contig2	Potri.011G131100.1	7.851	41.9112	16.1428	28.7211	5.8e-07	4.79e-05	GRAS family transcription factor [Populus trichocarpa]
CL10955.Contig1	Potri.008G043100.1	254.957	147.268	207.386	28.6644	5.96e-07	4.92e-05	similar to ADR12-2 protein - soybean. [ORG:Glycine max]; [ co-ortholog (3of3) of S33620, CAA49342, AAB58326, ]
CL9437.Contig1	Potri.008G018800.1	403.063	388.293	272.906	28.6331	6.06e-07	5e-05	similar to DnaJ protein homolog (DNAJ-1). [ORG:Cucumis sativus]; [ co-ortholog (2of2) of S35581, AAD12055, CAA47925, BAA35121, AAA65011, T06391, AAF64454, Q04960, ]
Unigene28556	Potri.010G066900.1	6.7379	38.0627	12.9815	28.5433	6.34e-07	5.22e-05	similar to expressed protein in Arabidopsis thaliana; similar to Involved in electron flow in Photosystem I. Essential for photoprotection.; [ co-ortholog (1of2) of At2g05620, ]
CL7937.Contig1	Potri.013G055800.4	2.1883	25.2036	5.3418	28.5376	6.36e-07	5.24e-05
CL7550.Contig2	Potri.015G083400.1	7.4245	18.7613	42.9129	28.528	6.39e-07	5.26e-05	similar to octicosapeptide/Phox/Bem1p (PB1) domain-containing protein; [ co-ortholog (2of2) of At3g48240, At5g63130, ]
Unigene25015	Potri.004G039100.1	6.237	32.503	7.4764	28.513	6.43e-07	5.29e-05	probable polyol transporter 4 [Vitis vinifera]
CL13105.Contig1	Potri.001G422000.2	60.8777	32.1433	15.9609	28.4915	6.5e-07	5.35e-05	predicted protein [Populus trichocarpa]
CL8424.Contig3	Potri.003G082100.1	35.5027	1.9889	28.5986	28.4296	6.71e-07	5.51e-05	anthranilate N-benzoyltransferase protein 2-like [Glycine max]
CL9546.Contig1	Potri.001G149400.1	47.2943	7.1402	35.1357	28.4015	6.8e-07	5.58e-05	MORN repeat-containing protein 1-like [Vitis vinifera]
Unigene4189	Potri.019G131600.1	15.382	17.4273	50.7543	28.3146	7.1e-07	5.83e-05	similar to ROOT PHOTOTROPISM 2; [ co-ortholog (2of2) of At2g30520, ]
CL11956.Contig2	Potri.010G149600.1	30.7037	2.0989	11.972	28.2881	7.2e-07	5.9e-05	unknown [Populus trichocarpa]
CL3896.Contig2	Potri.018G100400.1	9.6049	37.8559	52.2058	28.283	7.22e-07	5.91e-05	similar to UDP-D-GLUCURONATE 4-EPIMERASE 1; [ ortholog of At4g30440,]
CL14358.Contig1	Potri.006G032100.1	151.459	80.1744	156.736	28.2489	7.34e-07	6.01e-05	zinc finger (C3HC4-type RING finger) family protein; similar to INTERPRO domain containing protein; similar to RING finger; zinc finger (C3HC4-type RING finger) family protein; similar to INTERPRO domain containing protein; similar to RING finger; [ co-or
CL3028.Contig5	Potri.015G035000.1	6.1412	12.6486	36.8494	28.2358	7.39e-07	6.04e-05	nudix hydrolase 4 [Glycine max]
CL14287.Contig2	Potri.007G113000.1	0.0918	7.3169	23.7083	28.236	7.39e-07	6.04e-05	probable mitochondrial 2-oxoglutarate/malate carrier protein-like [Vitis vinifera]
Unigene8192	Potri.013G115100.1	10.9777	44.664	15.4979	28.1961	7.54e-07	6.15e-05	leucine-rich repeat extensin-like protein 4-like [Glycine max]
CL8900.Contig2	Potri.004G199300.1	4.2603	24.6253	2.8131	28.1589	7.68e-07	6.26e-05	F-box family protein; similar to SKP1 interacting partner 2 (SKIP2) TIGR_Ath1:At5g67250; [ co-ortholog (1of2) of At2g27310, ]
CL2002.Contig1	Potri.003G073300.1	14.6599	48.6074	15.8546	28.1415	7.75e-07	6.31e-05	RING-H2 finger protein ATL60-like [Vitis vinifera]
Unigene45167		0	0	14.0689	28.1378	7.76e-07	6.32e-05
Unigene28384	Potri.010G237300.1	11.197	2.4914	30.6535	28.1325	7.78e-07	6.33e-05	predicted protein [Populus trichocarpa]
Unigene32833	Potri.015G144800.1	406.998	270.792	366.611	28.1159	7.85e-07	6.38e-05
Unigene31692	Potri.012G005900.4	21.9691	58.6917	20.2216	28.0678	8.04e-07	6.53e-05	pseudo response regulator [Populus trichocarpa]
Unigene5205	Potri.018G045800.2	8.2694	36.9311	10.0084	28.0634	8.06e-07	6.54e-05
CL10305.Contig2	Potri.005G085400.1	268.894	179.298	289.941	28.0604	8.07e-07	6.55e-05	iron-sulfur assembly protein IscA, chloroplastic-like [Vitis vinifera]
Unigene17098	Potri.T061700.1	6.4444	40.3135	17.2566	28.0505	8.11e-07	6.57e-05	Beta-glucosidase [Medicago truncatula]
Unigene9094	Potri.007G145700.1	31.8717	6.9641	6.415	28.0378	8.16e-07	6.61e-05
CL451.Contig14	Potri.003G029400.7	72.2748	29.5821	29.2596	28.0139	8.26e-07	6.69e-05	leucine-rich repeat receptor protein kinase EXS-like [Vitis vinifera]
CL10204.Contig2	Potri.005G044400.5	208.23	139.951	243.2	27.9775	8.41e-07	6.79e-05	similar to Cu/Zn superoxide dismutase. [ORG:Pisum sativum]; [ co-ortholog (1of2) of At1g08830, 1803526A, BAD51400, CAC33845, JW0084, CAE54085, AAA33659, CAA10160, ]
CL9571.Contig1	Potri.004G189900.1	1.8096	20.7059	2.327	27.9812	8.39e-07	6.79e-05	similar to UDP-D-APIOSE/UDP-D-XYLOSE SYNTHASE 1; [ co-ortholog (1of2) of At2g27860, At1g08200, ]
Unigene16604	Potri.002G154700.1	6.8222	30.332	45.9195	27.9785	8.41e-07	6.79e-05	similar to homeodomain protein. [ORG:Malus x domestica]; [ co-ortholog (2of2) of At4g00730, AAC79430, ]
CL2717.Contig2	Potri.002G228800.4	69.3961	22.8989	34.1143	27.9456	8.54e-07	6.9e-05	similar to autophagy 8d (APG8d); similar to autophagy 8d (Arabidopsis thaliana) GI:19912157; similar to light chain 3; [ co-ortholog (2of2) of At2g05630, ]
Unigene33153	Potri.004G148300.1	4.2405	24.9963	3.2144	27.9283	8.62e-07	6.95e-05
Unigene29037	Potri.007G099400.2	11.7678	54.4116	31.7102	27.9044	8.72e-07	7.03e-05
CL2277.Contig5	Potri.006G255000.1	45.6135	101.476	52.5081	27.8865	8.8e-07	7.08e-05	similar to Putative clathrin assembly protein At2g25430.; [ co-ortholog (2of2) of At4g32285, At2g25430, ]
Unigene25151	Potri.008G119600.1	7.0297	34.8502	9.3613	27.8897	8.79e-07	7.08e-05	glycolipid transfer protein [Arabidopsis thaliana]
CL13790.Contig1	Potri.016G106800.2	25.3832	49.7379	78.7523	27.8362	9.03e-07	7.26e-05
CL6670.Contig1	Potri.002G150600.1	1.4941	20.5323	2.5979	27.8308	9.05e-07	7.27e-05
CL5570.Contig1	Potri.001G277800.1	71.2822	20.5176	47.3104	27.8164	9.11e-07	7.32e-05
CL1008.Contig1	Potri.016G024700.1	6.2281	42.4626	40.1531	27.7924	9.23e-07	7.4e-05	similar to CALMODULIN 6; [ co-ortholog (2of2) of At3g43810, At5g21274, ]
CL370.Contig4	Potri.005G071900.4	70.4433	20.1281	46.1492	27.786	9.25e-07	7.42e-05	homeobox-leucine zipper protein ATHB-6-like [Vitis vinifera]
CL8774.Contig1	Potri.006G071200.1	33.3366	12.6748	56.1545	27.7788	9.29e-07	7.44e-05	similar to xyloglucan endo-1; similar to 4-beta-D-glucanase (EC 3.2.1.-) - adzuki bean. [ORG:Vigna angularis]; [ co-ortholog (15of15) of AAR27065, BAA03922, BAC03237, AAN07898, AAN03485, Q41638, BAA03925, A49539, Q39857, B49539, ]
CL1995.Contig1	Potri.001G303100.1	26.4245	68.376	27.8378	27.7668	9.34e-07	7.48e-05	predicted protein [Populus trichocarpa]
CL7100.Contig1	Potri.016G040900.1	247.572	206.235	143.213	27.7569	9.39e-07	7.51e-05	similar to Calmodulin-like protein.; [ co-ortholog (1of2) of At2g41410, At3g10190, ]
CL11968.Contig2	Potri.004G096300.1	132.464	59.6659	111.51	27.7514	9.42e-07	7.52e-05
CL342.Contig2	Potri.002G043100.1	284.478	180.133	199.846	27.7508	9.42e-07	7.52e-05	similar to Histone H1 (PsH1b) (PsH1b-40). [ORG:Pisum sativum]; [ co-ortholog (1of2) of P08283, At2g30620, ]
Unigene231	Potri.009G135200.1	2.3537	26.3574	6.7361	27.6574	9.87e-07	7.88e-05
CL11289.Contig2	Potri.009G027700.1	0.0794	0.5988	15.0902	27.6245	1e-06	8e-05	similar to RESPONSIVE TO HIGH LIGHT 41; [ ortholog of At5g59820,]
Unigene49424	Potri.006G141700.1	24.3426	4.4698	2.6543	27.604	1.01e-06	8.08e-05	similar to early leaf senescence abundant cysteine protease. [ORG:Pisum sativum]; [ ortholog of CAC41636,At5g60360,At3g45310,]
Unigene31869	Potri.004G217200.3	149.633	99.215	188.704	27.6007	1.02e-06	8.09e-05	predicted protein [Populus trichocarpa]
Unigene6899	Potri.014G028300.1	0.7073	25.1359	8.2118	27.5877	1.02e-06	8.13e-05
Unigene27427		0.4265	16.5361	1.1065	27.5639	1.03e-06	8.22e-05
Unigene14228	Potri.009G125600.1	42.2524	18.8538	7.4457	27.5579	1.04e-06	8.24e-05
CL4126.Contig12	Potri.002G055700.2	485.778	384.744	544.016	27.5478	1.04e-06	8.28e-05	similar to photosystem II oxygen-evolving complex protein 2 precursor - garden pea. [ORG:Pisum sativum]; [ co-ortholog (1of2) of CAA33557, BAA89317, JS0771, At2g30790, At1g06680, BAA96364, ]
Unigene32523	Potri.008G141900.1	49.0107	14.7424	16.7707	27.5428	1.05e-06	8.29e-05	similar to unknown protein (At2g02050) mRNA; similar to NADH-ubiquinone oxidoreductase B18 subunit; putative; similar to NADH-ubiquinone oxidoreductase B18 subunit (EC 1.6.5.3) (EC 1.6.99; [ co-ortholog (2of2) of At2g02050, ]
CL2396.Contig1	Potri.T093000.1	20.8267	1.0924	3.4241	27.5312	1.05e-06	8.34e-05	UPF0481 protein At3g47200-like [Glycine max]
CL4326.Contig15	Potri.016G069700.6	151.821	73.9932	106.978	27.5126	1.06e-06	8.41e-05	similar to BEL1-like homeodomain 1; [ co-ortholog (1of2) of At2g35940, ]
CL451.Contig9	Potri.003G028200.1	113.519	46.6878	88.2049	27.498	1.07e-06	8.46e-05	LRR receptor-like serine/threonine-protein kinase GSO1-like [Vitis vinifera]
Unigene34890	Potri.001G084000.1	102.751	46.3364	108.438	27.4598	1.09e-06	8.61e-05	Cys/Met metabolism pyridoxal-phosphate-dependent enzyme family protein; similar to SP|P13254|Methionine gamma lyase-EC (4 4.1.11.L) (methioninase-{Pseudomonas) {putida} ; [ ortholog of At1g64660,]
Unigene30637	Potri.002G069500.2	0.54	29.1902	15.1089	27.462	1.09e-06	8.61e-05
Unigene755		6.436	29.4568	5.1	27.4437	1.1e-06	8.68e-05	integral membrane single C2 domain protein [Populus trichocarpa]
Unigene32822	Potri.009G047600.1	9.1318	50.1958	35.2015	27.4065	1.12e-06	8.83e-05	f-box family protein [Populus trichocarpa]
Unigene29439		0.5399	0.8985	16.3078	27.3975	1.12e-06	8.87e-05
CL12696.Contig1	Potri.T139100.1	1.1507	25.3078	7.74	27.3583	1.15e-06	9.04e-05	predicted protein [Populus trichocarpa]
Unigene8747	Potri.001G020300.1	38.9981	35.571	83.6968	27.3326	1.16e-06	9.15e-05
CL13277.Contig1	Potri.016G037300.1	3.3975	0.2975	19.4079	27.3191	1.17e-06	9.2e-05	basic helix-loop-helix (bHLH) family protein; basic helix-loop-helix (bHLH) family protein; [ co-ortholog (1of3) of At3g56970, At3g56980, At2g41240, ]
CL9246.Contig1	Potri.T041700.1	21.934	1.2807	4.2139	27.3133	1.17e-06	9.22e-05
Unigene15093		0.1078	17.8744	2.4947	27.2446	1.21e-06	9.54e-05
CL8725.Contig2	Potri.014G049900.1	345.004	224.468	263.845	27.2002	1.24e-06	9.74e-05	nucleoside diphosphate kinase 1 [Arabidopsis lyrata subsp. lyrata]
CL4471.Contig3	Potri.006G041100.1	7.7567	33.0005	7.1915	27.1889	1.25e-06	9.79e-05	similar to Two-component response regulator ARR8 (Response reactor 3).; [ ortholog of At2g41310,At3g57040,At2g07440,]
CL11939.Contig4	Potri.003G165000.1	3.821	23.7968	3.0073	27.1639	1.26e-06	9.91e-05	similar to expressed protein in Arabidopsis thaliana; similar to expressed protein in Arabidopsis thaliana; similar to expressed protein in Arabidopsis thaliana; [ co-ortholog (1of2) of At5g13220, ]
Unigene18691	Potri.010G102600.2	22.6572	2.8875	3.0342	27.1503	1.27e-06	9.97e-05	similar to expressed protein in Arabidopsis thaliana; [ co-ortholog (1of2) of At1g14740, ]
CL5802.Contig2	Potri.001G243300.1	8.5158	47.4215	41.7365	27.1269	1.29e-06	0.000100776	E3 ubiquitin-protein ligase RING1-like [Vitis vinifera]
Unigene39991		0.3998	1.3991	16.7071	27.0864	1.31e-06	0.000102761
Unigene2366	Potri.011G142100.1	11.0889	42.3961	13.591	27.0758	1.32e-06	0.000103235	predicted protein [Populus trichocarpa]
CL3398.Contig1	Potri.002G020800.1	3.8386	13.2325	33.3624	27.0676	1.33e-06	0.000103585	chaperone protein dnaJ 11, chloroplastic-like [Vitis vinifera]
CL12180.Contig4	Potri.016G137900.1	331.565	279.741	414.548	27.0458	1.34e-06	0.000104645	WRKY transcription factor [Vitis pseudoreticulata]
CL14429.Contig2	Potri.014G130400.1	35.9412	11.1388	7.0793	27.0433	1.34e-06	0.000104697	similar to expressed protein in Arabidopsis thaliana; [ ortholog of At1g02870,]
Unigene7926		0.952	17.4626	30.6177	27.0375	1.35e-06	0.000104928
CL9799.Contig2	Potri.009G029300.1	10.3319	40.3199	12.1373	27.0238	1.35e-06	0.000105574	similar to expressed protein in Arabidopsis thaliana; similar to predicted protein; similar to Arabidopsis thaliana; [ co-ortholog (2of2) of At5g59350, ]
Unigene2649	Potri.013G122100.1	39.5474	13.5776	8.4914	27.0184	1.36e-06	0.000105783	flavonoid o-methyltransferase related [Populus trichocarpa]
Unigene20107	Potri.009G149200.1	37.0172	96.893	81.7559	26.9667	1.39e-06	0.000108476	similar to expressed protein in Arabidopsis thaliana; [ co-ortholog (1of2) of At2g27830, ]
Unigene9746	Potri.008G056300.2	154.87	245.214	251.635	26.9543	1.4e-06	0.000109069	similar to Triosephosphate isomerase; similar to cytosolic (EC 5.3.1.1) (TIM) (Triose- phosphate isomerase).; [ co-ortholog (2of2) of At3g55440, ]
CL13623.Contig1	Potri.001G296500.1	0.5726	2.8028	18.9026	26.9399	1.41e-06	0.000109781	similar to putative leucine-rich repeat protein. [ORG:Populus deltoides x Populus maximowiczii]; [ co-ortholog (2of3) of CAG27615, AAK19053, ]
CL2325.Contig3	Potri.013G062100.1	8.2859	44.9999	22.8444	26.9372	1.41e-06	0.000109849	dehydrin 3 [Populus alba x Populus tremula var. glandulosa]
Unigene17433	Potri.004G033300.1	8.9307	13.0613	39.5653	26.9343	1.42e-06	0.000109929
CL2990.Contig2	Potri.015G023200.1	4.648	12.003	33.5029	26.8962	1.44e-06	0.000111966	AP2/ERF domain-containing transcription factor [Populus trichocarpa]
CL14559.Contig2	Potri.005G113700.1	162.344	95.9341	91.7664	26.8791	1.46e-06	0.000112842	flavanone 3beta-hydroxylase [Petunia x hybrida]
Unigene24936	Potri.008G051900.1	250.811	182.297	150.785	26.8759	1.46e-06	0.000112944	similar to wrp15a. [ORG:Citrullus lanatus]; [ co-ortholog (3of3) of BAA89231, ]
Unigene22304	Potri.007G089000.9	194.652	111.371	191.503	26.8662	1.47e-06	0.000113409	similar to 1L-myo-inositol 1-phosphate synthase. [ORG:Phaseolus vulgaris]; [ co-ortholog (2of2) of AAA91164, AAK72098, At2g22240, T10964, At4g39800, AAK69514, AAK49896, Q41107, CAH68559, ]
CL10867.Contig1	Potri.004G056000.1	108.556	67.8596	46.3864	26.8503	1.48e-06	0.000114235	cysteine protease [Nicotiana tabacum]
CL10406.Contig1	Potri.006G209200.1	2.1365	24.0282	5.2201	26.8442	1.48e-06	0.000114502	NAC domain protein, IPR003441 [Populus trichocarpa]
Unigene55776	Potri.001G449500.12	0.3159	14.6285	0.325	26.8145	1.5e-06	0.000116058	similar to starch (bacterial glycogen) synthase. [ORG:Manihot esculenta]; [ co-ortholog (1of3) of AAM28039, AAF89262, AAF89268, AAM27986, AAF89259, AAF89275, AAM27997, At1g32900, CAD59471, CAD59455, AAM27990, AAM27998, AAM27999, CAA52273, AAF89251, AAF892
Unigene35837	Potri.009G057300.7	1.2783	22.8863	5.3424	26.8143	1.5e-06	0.000116058	predicted protein [Populus trichocarpa]
CL6959.Contig3	Potri.016G017900.1	15.2413	53.2896	22.6327	26.7887	1.52e-06	0.000117474	similar to VQ motif-containing protein; [ co-ortholog (1of2) of At3g22160, At4g15120, ]
Unigene51473		0.4658	17.1397	1.7172	26.7788	1.53e-06	0.000117972
CL2308.Contig2	Potri.004G236100.1	2.5436	19.5088	1.2445	26.7456	1.56e-06	0.000119859
Unigene6935		2.9032	21.4685	2.2898	26.7378	1.56e-06	0.000120245
CL5033.Contig3	Potri.011G136300.1	2.3386	21.4575	2.8485	26.7254	1.57e-06	0.000120821	similar to expressed protein in Arabidopsis thaliana; similar to expressed protein in Arabidopsis thaliana; similar to expressed protein in Arabidopsis thaliana; [ co-ortholog (1of3) of At3g21700, ]
CL8738.Contig2	Potri.017G120300.2	376.936	347.897	487.171	26.7262	1.57e-06	0.000120821	pherophorin-dz1 protein [Volvox carteri f. nagariensis]
Unigene13973		2.6445	18.4602	33.9575	26.7117	1.58e-06	0.000121562
Unigene17551	Potri.001G355100.1	28.1371	21.6273	63.3067	26.6775	1.61e-06	0.000123575	protein SRG1 [Vitis vinifera]
Unigene9032	Potri.004G106800.1	11.0619	49.1241	24.0502	26.6646	1.62e-06	0.000124282	similar to S-adenosylmethionine decarboxylase. [ORG:Malus x domestica]; [ co-ortholog (2of2) of At3g02470, At5g15950, BAC55114, ]
CL11185.Contig1	Potri.015G062200.7	417.015	286.214	322.579	26.6612	1.62e-06	0.00012441	similar to Chlorophyll a-b binding protein 4; similar to chloroplast precursor (LHCI type III CAB-4) (LHCP).; [ ortholog of At3g47470,]
CL12711.Contig2	Potri.010G028900.1	77.7956	59.3874	125.573	26.649	1.63e-06	0.000125083	similar to expressed protein in Arabidopsis thaliana; similar to low similarity to N-methyl-D-aspartate receptor-associated protein (Drosophila melanogaster) GI:567104; [ co-ortholog (1of2) of At4g15470, ]
Unigene29074	Potri.001G337100.1	80.3602	47.114	112.36	26.6281	1.65e-06	0.000126303	nodulin MtN21 family protein; similar to MtN21 (Medicago truncatula) GI:2598575; [ ortholog of At3g28050,]
CL13041.Contig2	Potri.011G134700.1	85.1692	35.6366	42.2342	26.6218	1.66e-06	0.000126613	protein translation factor SUI1 homolog 1 isoform 2 [Vitis vinifera]
Unigene17711	Potri.005G074300.1	63.8574	23.526	26.5448	26.5778	1.69e-06	0.000129337	predicted protein [Populus trichocarpa]
CL1622.Contig4	Potri.001G148900.2	14.1636	53.385	25.0346	26.5733	1.7e-06	0.000129538	similar to beta-amylase (CT-BMY); similar to 1; similar to 4-alpha-D-glucan maltohydrolase; similar to beta-amylase enzyme GI:6065749 from (Arabidopsis thaliana); similar to beta-amylase targeted to the chloroplast; [ co-ortholog (1of2) of At4g17090, ]
Unigene33146	Potri.009G119700.1	44.2419	9.3845	19.3088	26.533	1.73e-06	0.000132083	bZIP transcription factor family protein; similar to common plant regulatory factor 7 GI:9650828 from (Petroselinum crispum); similar to transcription factor GBF6 (GBF6) mRNA; [ ortholog of At4g34590,]
CL2721.Contig2	Potri.008G219200.1	16.7361	29.3957	58.665	26.4797	1.78e-06	0.000135506	zinc finger (C3HC4-type RING finger) family protein; similar to C3HC4 type (RING finger); [ co-ortholog (2of3) of At4g15975, At3g16720, ]
Unigene16826	Potri.004G015700.1	34.9971	9.6883	7.7295	26.479	1.78e-06	0.000135506	similar to expressed protein in Arabidopsis thaliana; similar to DUF584; [ co-ortholog (2of2) of At1g61930, At1g11700, ]
Unigene11397	Potri.010G080100.1	63.8071	16.9634	47.6951	26.4535	1.8e-06	0.000137148	hydroxyproline-rich glycoprotein VSP-3 [Chlamydomonas incerta]
Unigene15350	Potri.T074100.2	7.7198	30.94	5.7857	26.4517	1.8e-06	0.000137178	TIR-NBS-LRR-TIR type disease resistance protein [Populus trichocarpa]
Unigene19465	Potri.009G133500.2	0.5027	18.6337	2.8877	26.4418	1.81e-06	0.000137756	uncharacterized protein LOC100267615 isoform 1 [Vitis vinifera]
Unigene55563	Potri.003G159800.2	1.7795	20.6542	2.9494	26.4382	1.82e-06	0.000137912	respiratory burst oxidase homolog protein C-like [Vitis vinifera]
Unigene6199	Potri.004G229400.1	24.2176	69.3479	72.6492	26.4313	1.82e-06	0.000138294	ATP-dependent Clp protease [Arabidopsis thaliana]
Unigene23455	Potri.004G202900.2	3.7577	29.0656	8.4087	26.4074	1.84e-06	0.000139856	uncharacterized protein [Arabidopsis thaliana]
Unigene16571	Potri.001G161700.2	209.75	280.367	174.14	26.4041	1.85e-06	0.000139987	similar to 26S protease regulatory subunit 7 (26S proteasome subunit 7) (26S proteasome AAA-ATPase subunit RPT1a) (Regulatory particle triple-A ATPase subunit 1a).; [ ortholog of At1g53780,At1g53750,]
Unigene456	Potri.008G186600.1	2.138	19.7594	1.9196	26.4021	1.85e-06	0.000140027	predicted protein [Populus trichocarpa]
Unigene24374	Potri.014G095500.1	111.89	46.7792	85.2444	26.3577	1.89e-06	0.000143071	GH3 family protein [Populus trichocarpa]
CL11139.Contig11	Potri.016G083900.1	6.0527	31.9848	8.5798	26.3133	1.93e-06	0.000146184
Unigene19506	Potri.016G128800.1	1.396	3.3512	20.5245	26.3	1.95e-06	0.000147059
CL5917.Contig2	Potri.001G270600.1	9.8093	35.8631	8.5573	26.2951	1.95e-06	0.000147314	cytochrome P450 [Populus trichocarpa]
CL4198.Contig1	Potri.008G207700.1	25.1321	68.7822	31.9651	26.2753	1.97e-06	0.000148674	similar to protein phosphatase 2C-related; similar to PP2C-related; similar to protein phosphatase 2C domain containing protein; [ co-ortholog (1of2) of At3g16560, ]
Unigene51663		0.3462	13.9383	0.0822	26.2278	2.02e-06	0.000152145
Unigene22944	Potri.009G101200.1	35.7364	3.627	19.6249	26.2175	2.03e-06	0.00015282	abscisic acid responsive elements-binding protein 2 [Populus trichocarpa]
Unigene37205		0.2476	3.2886	18.5944	26.2135	2.03e-06	0.000153021
Unigene23381		56.86	117.778	67.6074	26.1863	2.06e-06	0.000155005	predicted protein [Populus trichocarpa]
Unigene12173	Potri.007G080700.1	3.6944	24.194	3.9033	26.17	2.08e-06	0.000156166
CL14199.Contig4	Potri.017G147200.1	0.869	17.0799	1.4528	26.1493	2.1e-06	0.000157685	predicted protein [Populus trichocarpa]
Unigene20273	Potri.013G036600.1	15.6466	1.3187	0.14	26.14	2.11e-06	0.000158307	leucine-rich repeat receptor-like protein kinase 1 [Populus nigra]
Unigene28983	Potri.018G081700.1	112.446	191.992	123.206	26.1312	2.12e-06	0.000158792	pentatricopeptide repeat-containing protein At5g21222 [Vitis vinifera]
Unigene46618	Potri.T130700.1	70.2761	33.7513	25.6695	26.1311	2.12e-06	0.000158792	similar to putative disease resistance gene analog NBS-LRR. [ORG:Malus x domestica]; [ co-ortholog (25of27) of AAV38979, AAM77237, AAF36331, AAV38978, CAC35381, AAS49161, CAC35380, AAL83892, AAQ73301, ]
Unigene32204	Potri.004G162400.6	3.2903	23.7612	3.9822	26.1247	2.12e-06	0.000159194	similar to latex plastidic aldolase-like protein. [ORG:Hevea brasiliensis]; [ co-ortholog (1of2) of AAM46780, Q01517, AAA33643, AAA33642, Q01516, S29048, S29047, ]
CL3493.Contig2	Potri.015G097200.1	85.8089	137.236	68.8447	26.0712	2.18e-06	0.000163392	similar to Acetolactate synthase; similar to chloroplast precursor (EC 2.2.1.6) (Acetohydroxy-acid synthase) (ALS).; [ co-ortholog (1of3) of At3g48560, ]
CL1719.Contig3	Potri.017G053200.2	26.2901	59.9086	19.9689	26.0469	2.21e-06	0.000165275
Unigene9387	Potri.011G026600.1	47.9267	86.5995	34.4694	26.002	2.26e-06	0.00016891	similar to polyubiquitin. [ORG:Cucumis melo]; [ co-ortholog (2of11) of CAA10056, CAA38256, P03993, BAA76429, BAA05670, AAQ08998, AAL33551, AAF31707, BAA85750, AAP31578, AAF70460, AAQ08999, BAA05085, CAA06197, ]
Unigene33077	Potri.006G232400.1	154.535	76.6698	120.645	25.9924	2.27e-06	0.00016961	similar to nucleoid DNA-binding protein. [ORG:Malus x domestica]; [ co-ortholog (1of9) of AAQ54564, ]
CL14104.Contig1	Potri.010G146200.5	11.1218	51.133	30.5839	25.8721	2.41e-06	0.000179997	pherophorin-dz1 protein [Volvox carteri f. nagariensis]
Unigene36660	Potri.006G152200.1	277.092	175.701	199.609	25.8361	2.45e-06	0.000183147	similar to expressed protein in Arabidopsis thaliana; [ ortholog of At4g26130,At5g56980,]
CL10034.Contig1	Potri.006G257700.1	34.7177	68.9247	24.0595	25.8148	2.48e-06	0.000184974
Unigene31009	Potri.006G040800.4	1.8393	20.7554	3.236	25.8103	2.49e-06	0.000185262
CL4471.Contig2	Potri.006G041100.1	7.2325	29.3824	5.234	25.7535	2.56e-06	0.000190467	similar to Two-component response regulator ARR8 (Response reactor 3).; [ ortholog of At2g41310,At3g57040,At2g07440,]
CL10709.Contig1	Potri.019G042500.1	0.6529	15.9035	1.0555	25.7329	2.58e-06	0.000192277	Nucleotide-diphospho-sugar transferases superfamily protein [Arabidopsis thaliana]
Unigene39175	Potri.T113700.1	2.443	2.894	21.111	25.7319	2.58e-06	0.000192277	Receptor-like protein kinase [Medicago truncatula]
CL8948.Contig2	Potri.016G036600.1	143.045	79.936	154.726	25.7148	2.61e-06	0.000193796	uncharacterized protein LOC100243497 [Vitis vinifera]
Unigene14912	Potri.008G082800.1	102.439	57.7852	46.1435	25.6758	2.66e-06	0.000197472	IMP dehydrogenase [Arabidopsis thaliana]
CL4963.Contig4	Potri.008G186000.1	2.9935	11.6363	30.0627	25.6636	2.67e-06	0.000198406	glycosyl transferase family 17 protein; [ ortholog of At3g26445,At1g12990,]
Unigene1449	Potri.003G210900.5	54.2244	23.9978	16.1745	25.6645	2.67e-06	0.000198406
Unigene34477	Potri.017G129900.1	6.4738	31.0616	7.5759	25.6555	2.69e-06	0.000199078	similar to RNA and export factor-binding protein; putative; similar to transcriptional coactivator ALY; similar to Mus musculus; similar to EMBL:MMU89876; [ co-ortholog (2of2) of At1g66260, At5g37720, ]
Unigene20314	Potri.005G033100.2	161.763	134.239	82.5245	25.6538	2.69e-06	0.000199107
Unigene7484	Potri.009G131800.1	29.7739	0.8505	23.3176	25.639	2.71e-06	0.000200455	predicted protein [Populus trichocarpa]
CL10026.Contig4	Potri.008G205200.1	15.1856	38.4686	7.4341	25.624	2.73e-06	0.000201827	similar to cytochrome P450. [ORG:Lotus corniculatus var. japonicus]; [ co-ortholog (51of57) of AAF45143, CAB50768, AAF34534, AAP06953, BAA93632, AAM12530, CAB43505, AAF34532, BAA74466, BAA22423, AAF34528, AAF34521, AAF34522, AAF34526, AAF34520, T05944, AA
CL9546.Contig3	Potri.001G149400.1	36.1697	4.9888	16.9092	25.579	2.79e-06	0.000206279	MORN repeat-containing protein 1-like [Vitis vinifera]
CL8306.Contig1	Potri.002G011400.1	26.0204	63.0282	24.0527	25.5748	2.8e-06	0.000206571	predicted protein [Populus trichocarpa]
CL11918.Contig1	Potri.003G013100.1	1.4424	0.0555	15.3955	25.5679	2.81e-06	0.000207144
CL14447.Contig4	Potri.016G011200.1	24.2811	9.8788	46.6822	25.5279	2.86e-06	0.000211184
CL10272.Contig1	Potri.016G024700.1	99.2527	172.958	108.206	25.5125	2.88e-06	0.000212524	similar to CALMODULIN 6; [ co-ortholog (2of2) of At3g43810, At5g21274, ]
Unigene31826		57.6026	126.498	100.313	25.5136	2.88e-06	0.000212524
Unigene34576	Potri.006G199100.1	7.2893	32.0408	7.776	25.5095	2.89e-06	0.000212694	similar to Probable mannitol dehydrogenase 1 (EC 1.1.1.255) (NAD-dependent mannitol dehydrogenase 1).; [ ortholog of At4g37980,]
CL8353.Contig1	Potri.010G059400.1	114.432	53.1328	110.846	25.5066	2.89e-06	0.000212715	protein disulfide isomerase (PDI)-like protein 3 [Cucumis melo]
Unigene27500	Potri.006G178500.1	0.8842	19.5199	29.638	25.5074	2.89e-06	0.000212715	UDP-glucuronate 4-epimerase 1-like [Glycine max]
Unigene12165	Potri.001G348900.4	27.2748	2.294	9.4102	25.4964	2.91e-06	0.000213657	similar to carbonic anhydrase isoform 1. [ORG:Pyrus pyrifolia]; [ ortholog of At3g01500,S10200,1EKJ_H,AAC49785,1EKJ_C,At5g14740,AAF78507,1EKJ_G,AAD27876,1EKJ_B,AAA33652,CAA36792,1710354A,T09793,1EKJ_A,P17067,T09797,AAB65822,1EKJ_D,1EKJ_E,]
CL14403.Contig6	Potri.016G128300.1	7.0072	39.0718	17.1804	25.4645	2.95e-06	0.000216952	similar to WRKY family transcription factor; similar to member of WRKY Transcription Factor; similar to Group I; [ ortholog of At2g38470,]
CL13812.Contig4	Potri.004G140100.1	32.0921	28.6949	71.2874	25.4548	2.97e-06	0.000217848	U-box domain-containing protein 26-like [Glycine max]
Unigene11498	Potri.T091700.2	7.9397	42.7845	41.5308	25.4089	3.04e-06	0.000222765	light-inducible protein ATLS1 [Elaeis guineensis]
Unigene9527	Potri.004G143200.1	2.1222	20.9071	3.2343	25.3749	3.09e-06	0.000226422	probable carboxylesterase 1 [Vitis vinifera]
CL5539.Contig1	Potri.001G158900.1	6.4289	28.9041	5.7419	25.3706	3.1e-06	0.000226762	similar to Copper-transporting ATPase RAN1 (EC 3.6.3.4) (Responsive-to-antagonist 1).; [ co-ortholog (1of2) of At5g44790, ]
Unigene9544	Potri.019G124100.1	8.4929	46.51	32.3986	25.3533	3.12e-06	0.000228578	PRA1 family protein B4-like [Vitis vinifera]
Unigene8645	Potri.009G044200.1	18.541	52.7743	19.2579	25.3473	3.13e-06	0.000229112	predicted protein [Populus trichocarpa]
Unigene28814	Potri.004G055800.1	23.6458	3.533	4.0118	25.3361	3.15e-06	0.000230239
Unigene55774		0.2098	15.4764	1.4029	25.3118	3.19e-06	0.000232894
CL6725.Contig1	Potri.014G146100.1	0.1802	0	12.978	25.25	3.29e-06	0.000240041	similar to brassinosteroid-regulated protein. [ORG:Glycine max]; [ co-ortholog (2of2) of AAA81350, At3g23730, T07678, P35694, At4g14130, ]
CL3629.Contig3	Potri.004G188600.1	198.79	123.305	124.188	25.2401	3.31e-06	0.000241073	similar to expressed protein in Arabidopsis thaliana; [ co-ortholog (2of2) of At2g27830, ]
CL9056.Contig1	Potri.005G044800.2	101.881	57.9216	46.0206	25.2378	3.31e-06	0.00024119	similar to Acyl carrier protein 1; similar to chloroplast precursor (ACP 1). [ORG:Casuarina glauca]; [ co-ortholog (1of2) of At3g05020, CAE48360, At5g27200, P93092, AAC39495, ]
CL4046.Contig3	Potri.010G200500.2	55.7569	112.115	61.3618	25.2299	3.32e-06	0.00024198	ribulose bisphosphate carboxylase/oxygenase activase 2, chloroplastic isoform 1
CL12669.Contig1	Potri.006G167200.1	0.6033	16.2424	1.5171	25.1732	3.42e-06	0.000248764	similar to putative NADPH-cytochrome P450 reductase. [ORG:Pisum sativum]; [ co-ortholog (2of2) of AAC09468, At4g30210, ]
Unigene46640	Potri.003G137700.1	9.7079	38.6674	12.4951	25.1585	3.44e-06	0.000250429
CL10187.Contig4	Potri.017G061600.1	157.197	84.5814	152.607	25.1569	3.45e-06	0.000250463	similar to transport inhibitor response protein; putative; similar to E3 ubiquitin ligase SCF complex F-box subunit; similar to transport inhibitor response 1 GI:2352492 from (Arabidopsis thaliana); similar to AF236376 Arabidopsis thaliana IPS1 mRNA; simi
CL6070.Contig4	Potri.005G241800.1	13.5483	35.9892	6.637	25.1522	3.45e-06	0.000250889	similar to expressed protein in Arabidopsis thaliana; [ co-ortholog (1of2) of At1g20070, ]
Unigene16832	Potri.016G089900.1	1.6995	3.1898	20.1312	25.1378	3.48e-06	0.000252534
Unigene5071	Potri.016G043600.1	33.0985	83.8236	47.0551	25.1239	3.5e-06	0.000254123	calcium-binding EF hand family protein; similar to low similarity to peflin (Homo sapiens) GI:6015440; [ co-ortholog (1of2) of At5g04170, ]
CL11161.Contig1	Potri.006G143800.2	65.7408	21.1029	63.1067	25.1003	3.54e-06	0.000256635	protein ELF4-LIKE 4 [Vitis vinifera]
Unigene21653		0.3576	1.1553	15.2404	25.101	3.54e-06	0.000256635
Unigene36942	Potri.006G038000.1	36.6827	7.3382	13.3774	25.1002	3.54e-06	0.000256635	transcription factor ORG2 [Vitis vinifera]
CL6609.Contig4	Potri.005G162300.1	41.0808	54.1059	95.1382	25.0913	3.56e-06	0.000257603	similar to VQ motif-containing protein; [ co-ortholog (2of2) of At1g78310, ]
Unigene22548		23.5231	3.4896	4.0744	25.0887	3.56e-06	0.000257769
CL3513.Contig1	Potri.004G050700.1	28.1034	66.8564	27.33	25.0612	3.61e-06	0.000261164	predicted protein [Populus trichocarpa]
CL12848.Contig1	Potri.007G040400.1	91.2574	57.2602	36.2211	25.0486	3.64e-06	0.000262463	LOW QUALITY PROTEIN: patatin group A-3-like [Vitis vinifera]
Unigene25135	Potri.010G143900.1	136.077	76.8807	75.1664	25.0494	3.64e-06	0.000262463	similar to ubiquitin-conjugating enzyme; putative; similar to Non-Canonical UBiquitin Conjugating Enzyme 1 (NCUBE1) from (Gallus gallus) GI:7362937; similar to (Mus musculus) GI:7363050; similar to (Homo sapiens) GI:7362973; [ co-ortholog (2of2) of At3g17
Unigene15300	Potri.019G050500.4	24.901	2.9473	6.0275	25.0226	3.68e-06	0.000265718
CL5660.Contig1	Potri.004G118600.1	12.0564	38.725	10.2447	24.9995	3.73e-06	0.000268625	similar to UDP-glucose 6-dehydrogenase (UDP-Glc dehydrogenase) (UDP-GlcDH) (UDPGDH). [ORG:Glycine max]; [ co-ortholog (2of2) of Q96558, At3g29360, ]
Unigene2541	Potri.001G219100.1	0.8241	19.6801	3.9812	24.9933	3.74e-06	0.000269281	DnaJ homolog subfamily C member [Medicago truncatula]
Unigene2407	Potri.009G058500.1	4.3666	33.0826	13.9518	24.9503	3.82e-06	0.000274948	Os07g0185900 [Oryza sativa Japonica Group]
CL4942.Contig1	Potri.008G103900.1	7.9654	34.05	9.5079	24.9421	3.84e-06	0.000275897	similar to hypersensitive reaction associated Ca2+-binding protein. [ORG:Phaseolus vulgaris]; [ co-ortholog (1of2) of At5g49480, AAD47213, ]
Unigene17332	Potri.011G081400.1	75.8699	26.3781	68.0448	24.9381	3.84e-06	0.000276264
Unigene31864	Potri.012G107900.1	8.3074	3.7276	27.9887	24.9085	3.9e-06	0.000280206	predicted protein [Populus trichocarpa]
CL12201.Contig1	Potri.001G277900.1	57.0546	118.014	70.9652	24.8878	3.94e-06	0.00028293	similar to SUPERSENSITIVE TO ABA AND DROUGHT; [ co-ortholog (1of2) of At5g48870, ]
CL2515.Contig2	Potri.003G141900.2	0.6833	24.3566	9.4963	24.8702	3.98e-06	0.000285239	similar to expressed protein in Arabidopsis thaliana; similar to gda-1 (Pisum sativum) GI:2765418; [ co-ortholog (1of2) of At5g42050, ]
Unigene16577	Potri.008G147100.3	21.3912	1.458	4.7355	24.8503	4.02e-06	0.000287909	predicted protein [Populus trichocarpa]
Unigene24935	Potri.001G123800.3	85.1027	45.6291	107.7	24.8357	4.05e-06	0.000289823	similar to Potassium transporter 11 (AtPOT11).; [ co-ortholog (1of3) of At1g31120, At2g35060, ]
CL3006.Contig2	Potri.009G019200.2	51.3291	38.7131	91.1821	24.8334	4.05e-06	0.000289957	similar to NAC-domain containing protein 90 (ANAC090).; [ co-ortholog (3of3) of At5g22380, At3g44350, ]
Unigene12736	Potri.001G146100.5	118.446	59.0392	68.5691	24.8229	4.07e-06	0.000291302	similar to GMFP4. [ORG:Glycine max]; [ co-ortholog (1of2) of AAD09513, At1g32400, ]
CL11570.Contig2	Potri.007G134800.1	13.8541	53.5493	29.3522	24.8192	4.08e-06	0.000291637	glutaredoxin [Populus trichocarpa]
CL8394.Contig3	Potri.002G146300.1	897.132	1008.15	796.876	24.7988	4.12e-06	0.000294442	similar to transketolase; putative; similar to strong similarity to transketolase 1 (Capsicum annuum) GI:3559814; similar to pyridine binding domain; similar to C-terminal domain; similar to thiamine diphosphate bin; [ co-ortholog (1of2) of At3g60750, At2
CL1305.Contig3	Potri.003G137700.1	6.5357	28.9656	6.034	24.7792	4.16e-06	0.000297144	predicted protein [Populus trichocarpa]
CL1543.Contig2	Potri.006G192000.2	15.1778	34.5645	4.9779	24.7669	4.19e-06	0.000298778	endoplasmic reticulum 18:1 desaturase [Populus tomentosa]
Unigene47961		15.2319	0.4755	1.1355	24.752	4.22e-06	0.000300812
Unigene55775		0.2648	12.8882	0	24.7492	4.22e-06	0.000301037
Unigene17421	Potri.002G253800.2	1577.52	1312.56	1419.96	24.7251	4.28e-06	0.00030448	similar to Photosystem I reaction center subunit IV A; similar to chloroplast precursor (PSI-E A).; [ ortholog of At2g20260,At4g28750,]
Unigene17450	Potri.004G095600.1	19.4832	53.6197	19.9464	24.7117	4.3e-06	0.00030633
CL5639.Contig1	Potri.002G176300.2	35.9229	6.4342	40.4128	24.6984	4.33e-06	0.000308164	similar to homeobox leucine zipper protein. [ORG:Prunus armeniaca]; [ co-ortholog (2of4) of AAD38144, At2g46680, At3g61890, ]
Unigene25447	Potri.005G259600.1	39.0116	97.3214	77.803	24.6842	4.36e-06	0.000310165	protein kinase family protein; similar to peptidoglycan-binding LysM domain-containing protein; similar to protein kinase (Arabidopsis thaliana) GI:2852449; [ ortholog of At2g33580,]
Unigene37767	Potri.018G100400.1	0.2077	9.2445	23.2171	24.6816	4.37e-06	0.000310366	similar to UDP-D-GLUCURONATE 4-EPIMERASE 1; [ ortholog of At4g30440,]
CL6494.Contig1	Potri.002G168600.1	0.8788	21.1655	5.5068	24.6148	4.52e-06	0.000320701	Hydroquinone glucosyltransferase [Medicago truncatula]
Unigene10775	Potri.001G378300.1	0.9705	19.8582	4.1299	24.605	4.54e-06	0.000322057	similar to VQ motif-containing protein; [ ortholog of At1g78410,]
Unigene15324	Potri.015G047100.1	98.1653	41.4892	61.6753	24.5924	4.57e-06	0.000323884
CL3761.Contig3	Potri.012G120700.1	30.3377	22.7671	63.8875	24.5639	4.63e-06	0.000328309
Unigene19354	Potri.008G141000.1	35.5599	31.631	75.2723	24.5472	4.67e-06	0.000330849
CL8261.Contig1	Potri.013G115100.1	1.7731	18.737	2.2801	24.522	4.73e-06	0.000334832	predicted protein [Populus trichocarpa]
CL7832.Contig2	Potri.001G056700.3	400.359	310.401	445.375	24.5098	4.76e-06	0.000336647	light-harvesting complex I protein Lhca2 [Populus trichocarpa]
Unigene17302	Potri.006G127000.2	107.432	46.7888	93.9199	24.5083	4.77e-06	0.000336682	Os04g0518600 [Oryza sativa Japonica Group]
Unigene25152	Potri.003G194700.1	35.3886	91.1428	74.892	24.4914	4.81e-06	0.000339326	sigma factor binding protein 1 [Citrullus lanatus subsp. vulgaris]
CL4707.Contig3	Potri.013G147700.1	54.2366	34.621	87.7118	24.4889	4.81e-06	0.000339523	similar to wound-responsive protein-related; similar to wound-induced protein - tomato (fragment); similar to PIR2:S19773; [ co-ortholog (2of2) of At4g28240, ]
CL2396.Contig3	Potri.T093000.1	24.6103	0.8509	9.8137	24.4871	4.82e-06	0.000339609	UPF0481 protein At3g47200-like [Glycine max]
Unigene17166	Potri.011G106600.5	85.1243	48.4843	111.444	24.4812	4.83e-06	0.0003404	similar to expressed protein in Arabidopsis thaliana; similar to expressed protein in Arabidopsis thaliana; [ co-ortholog (2of3) of At1g53450, At3g14830, ]
CL2515.Contig19	Potri.001G088800.3	0.8926	21.1379	5.5404	24.4735	4.85e-06	0.000341262	N-rich protein [Glycine max]
CL6171.Contig1	Potri.001G094700.1	76.5615	29.3859	41.4006	24.4739	4.85e-06	0.000341262	predicted protein [Populus trichocarpa]
CL2439.Contig2	Potri.004G069000.1	33.0596	6.1187	40.2627	24.4648	4.87e-06	0.000342523	predicted protein [Populus trichocarpa]
CL10425.Contig1	Potri.014G170400.1	39.064	9.3533	46.5515	24.4553	4.89e-06	0.000343926	similar to putative RING zinc finger protein (At2g04240) mRNA; zinc finger (C3HC4-type RING finger) family protein; similar to C3HC4 type (RING finger); zinc finger (C3HC4-type RING finger) family protein; [ ortholog of At2g04240,]
Unigene39199	Potri.017G007900.1	15.5342	37.0912	57.9934	24.4478	4.91e-06	0.000344996	probable receptor-like protein kinase At1g67000-like [Vitis vinifera]
CL12793.Contig1		0	16.0398	2.3713	24.4269	4.96e-06	0.000348399
Unigene24173	Potri.002G056900.1	4.9782	33.8414	14.4035	24.4208	4.98e-06	0.000349231
CL6000.Contig1		0.1431	18.19	3.9269	24.4135	5e-06	0.000350293
CL3903.Contig3	Potri.004G226300.1	41.9315	18.6341	63.5557	24.3981	5.04e-06	0.000352765	similar to Probable elongation factor 1-gamma 1 (EF-1-gamma) (eEF-1B gamma).; [ co-ortholog (1of2) of At1g57720, At1g09640, ]
Unigene2259	Potri.004G016900.1	141.651	176.218	94.649	24.3811	5.08e-06	0.000355544	similar to ATP-binding-cassette transporter; putative; similar to ATP-binding-cassette transporter (ABC1) described in PMID:11156608; [ ortholog of At5g44316,At4g04770,]
Unigene12970	Potri.016G041300.1	3.941	29.2622	9.9224	24.3699	5.11e-06	0.000357306	predicted protein [Populus trichocarpa]
CL12721.Contig3	Potri.011G126200.3	79.9829	29.1141	51.2387	24.3449	5.17e-06	0.000361568	similar to ARABIDOPSIS THALIANA MEMBRANE-ASSOCIATED MANNITOL-INDUCED; [ ortholog of At5g54110,]
CL4109.Contig1	Potri.009G007300.1	41.2524	16.0488	10.1096	24.3339	5.2e-06	0.000363328	predicted protein [Populus trichocarpa]
Unigene18275		16.8362	0.215	2.7384	24.3249	5.22e-06	0.000364739
Unigene24386		51.9282	12.2373	43.226	24.3166	5.24e-06	0.000366018
Unigene23701	Potri.001G181800.2	566.176	506.559	412.416	24.28	5.34e-06	0.000372544	translation machinery associated protein TMA7 [Arabidopsis thaliana]
Unigene24795	Potri.017G134900.1	31.1346	19.0034	60.0945	24.2607	5.39e-06	0.000375419	similar to Putative receptor protein kinase TMK1 precursor (EC 2.7.1.-).; [ ortholog of At1g66150,]
CL12352.Contig2	Potri.018G087400.1	9.3891	46.6114	38.1461	24.2614	5.39e-06	0.000375419	similar to expressed protein in Arabidopsis thaliana; similar to expressed protein in Arabidopsis thaliana; [ co-ortholog (2of2) of At2g44260, ]
CL4384.Contig2	Potri.017G110800.3	33.7483	14.4178	4.9895	24.2614	5.39e-06	0.000375419	predicted protein [Populus trichocarpa]
CL13836.Contig3	Potri.017G147400.1	48.4129	70.3036	22.5652	24.2513	5.42e-06	0.000376955
Unigene36252	Potri.T053300.1	51.1234	11.7975	33.0188	24.2303	5.48e-06	0.000380686	UPF0481 protein At3g47200-like [Glycine max]
CL12187.Contig2	Potri.014G024100.1	140.864	93.5835	72.1354	24.1991	5.56e-06	0.000386424	similar to cysteine proteinase (EC 3.4.22.-) 3 precursor - kidney bean. [ORG:Phaseolus vulgaris]; [ ortholog of At3g19400,CAA46863,At5g43060,At1g47128,CAA49836,At3g43960,T12041,At3g19390,]
Unigene37274	Potri.005G249300.1	0	13.8945	1	24.1918	5.58e-06	0.000387579	FtsH-like protein [Nicotiana benthamiana]
Unigene35952		3.4509	15.6613	32.0772	24.1855	5.6e-06	0.000388561
Unigene20970	Potri.005G168600.3	83.3842	46.1271	107.44	24.1653	5.66e-06	0.00039225
CL2515.Contig23	Potri.003G141900.4	0.5923	22.5814	7.9642	24.1355	5.74e-06	0.00039789	similar to expressed protein in Arabidopsis thaliana; similar to gda-1 (Pisum sativum) GI:2765418; [ co-ortholog (1of2) of At5g42050, ]
Unigene6548	Potri.T002500.1	3.752	18.3847	0.4825	24.1076	5.82e-06	0.000403219	NBS resistance protein [Populus trichocarpa]
CL10286.Contig4	Potri.007G146400.1	45.7406	94.2885	47.7622	24.0995	5.85e-06	0.000404588	similar to expressed protein in Arabidopsis thaliana; similar to hypothetical protein At2g44080 - Arabidopsis thaliana; similar to EMBL:AC004005; [ co-ortholog (1of2) of At2g44080, At3g59900, ]
CL10425.Contig2	Potri.014G170400.1	37.5076	5.5242	20.7211	24.0878	5.88e-06	0.000406698	similar to putative RING zinc finger protein (At2g04240) mRNA; zinc finger (C3HC4-type RING finger) family protein; similar to C3HC4 type (RING finger); zinc finger (C3HC4-type RING finger) family protein; [ ortholog of At2g04240,]
CL7986.Contig4	Potri.004G163800.2	65.7958	29.6565	81.6542	24.0607	5.96e-06	0.000412002	predicted protein [Populus trichocarpa]
Unigene31708	Potri.008G219200.1	11.8078	25.3587	48.4491	24.0538	5.98e-06	0.000413158	zinc finger (C3HC4-type RING finger) family protein; similar to C3HC4 type (RING finger); [ co-ortholog (2of3) of At4g15975, At3g16720, ]
Unigene33895	Potri.008G134500.1	80.0162	31.4617	78.4203	24.0402	6.02e-06	0.0004157	ankyrin repeat family protein; similar to ankyrin repeat domain containing protein; [ co-ortholog (2of2) of At2g01680, ]
CL7122.Contig2	Potri.014G001000.2	45.0731	16.0597	14.063	24.0358	6.04e-06	0.000416358
CL3896.Contig1	Potri.018G100400.1	1.6499	16.2473	29.0535	24.0261	6.06e-06	0.000418123	similar to UDP-D-GLUCURONATE 4-EPIMERASE 1; [ ortholog of At4g30440,]
Unigene7737	Potri.005G139000.1	43.9453	8.1584	35.7156	24.0019	6.14e-06	0.000422936	predicted protein [Populus trichocarpa]
CL1088.Contig5	Potri.001G464300.1	2.1499	3.7695	20.8051	23.9799	6.21e-06	0.000427337	similar to ethylene-responsive nuclear protein; similar to ethylene-regulated nuclear protein (ERT2); similar to ethylene-regulated nuclear protein (Arabidopsis thaliana) gi|2765442|emb|CAA75349|; [ ortholog of At4g20880,]
CL5705.Contig4	Potri.010G046300.1	34.9474	77.3235	35.5214	23.9761	6.22e-06	0.000427887	low affinity inorganic phosphate transporter [Populus trichocarpa]
CL1893.Contig4	Potri.013G005900.1	0.3123	17.6238	3.4057	23.9629	6.26e-06	0.00043044	similar to galactinol synthase. [ORG:Glycine max]; [ co-ortholog (1of3) of AAM96867, At1g09350, At1g56600, ]
Unigene25385	Potri.002G056800.2	1.8238	22.7004	6.0212	23.9527	6.29e-06	0.000432356	predicted protein [Populus trichocarpa]
Unigene26121	Potri.012G131300.2	5.5164	29.4912	8.2085	23.9492	6.3e-06	0.000432846	similar to CATIONIC AMINO ACID TRANSPORTER 1; [ co-ortholog (1of3) of At4g21120, ]
CL198.Contig1	Potri.006G174000.1	43.0178	15.0284	12.8636	23.937	6.34e-06	0.000435219	similar to small nuclear ribonucleoprotein E; putative; similar to snRNP-E; putative; similar to Sm protein E; putative; similar to SWISS-PROT:P08578 small nuclear ribonucleoprotein E (snRNP-E) (Sm protein E; similar to Sm-E; similar to SmE) (Chicken); [
Unigene10602	Potri.014G035800.7	7.8651	2.284	25.0008	23.9214	6.39e-06	0.000438242	similar to PIGMENT DEFECTIVE EMBRYO 135; [ co-ortholog (2of2) of At2g26510, ]
Unigene9515	Potri.004G210800.1	31.3449	79.2522	78.5586	23.9206	6.39e-06	0.000438242
Unigene32909	Potri.010G207100.4	78.9641	30.1495	46.2084	23.9096	6.43e-06	0.000440384
CL13041.Contig1	Potri.001G418600.2	105.642	68.4663	46.9746	23.9083	6.43e-06	0.000440389	similar to Protein translation factor SUI1 homolog 1.; [ ortholog of At1g54290,]
Unigene55250		8.7663	28.5767	4.3873	23.8856	6.51e-06	0.000445133
Unigene35558	Potri.005G223200.1	7.3328	23.6903	1.7226	23.8695	6.56e-06	0.000448465	AP2/ERF domain-containing transcription factor [Populus trichocarpa]
Unigene46119	Potri.005G185200.1	37.7361	74.7818	30.3121	23.8399	6.66e-06	0.000454566	similar to expressed protein in Arabidopsis thaliana; [ co-ortholog (2of2) of At1g21390, At1g76980, ]
CL9351.Contig3	Potri.006G188500.1	9.6528	46.345	28.7563	23.841	6.65e-06	0.000454566	60S ribosomal protein L39 [Vernicia fordii]
CL1285.Contig5	Potri.002G190400.1	25.0792	74.155	57.1999	23.8289	6.69e-06	0.000456791	similar to protein phosphatase 2C; putative; similar to PP2C; putative; similar to phosphoprotein phosphatase (EC 3.1.3.16) 1A-alpha - Homo sapiens; similar to PIR:S22423; similar to protein phosphatase 2C; putative; similar to PP2C; putative; similar to
CL5211.Contig2	Potri.016G115200.1	142.702	73.6017	96.3397	23.801	6.79e-06	0.00046291	similar to chlorophyll a/b binding protein CP29. [ORG:Vigna radiata]; [ co-ortholog (2of2) of At3g08940, AAD27878, At5g01530, ]
CL8180.Contig4	Potri.007G039100.1	14.6945	56.2799	42.5886	23.7302	7.03e-06	0.000479278	similar to NRT-A4. [ORG:Cucumis melo]; [ co-ortholog (2of2) of AAL83895, ]
CL3020.Contig2	Potri.013G107100.1	3.9929	26.541	7.1537	23.7286	7.04e-06	0.000479366
Unigene9230	Potri.006G153700.1	114.76	62.1733	61.0879	23.7259	7.05e-06	0.000479713	similar to DNAJ heat shock N-terminal domain-containing protein; similar to SP|Q9QYI4|DnaJ homolog subfamily B member 12 Mus musculus ; [ ortholog of At5g05750,At3g57340,]
Unigene10847	Potri.005G119900.2	32.1837	3.26	17.4559	23.7244	7.05e-06	0.000479771
CL3908.Contig2	Potri.003G203800.1	8.1884	36.3101	12.9126	23.6991	7.14e-06	0.000485579	NAD-dependent glycerol-3-phosphate dehydrogenase family protein; weakly similar to SP|P46919|Glycerol 3-phosphate-dehydrogenase NAD (P(+)+) (EC 1.1.1.94) {{Bacillus subtilis}}; [ co-ortholog (2of2) of At3g07690, ]
Unigene19657	Potri.004G044300.2	9.5198	0.6757	23.5706	23.6871	7.18e-06	0.000488204
CL6176.Contig1	Potri.012G115800.1	54.4753	49.1983	100.817	23.6679	7.25e-06	0.000492581	methionine sulfoxide reductase A [Populus trichocarpa x Populus deltoides]
Unigene13914		53.5509	74.6287	114.447	23.6502	7.32e-06	0.000496651	predicted protein [Populus trichocarpa]
CL13424.Contig1	Potri.006G019900.1	62.2786	51.068	106.751	23.6444	7.34e-06	0.000497487
CL5300.Contig4	Potri.005G240300.1	7.9084	30.7417	7.0885	23.6454	7.34e-06	0.000497487	similar to expressed protein in Arabidopsis thaliana; [ co-ortholog (1of2) of At1g30755, ]
CL1867.Contig4	Potri.002G124500.1	0	2.9484	16.3575	23.6231	7.42e-06	0.000502496	subtilisin-like protease [Vitis vinifera]
CL837.Contig1	Potri.012G143600.1	34.505	12.0982	51.1814	23.5995	7.51e-06	0.000508148	short-chain dehydrogenase TIC 32, chloroplastic-like [Vitis vinifera]
CL2515.Contig13	Potri.001G088800.2	0.591	22.1108	7.8176	23.5791	7.58e-06	0.000513017	N-rich protein [Glycine max]
CL1344.Contig3	Potri.009G090700.1	64.5464	105.751	48.9629	23.5589	7.66e-06	0.000517905	somatic embryogenesis receptor kinase 1 [Vitis vinifera]
Unigene27974	Potri.010G169200.1	71.9849	105.377	46.3057	23.5346	7.75e-06	0.000523922	zinc finger (C3HC4-type RING finger) family protein; similar to C3HC4 type (RING finger); zinc finger (C3HC4-type RING finger) family protein; similar to C3HC4 type (RING finger); [ co-ortholog (1of2) of At1g14260, At2g02960, ]
Unigene22981	Potri.008G146000.3	242.937	310.917	362.412	23.5164	7.83e-06	0.000528381	GCN5-related N-acetyltransferase (GNAT) family protein; similar to GNAT family; GCN5-related N-acetyltransferase (GNAT) family protein; similar to GNAT family; [ co-ortholog (1of2) of At1g24040, ]
CL4995.Contig6	Potri.006G263600.1	3.3113	28.8841	32.5317	23.5003	7.89e-06	0.000532318	similar to putative WRKY transcription factor. [ORG:Populus euramericana]; [ co-ortholog (2of2) of CAG27614, ]
CL4964.Contig1	Potri.015G115500.1	25.5921	64.9619	29.5865	23.4505	8.09e-06	0.000545392
CL2016.Contig4	Potri.013G044100.1	33.9423	9.7671	8.6234	23.4422	8.12e-06	0.000547325	similar to putative ethylene receptor. [ORG:Pyrus communis]; [ co-ortholog (1of4) of AAL66193, At3g04580, ]
Unigene13948	Potri.003G119200.2	168.331	91.6007	149.517	23.436	8.15e-06	0.000548683
Unigene14829	Potri.015G068300.1	20.0454	37.7433	63.2914	23.4236	8.2e-06	0.000551733	similar to type 2A protein phosphatase-2. [ORG:Vicia faba]; [ co-ortholog (1of2) of AAG29591, BAA92698, ]
Unigene13668	Potri.006G114800.2	199.029	209.483	125.689	23.4175	8.22e-06	0.000553076	similar to [Segment 5 of 8] Monodehydroascorbate reductase; similar to fruit isozyme (MDAR fruit) (Ascorbate free radical reductase fruit) (AFR reductase fruit). [ORG:Cucumis sativus]; [ ortholog of AAU11490,P83966_2,AAA60979,At3g52880,At3g09940,Q42711,P8
CL8948.Contig1	Potri.006G038900.1	53.1865	17.5413	59.2027	23.416	8.23e-06	0.000553171
CL7093.Contig5	Potri.004G106800.1	20.2212	51.9115	18.5389	23.3903	8.33e-06	0.000559912	similar to S-adenosylmethionine decarboxylase. [ORG:Malus x domestica]; [ co-ortholog (2of2) of At3g02470, At5g15950, BAC55114, ]
CL10075.Contig3	Potri.001G406200.4	36.9032	9.0204	12.7875	23.3892	8.34e-06	0.000559912	similar to expressed protein in Arabidopsis thaliana; similar to expression supported by MPSS; [ ortholog of At3g13677,]
CL1348.Contig1	Potri.008G063800.1	69.7335	24.4995	40.775	23.329	8.59e-06	0.000576679
CL10851.Contig1	Potri.003G168300.1	11.9384	47.1352	23.6072	23.3252	8.61e-06	0.00057743	similar to expressed protein in Arabidopsis thaliana; [ co-ortholog (2of2) of At5g13100, ]
CL2911.Contig8	Potri.013G103800.1	187.228	175.635	108.037	23.3065	8.69e-06	0.00058248	phenylcoumaran benzylic ether reductase -like protein [Populus trichocarpa]
CL8126.Contig1	Potri.011G118100.1	22.8385	2.397	5.7742	23.2331	9.02e-06	0.000603887	Probable bifunctional methylthioribulose-1-phosphate dehydratase/enolase-phosphatase E1; Includes: RecName: Full=Methylthioribulose-1-phosphate dehydratase; Short=MTRu-1-P dehydratase; Includes: RecName: Full=Enolase-phosphatase E1; AltName: Full=2,3-diketo-5-methylthio-1-phosphopentane phosphatase
Unigene40598	Potri.002G009000.2	86.6478	128.304	63.5112	23.2295	9.03e-06	0.000604364	similar to HMG 1 protein. [ORG:Pisum sativum]; [ co-ortholog (1of2) of S22309, CAA54168, CAB37859, P26585, At1g20696, At1g20693, ]
CL8820.Contig1	Potri.003G132200.3	1.4056	12.5957	26.3629	23.229	9.03e-06	0.000604364	predicted protein [Populus trichocarpa]
CL10799.Contig2	Potri.001G301400.1	13.0168	41.8901	14.1715	23.2102	9.12e-06	0.000609711	probably inactive leucine-rich repeat receptor-like protein kinase At3g28040-like precursor [Glycine max]
Unigene52180	Potri.016G065300.3	0.3138	12.8915	0.369	23.2067	9.14e-06	0.000610396	cinnamyl alcohol dehydrogenase-like protein [Populus trichocarpa]
CL13158.Contig1	Potri.001G325100.1	8.8504	41.1844	41.7329	23.1786	9.26e-06	0.000618647	NAC domain protein, IPR003441 [Populus trichocarpa]
CL8724.Contig1	Potri.016G104600.2	43.2673	31.1891	77.9135	23.1634	9.34e-06	0.00062297	predicted protein [Populus trichocarpa]
CL9539.Contig2	Potri.002G196100.1	420.072	459.452	326.639	23.1477	9.41e-06	0.000627502	similar to CP12 domain-containing protein; [ ortholog of At2g47400,]
CL1893.Contig2	Potri.013G005900.1	0.2082	13.2665	0.714	23.141	9.44e-06	0.000629234	similar to galactinol synthase. [ORG:Glycine max]; [ co-ortholog (1of3) of AAM96867, At1g09350, At1g56600, ]
CL13385.Contig2	Potri.004G070200.1	50.8159	102.042	55.4152	23.1394	9.45e-06	0.00062935	Sgt1b [Capsicum annuum]
Unigene17181	Potri.006G219200.1	131.314	64.7303	93.4742	23.1122	9.58e-06	0.000637168	copper transporter [Populus trichocarpa]
Unigene35561	Potri.001G140200.5	0.5918	17.0999	2.9762	23.1122	9.58e-06	0.000637168	predicted protein [Populus trichocarpa]
Unigene31929	Potri.004G162400.7	22.6336	44.6861	10.5333	23.1095	9.59e-06	0.000637643	similar to latex plastidic aldolase-like protein. [ORG:Hevea brasiliensis]; [ co-ortholog (1of2) of AAM46780, Q01517, AAA33643, AAA33642, Q01516, S29048, S29047, ]
Unigene51486	Potri.004G172600.1	27.4308	5.521	6.6334	23.0846	9.71e-06	0.000645234	cold-shock DNA-binding family protein; similar to encodes a glycine-rich protein that is present as several copies in the genome. It is expressed equally abundantly in all tis; [ ortholog of At4g38680,]
Unigene7931	Potri.006G134600.1	25.8916	48.3724	12.2489	23.0765	9.75e-06	0.000647448	similar to pectinesterase (EC 3.1.1.11) - kidney bean (fragment). [ORG:Phaseolus vulgaris]; [ ortholog of S25170,At2g26440,]
Unigene47899	Potri.018G148300.1	1.1505	0	13.545	23.0284	9.99e-06	0.000662799
CL12183.Contig2	Potri.001G250500.1	106.771	189.231	160.242	23.0122	1.01e-05	0.0006678	similar to phospholipase. [ORG:Citrullus lanatus]; [ co-ortholog (1of2) of BAD26587, AAQ54551, At1g07230, ]
Unigene12663	Potri.002G150700.1	41.3399	81.3925	97.8974	23.004	1.01e-05	0.000670115	similar to calcium-dependent lipid-binding protein; putative; similar to strong similarity to CLB1 (Lycopersicon esculentum) GI:2789434; [ co-ortholog (1of2) of At3g61050, ]
CL11747.Contig3	Potri.001G261800.2	0.7865	14.681	1.0339	22.9897	1.02e-05	0.000674152	silencing group B protein [Populus trichocarpa]
CL14247.Contig2	Potri.008G087800.1	19.3117	57.0638	27.1722	22.9896	1.02e-05	0.000674152	f-box family protein [Populus trichocarpa]
Unigene17478	Potri.014G102100.1	154.191	95.5866	172.621	22.9843	1.02e-05	0.000674869	similar to ATP synthase delta chain-related; weakly similar to Swiss-Prot:P32980 ATP synthase delta chain; similar to chloroplast precursor (Nicotiana tabacum); [ ortholog of At4g00895,]
CL18.Contig2	Potri.016G066500.1	50.5439	99.2589	109.551	22.9838	1.02e-05	0.000674869	fasciclin-like arabinogalactan protein 14 [Gossypium hirsutum]
Unigene33519	Potri.006G031900.1	22.6816	2.8607	5.1502	22.9848	1.02e-05	0.000674869
Unigene36870		0.7778	7.6087	21.872	22.971	1.03e-05	0.000678776
CL11404.Contig2	Potri.001G379800.1	0.4512	14.5336	1.3082	22.9522	1.04e-05	0.000684365	integral membrane single C2 domain protein [Populus trichocarpa]
CL69.Contig36	Potri.014G083300.1	1.3742	18.6121	3.3167	22.9527	1.04e-05	0.000684365	similar to cyclic nucleotide-binding domain-containing protein; [ ortholog of At1g01710,At4g00520,At4g00510,]
Unigene41877	Potri.017G092400.1	51.9537	33.4917	13.1447	22.9332	1.05e-05	0.000690472	similar to mitochondrial processing peptidase beta subunit; putative; similar to mitochondrial processing peptidase beta subunit; similar to mitochondrial precursor; similar to Beta-MPP (Human) SWISS-PROT:O75439; similar to mitochondrial processing peptid
CL7453.Contig1	Potri.007G055500.1	0.388	12.9595	0.4134	22.9235	1.05e-05	0.000693402	similar to plasma membrane Ca2+-ATPase. [ORG:Glycine max]; [ ortholog of At2g22950,At4g37640,AAG28435,]
CL1721.Contig7	Potri.011G007800.2	0.6047	18.8863	4.6593	22.9009	1.06e-05	0.000700844	similar to Probable WRKY transcription factor 42 (WRKY DNA-binding protein 42).; [ ortholog of At4g22070,At4g04450,]
Unigene33201	Potri.013G148300.1	28.8539	1.7708	18.3255	22.8477	1.09e-05	0.000719307
Unigene24982	Potri.007G030900.2	269.308	238.26	348.944	22.8332	1.1e-05	0.000724116	similar to RUB1 CONJUGATING ENZYME 1; [ ortholog of At2g18600,At4g36800,]
Unigene4520		2.7882	0.8579	17.1281	22.8205	1.11e-05	0.00072782
Unigene20673	Potri.009G015700.1	64.2776	26.5122	28.3657	22.8217	1.11e-05	0.00072782	similar to seed maturation protein PM37. [ORG:Glycine max]; [ ortholog of At3g44110,AAD51625,At5g22060,]
CL12361.Contig1	Potri.004G114300.2	7.0234	3.4909	25.2078	22.8087	1.11e-05	0.000731693
Unigene37121	Potri.005G008900.1	26.5293	6.2689	5.2031	22.7999	1.12e-05	0.000734467
CL8394.Contig1	Potri.014G068200.2	335.255	260.26	226.033	22.7923	1.12e-05	0.000736822
CL825.Contig1	Potri.005G112900.1	670.75	513.158	557.153	22.7881	1.13e-05	0.000737931	similar to Chain A; similar to Pea Fnr Y308s Mutant In Complex With Nadp+. [ORG:Pisum sativum]; [ co-ortholog (1of2) of 1QFY_A, 1601517A, At1g20020, CAA30978, ]
Unigene12156	Potri.006G204300.1	18.5068	12.9979	44.8291	22.7479	1.15e-05	0.000752437	similar to syringolide-induced protein B13-1-9. [ORG:Glycine max]; [ co-ortholog (2of2) of At2g35980, BAB86894, ]
CL12426.Contig1	Potri.009G129500.1	229.113	170.239	140.209	22.7442	1.15e-05	0.000753383	similar to triosephosphate isomerase. [ORG:Fragaria x ananassa]; [ co-ortholog (1of2) of AAF66071, At2g21170, ]
CL9592.Contig1	Potri.010G146200.2	0.9994	25.2922	12.6803	22.7252	1.16e-05	0.000760128	RecName: Full=Glycine-rich cell wall structural protein; Flags: Precursor
Unigene13458	Potri.006G046800.1	74.4846	37.1233	31.7007	22.7183	1.17e-05	0.000762273	predicted protein [Populus trichocarpa]
Unigene31789	Potri.001G142300.1	0.7176	19.3194	5.0199	22.7088	1.17e-05	0.000765451	unknown [Populus trichocarpa]
Unigene34000	Potri.001G395100.1	5.7834	18.8443	0	22.7038	1.17e-05	0.000766445	predicted protein [Populus trichocarpa]
CL1284.Contig2	Potri.004G085400.1	43.167	10.9896	19.4168	22.7049	1.17e-05	0.000766445	similar to glutamate-ammonia ligase (EC 6.3.1.2) gamma; similar to cytosolic - kidney bean. [ORG:Phaseolus vulgaris]; [ co-ortholog (2of5) of JQ0937, AAB23379, P08282, S62712, AAQ01729, AAP20795, AAB03492, AAD52008, 1211328A, P00965, AJFBQ, CAA63963, 2106
Unigene27310	Potri.003G187100.1	109.891	179.395	113.832	22.6857	1.19e-05	0.000772964	methionine gamma-lyase [Vitis vinifera]
Unigene11917	Potri.009G098500.1	24.8595	8.1589	41.7914	22.6808	1.19e-05	0.000774038	leucine-rich repeat family protein [Citrus trifoliata]
Unigene3327	Potri.017G098000.1	31.2314	76.1856	40.8397	22.6805	1.19e-05	0.000774038	predicted protein [Populus trichocarpa]
Unigene4850	Potri.015G144200.3	41.3444	67.3306	22.9494	22.6656	1.2e-05	0.000779337	At5g23760 [Arabidopsis thaliana]
CL12650.Contig3	Potri.011G020900.1	86.8336	41.1019	94.8716	22.6527	1.21e-05	0.000783926	similar to aminocyclopropane carboxylate oxidase. [ORG:Vigna radiata]; [ co-ortholog (1of2) of AAF36484, BAA76387, AAT09053, AAC67233, T10817, T10813, O48882, CAA60576, AAC48922, T16988, AAA33412, CAA04895, CAA64799, P31239, AAT09055, AAB26552, Q00985, BA
CL2939.Contig3	Potri.006G044600.4	1.7724	24.897	28.1596	22.6463	1.21e-05	0.000785945	similar to LIGHT STRESS-REGULATED 1; similar to EARLY RESPONSIVE TO DEHYDRATION 15; [ co-ortholog (1of2) of At2g41430, ]
Unigene14688		0.2979	5.7751	19.3088	22.6373	1.21e-05	0.000789035
CL793.Contig1	Potri.001G451300.1	59.2032	114.026	65.4703	22.6333	1.22e-05	0.000789532	naringenin,2-oxoglutarate 3-dioxygenase [Vitis vinifera]
Unigene94	Potri.007G126700.3	63.2179	60.7855	113.84	22.6338	1.22e-05	0.000789532	similar to expressed protein in Arabidopsis thaliana; [ co-ortholog (1of2) of At2g43340, At2g31560, At1g05870, ]
Unigene36537	Potri.015G053800.1	639.244	491.912	516.898	22.6324	1.22e-05	0.000789532	similar to expressed protein in Arabidopsis thaliana; [ co-ortholog (2of2) of At1g73885, ]
CL7453.Contig3	Potri.007G055700.1	0.3648	13.2271	0.6881	22.6029	1.24e-05	0.000800785	autoinhibited calcium ATPase [Populus trichocarpa]
Unigene20533	Potri.002G022600.3	3.3957	0.6857	17.4663	22.597	1.24e-05	0.000802662	similar to GAST-like gene product. [ORG:Fragaria x ananassa]; [ co-ortholog (1of2) of At2g18420, At1g75750, CAD35171, AAB97006, ]
Unigene13944	Potri.018G147500.1	69.5542	34.8001	87.6961	22.572	1.25e-05	0.000812289	sodium transporter HKT1-like [Vitis vinifera]
Unigene3460	Potri.T091200.1	3.7796	27.738	9.7926	22.5658	1.26e-05	0.000814319	G-type lectin S-receptor-like serine/threonine-protein kinase At5g24080-like [Vitis vinifera]
Unigene27492	Potri.005G153400.1	18.1757	60.8713	43.8728	22.553	1.27e-05	0.000819086	predicted protein [Populus trichocarpa]
CL575.Contig3	Potri.009G065800.1	133.986	69.3467	88.9487	22.5494	1.27e-05	0.00082007	similar to 60S ribosomal protein L6. [ORG:Cicer arietinum]; [ co-ortholog (1of2) of At1g18540, CAB76914, At1g74060, At1g74050, ]
Unigene19626	Potri.013G060700.1	35.9953	9.4976	11.8158	22.5472	1.27e-05	0.000820466	unknown [Populus trichocarpa]
CL4040.Contig2	Potri.014G052900.1	191.383	118.362	196.145	22.5447	1.27e-05	0.000821008	similar to senescence-associated protein-related; similar to senescence-associated protein SAG102 (GI:22331931) (Arabidopsis thaliana); [ co-ortholog (1of2) of At2g44670, ]
CL7093.Contig1	Potri.004G106800.4	2.3956	25.8745	29.5422	22.5151	1.29e-05	0.000832307	similar to S-adenosylmethionine decarboxylase. [ORG:Malus x domestica]; [ co-ortholog (2of2) of At3g02470, At5g15950, BAC55114, ]
Unigene15296	Potri.001G124200.1	20.8912	62.4022	35.1998	22.515	1.29e-05	0.000832307	similar to glycerol-3-phosphate transporter; putative; similar to glycerol 3-phosphate permease; putative; similar to cAMP inducible 2 protein (Mus musculus) GI:4580997; similar to glycerol-3-phosphate transporter (glycerol 3-phosphate permease) (Homo sap
CL8180.Contig3	Potri.007G039100.1	45.1303	93.7575	50.5301	22.5025	1.3e-05	0.000837023	similar to NRT-A4. [ORG:Cucumis melo]; [ co-ortholog (2of2) of AAL83895, ]
Unigene32388	Potri.018G079200.1	13.4825	8.6957	36.428	22.4974	1.3e-05	0.000838628
CL7364.Contig2	Potri.001G444000.1	39.6697	15.7759	10.1358	22.4908	1.31e-05	0.000840936	cc-nbs-lrr resistance protein [Populus trichocarpa]
Unigene34777	Potri.018G079100.1	17.4539	46.856	16.1563	22.477	1.32e-05	0.000846239	--
Unigene30594	Potri.014G155100.1	0.5382	18.1411	4.326	22.389	1.37e-05	0.000883764	WRKY transcription factor 28 [(Populus tomentosa x P. bolleana) x P. tomentosa]
CL3340.Contig2	Potri.007G132700.1	75.7793	28.6341	68.5579	22.3663	1.39e-05	0.000893337	uncharacterized protein LOC100257710 [Vitis vinifera]
Unigene2545	Potri.016G073700.1	2.9091	20.2399	3.229	22.3607	1.39e-05	0.000895326	momilactone A synthase-like [Vitis vinifera]
Unigene4912		1.0736	16.6485	2.3561	22.3374	1.41e-05	0.00090526
Unigene27699	Potri.T002300.1	7.8404	24.7855	2.8621	22.3331	1.41e-05	0.000906161	TIR-NBS type disease resistance protein [Populus trichocarpa]
Unigene4690		2.7415	4.9452	21.9279	22.3331	1.41e-05	0.000906161
Unigene29199	Potri.005G207300.1	11.103	34.6374	8.9123	22.331	1.42e-05	0.000906567	ATPAO2 [Arabidopsis lyrata subsp. lyrata]
CL2515.Contig4	Potri.001G088800.1	0.4873	20.6628	7.2208	22.3143	1.43e-05	0.000913593	N-rich protein [Glycine max]
Unigene9197	Potri.007G004100.1	7.2873	25.7295	3.9626	22.3088	1.43e-05	0.000915587	similar to Valyl-tRNA synthetase (EC 6.1.1.9) (Valine--tRNA ligase) (ValRS).; [ co-ortholog (1of2) of At1g27160, At1g14610, ]
CL6620.Contig2	Potri.006G056900.1	11.8454	46.5639	44.9917	22.3066	1.43e-05	0.000916063	predicted protein [Populus trichocarpa]
CL3605.Contig3	Potri.009G066100.2	4.1567	29.9834	12.575	22.2827	1.45e-05	0.000926521	similar to protein kinase MMK4 (EC 2.7.1.-); similar to cold- and drought-induced - alfalfa. [ORG:Medicago sativa]; [ co-ortholog (1of2) of At3g45640, T09622, ]
Unigene24460	Potri.005G194700.3	26.7358	39.3624	70.4917	22.2787	1.45e-05	0.000927837	predicted protein [Populus trichocarpa]
CL8635.Contig2	Potri.007G122700.1	163.938	261.051	210.929	22.2531	1.47e-05	0.000939243	similar to SUI1 homolog. [ORG:Salix bakko]; [ co-ortholog (1of2) of BAA24697, At5g54760, O48650, At4g27130, ]
CL12276.Contig2	Potri.004G168800.1	190.583	242.525	294.338	22.1978	1.51e-05	0.000964998	similar to [Segment 1 of 2] Peptidyl-prolyl cis-trans isomerase (PPIase) (Rotamase) (Cyclophilin) (Cyclosporin A-binding protein) (Pollen allergen Bet v 7). [ORG:Betula pendula]; [ ortholog of At2g16600,AAP80745,BAA25755,P81531_1,T50770,]
Unigene3925	Potri.014G113000.1	6.6757	24.3214	3.3507	22.1906	1.52e-05	0.000967924	multidrug/pheromone exporter, MDR family, ABC transporter family [Populus trichocarpa]
Unigene5809	Potri.012G047100.1	16.737	45.1296	15.1551	22.164	1.54e-05	0.000980257	similar to GTPase activating protein. [ORG:Malus x domestica]; [ ortholog of At3g17980,At1g73580,At1g48590,AAQ54568,]
CL6723.Contig1	Potri.016G133500.1	16.4879	41.6302	11.7464	22.1523	1.55e-05	0.000985459	similar to calcineurin B-like-interacting protein kinase. [ORG:Pisum sativum]; [ co-ortholog (2of5) of AAO17040, ]
Unigene24160	Potri.016G129500.1	7.8	0.5717	21.1317	22.1227	1.57e-05	0.000999537	similar to expressed protein in Arabidopsis thaliana; similar to wound-inducible protein wun1 protein - Solanum tuberosum; similar to PIR:JQ0398; [ co-ortholog (1of2) of At5g01740, ]
CL6193.Contig16	Potri.007G011200.1	6.7437	31.5156	10.3408	22.1184	1.57e-05	0.0010011	similar to Phosphoenolpyruvate carboxykinase [ATP] (EC 4.1.1.49) (PEP carboxykinase) (Phosphoenolpyruvate carboxylase) (PEPCK).; [ co-ortholog (1of2) of At4g37870, ]
Unigene7041		16.8482	0.3402	3.5748	22.1141	1.58e-05	0.00100268
CL10430.Contig2	Potri.019G000800.1	2.1204	0.2196	14.8499	22.0885	1.6e-05	0.00101501	ammonium transporter [Populus trichocarpa]
CL3023.Contig1	Potri.002G256400.2	14.9005	50.6598	25.8181	22.0515	1.63e-05	0.00103335	photosystem II reaction center PSB28 protein, chloroplastic [Vitis vinifera]
Unigene51565		0	11.0216	0	22.0432	1.63e-05	0.00103704
Unigene10978	Potri.005G139000.1	44.1613	9.4052	35.3801	22.0333	1.64e-05	0.00104155
Unigene7032	Potri.001G466000.2	236.622	222.539	148.703	22.0109	1.66e-05	0.00105267	molecular chaperone Hsp90 [Nicotiana tabacum]
Unigene55248		0	11.0658	0.0317	22.0053	1.67e-05	0.001055
Unigene17203	Potri.007G011200.3	71.4263	66.5521	26.6443	22.0007	1.67e-05	0.00105683	similar to Phosphoenolpyruvate carboxykinase [ATP] (EC 4.1.1.49) (PEP carboxykinase) (Phosphoenolpyruvate carboxylase) (PEPCK).; [ co-ortholog (1of2) of At4g37870, ]
Unigene31175		12.2481	6.595	32.7298	21.9977	1.67e-05	0.0010578
Unigene38901		0.3648	0.5238	12.6355	21.9821	1.69e-05	0.00106545
Unigene51506		0.0486	11.0859	0	21.9787	1.69e-05	0.00106667
CL2530.Contig1	Potri.014G038700.1	6.6958	28.6711	7.3559	21.9482	1.71e-05	0.0010818	cytochrome P450 allene oxide synthase [Populus trichocarpa]
Unigene19415	Potri.011G007800.1	0.6216	15.3485	2.0554	21.9491	1.71e-05	0.0010818	similar to Probable WRKY transcription factor 42 (WRKY DNA-binding protein 42).; [ ortholog of At4g22070,At4g04450,]
CL1088.Contig6	Potri.001G464300.1	6.3463	6.0147	26.9403	21.9358	1.72e-05	0.00108742	similar to ethylene-responsive nuclear protein; similar to ethylene-regulated nuclear protein (ERT2); similar to ethylene-regulated nuclear protein (Arabidopsis thaliana) gi|2765442|emb|CAA75349|; [ ortholog of At4g20880,]
CL5821.Contig2	Potri.001G354600.1	6.4415	25.9554	5.0252	21.9355	1.72e-05	0.00108742	similar to expressed protein in Arabidopsis thaliana; similar to expressed protein in Arabidopsis thaliana; [ co-ortholog (2of2) of At4g18070, ]
CL10611.Contig1	Potri.004G029600.1	48.7612	12.1466	31.0604	21.8736	1.78e-05	0.00112092
CL2515.Contig5	Potri.001G088800.1	0.5183	20.8383	7.7793	21.8343	1.81e-05	0.00114185	N-rich protein [Glycine max]
Unigene17386		0.7381	18.5158	4.6899	21.8352	1.81e-05	0.00114185
CL11267.Contig2	Potri.002G132200.1	180.91	214.351	278.291	21.8092	1.84e-05	0.00115561	similar to 30S ribosomal protein S9; similar to chloroplast precursor.; [ co-ortholog (2of2) of At1g74970, ]
CL6433.Contig6	Potri.019G039200.4	26.3805	6.3441	5.5775	21.7954	1.85e-05	0.00116292	similar to Ubiquitin-conjugating enzyme E2-17 kDa (Ubiquitin-protein ligase) (Ubiquitin carrier protein). [ORG:Medicago sativa]; [ co-ortholog (1of2) of P35130, At2g02760, At1g14400, AAA18528, ]
CL11981.Contig1	Potri.013G148400.2	215.194	150.449	241.741	21.7834	1.86e-05	0.00116924	similar to expressed protein in Arabidopsis thaliana; [ co-ortholog (1of3) of At2g20890, ]
CL8334.Contig5	Potri.T133400.2	51.0036	15.0593	26.6722	21.7703	1.87e-05	0.00117626	probable LRR receptor-like serine/threonine-protein kinase At4g36180-like [Vitis vinifera]
Unigene30154		27.3552	1.798	23.9137	21.7484	1.89e-05	0.00118852
Unigene33211	Potri.T133400.1	47.5056	20.2226	15.3522	21.6889	1.95e-05	0.00122368	sodium transporter [Populus trichocarpa]
CL10744.Contig1	Potri.001G398100.4	66.3686	111.626	57.1661	21.682	1.96e-05	0.00122647	similar to protein phosphatase 2C; putative; similar to PP2C; putative; similar to protein phosphatase type 2C GB:AAD17805 from (Lotus japonicus); similar to protein phosphatase 2C; putative; similar to PP2C; putative; similar to protein phosphatase type
CL5853.Contig1	Potri.003G006100.1	210.774	144.402	132.994	21.6828	1.96e-05	0.00122647	uncharacterized protein [Arabidopsis thaliana]
Unigene52163	Potri.008G174100.2	2.6927	18.8983	2.6745	21.67	1.97e-05	0.00123316	similar to beta-amylase; putative; similar to 1; similar to 4-alpha-D-glucan maltohydrolase; putative; similar to beta-amylase enzyme (Arabidopsis thaliana) GI:6065749; similar to beta-amylase PCT-BMYI from (Solanum tuberosum); [ co-ortholog (1of2) of At3
Unigene13916	Potri.001G356900.2	496.697	396.747	368.212	21.6483	1.99e-05	0.00124589	similar to aspartic protease. [ORG:Manihot esculenta]; [ ortholog of AAQ54524,BAA96446,AAQ15289,AAQ15288,T11686,AAK55849,AAB03843,BAC16370,At1g62290,At1g11910,]
CL313.Contig3	Potri.015G104800.1	44.4411	40.0941	84.9124	21.6321	2.01e-05	0.00125532	momilactone A synthase [Vitis vinifera]
CL4332.Contig2	Potri.016G006700.3	25.3546	5.2108	35.5411	21.6237	2.02e-05	0.00125988	similar to heavy-metal-associated domain-containing protein; [ ortholog of At1g51090,]
Unigene30601	Potri.014G155100.1	0.519	17.5088	4.1721	21.6157	2.02e-05	0.00126419	WRKY transcription factor 28 [(Populus tomentosa x P. bolleana) x P. tomentosa]
CL13065.Contig2	Potri.012G097100.1	18.9887	51.8506	21.6512	21.613	2.03e-05	0.00126515	predicted protein [Populus trichocarpa]
CL679.Contig2	Potri.003G085700.1	27.045	2.4664	12.7833	21.6089	2.03e-05	0.00126702	similar to senescence-associated protein-related; similar to senescence-associated protein SAG102 (GI:22331931) (Arabidopsis thaliana); [ co-ortholog (2of2) of At4g17670, At5g47060, ]
CL6946.Contig1	Potri.017G001300.1	30.6375	32.832	69.6025	21.606	2.03e-05	0.00126738	predicted protein [Populus trichocarpa]
CL5278.Contig7	Potri.006G019200.1	71.1669	105.034	138.495	21.607	2.03e-05	0.00126738	Proline-rich protein [Medicago truncatula]
CL2317.Contig7	Potri.T161800.1	48.1763	12.8842	26.7557	21.5996	2.04e-05	0.00127074	leucine rich repeat family protein with ABC domain [Populus trichocarpa]
CL13480.Contig1	Potri.006G018500.4	3.1625	11.5956	27.4215	21.5762	2.06e-05	0.00128495	predicted protein [Populus trichocarpa]
Unigene50887		0	10.773	0	21.546	2.1e-05	0.00130374	Cold and drought-regulated protein CORA [Medicago truncatula]
CL9080.Contig1	Potri.016G078600.1	86.1096	41.143	45.1677	21.5429	2.1e-05	0.00130502	signal recognition particle 54 kDa subunit precursor [Arabidopsis thaliana]
CL8218.Contig2	Potri.008G108000.3	242.906	163.011	250.738	21.5344	2.11e-05	0.00130983	medium-chain-fatty-acid--CoA ligase [Vitis vinifera]
Unigene13741	Potri.014G170400.5	36.6448	7.1284	18.1953	21.5283	2.11e-05	0.00131305	similar to putative RING zinc finger protein (At2g04240) mRNA; zinc finger (C3HC4-type RING finger) family protein; similar to C3HC4 type (RING finger); zinc finger (C3HC4-type RING finger) family protein; [ ortholog of At2g04240,]
CL7269.Contig2	Potri.009G145400.1	0.6736	13.2027	0.693	21.5159	2.13e-05	0.00132049	similar to cytochrome P450; putative; similar to Cytochrome P450 94A1 (P450-dependent fatty acid omega-hydroxylase) (SP:O81117) {{Vicia sativa}}; similar to supported by cDNA: gi_13877668; similar to member of CYP94C; [ co-ortholog (1of2) of At2g27690, ]
Unigene33188	Potri.003G200200.1	6.2914	2.3773	22.2555	21.5144	2.13e-05	0.00132071	nbs-lrr resistance protein [Populus trichocarpa]
Unigene17230	Potri.T125800.2	98.7083	43.1433	77.3906	21.5049	2.14e-05	0.00132621
CL14520.Contig5	Potri.001G422800.2	53.981	17.4893	27.5972	21.4997	2.14e-05	0.00132895	similar to putative disease resistance gene analog NBS-LRR. [ORG:Malus prunifolia]; [ co-ortholog (43of69) of AAF72913, AAQ73293, AAF72925, AAF72915, AAF72910, AAF72914, AAF72912, AAL99047, AAF72911, AAM77267, AAF72924, ]
CL1915.Contig1	Potri.007G097000.1	1.2577	12.7471	24.8488	21.4909	2.15e-05	0.00133405
CL1087.Contig13	Potri.016G083600.3	88.9763	52.25	40.0411	21.474	2.17e-05	0.00134459	WRKY transcription factor 44-like [Vitis vinifera]
CL3032.Contig2	Potri.001G075600.2	200.157	225.344	138.095	21.4665	2.18e-05	0.00134889	vacuolar-sorting receptor 7-like [Vitis vinifera]
CL2317.Contig4	Potri.T161800.1	44.6735	11.0489	24.4134	21.4598	2.19e-05	0.00135264	leucine rich repeat family protein with ABC domain [Populus trichocarpa]
Unigene21526	Potri.010G125300.1	71.7311	37.1863	89.5749	21.4432	2.21e-05	0.00136311	similar to ECERIFERUM 6; similar to ECERIFERUM 60; similar to CUTICULAR 1; similar to POLLEN-PISTIL INCOMPATIBILITY 1; [ ortholog of At1g25450,At1g68530,]
CL8102.Contig4	Potri.009G167400.1	3.6342	20.7779	3.4141	21.3991	2.26e-05	0.00139268	probable serine/threonine-protein kinase Cx32, chloroplastic-like isoform 1 [Vitis vinifera]
CL4340.Contig2		13.0116	44.4674	19.6686	21.3715	2.29e-05	0.00141122
Unigene32713	Potri.013G081700.1	144.965	235.254	197.236	21.352	2.31e-05	0.00142426
Unigene24635		5.4646	11.1639	30.0924	21.3459	2.32e-05	0.00142782
Unigene20356	Potri.012G034400.1	81.8678	44.5753	100.329	21.3428	2.32e-05	0.00142918	similar to Expressed protein in Arabidopsis thaliana; [ co-ortholog (1of3) of At4g33660, ]
Unigene26530	Potri.009G149500.1	17.2723	1.4038	2.9056	21.336	2.33e-05	0.00143327
CL6433.Contig4	Potri.019G039200.4	138.023	76.3298	88.0134	21.3102	2.36e-05	0.00145101	similar to Ubiquitin-conjugating enzyme E2-17 kDa (Ubiquitin-protein ligase) (Ubiquitin carrier protein). [ORG:Medicago sativa]; [ co-ortholog (1of2) of P35130, At2g02760, At1g14400, AAA18528, ]
Unigene36704	Potri.005G105700.1	100.946	57.656	50.6146	21.3029	2.37e-05	0.00145551	uncharacterized RNA-binding protein C25G10.01-like [Vitis vinifera]
CL1445.Contig6	Potri.015G123700.3	47.1527	20.0941	15.422	21.2999	2.37e-05	0.00145691	probable LRR receptor-like serine/threonine-protein kinase At4g08850-like [Vitis vinifera]
Unigene15349	Potri.014G064800.1	11.9578	38.4245	12.9959	21.2719	2.4e-05	0.00147654	TIR-NBS-LRR-TIR type disease resistance protein [Populus trichocarpa]
Unigene15707	Potri.010G150400.1	25.8014	7.8126	40.0633	21.2699	2.41e-05	0.00147664	similar to galactinol synthase. [ORG:Cucumis sativus]; [ co-ortholog (2of2) of AAO84915, AAF64307, AAQ74885, ]
CL575.Contig2	Potri.009G065800.1	100.327	64.6289	46.5165	21.2695	2.41e-05	0.00147664	similar to 60S ribosomal protein L6. [ORG:Cicer arietinum]; [ co-ortholog (1of2) of At1g18540, CAB76914, At1g74060, At1g74050, ]
Unigene30885	Potri.004G048300.1	350.794	272.894	243.515	21.2643	2.41e-05	0.00147964	protein E6 [Vitis vinifera]
CL895.Contig6	Potri.006G104600.2	12.6343	45.9917	45.9246	21.243	2.44e-05	0.0014947	light-inducible protein ATLS1 [Elaeis guineensis]
CL4016.Contig5	Potri.005G224100.1	0.2952	12.2262	0.5798	21.2247	2.46e-05	0.0015076	R2R3 Myb14 transcription factor [Vitis vinifera]
Unigene33419	Potri.016G030200.1	62.4024	28.4534	26.0882	21.1798	2.52e-05	0.00154092
Unigene25012	Potri.005G184500.1	22.2994	48.2581	15.2327	21.1501	2.55e-05	0.00156222	probable methyltransferase PMT26-like [Vitis vinifera]
Unigene41866	Potri.006G165700.3	117.43	62.2888	70.684	21.1508	2.55e-05	0.00156222	similar to fructose-1; similar to 6-bisphosphate aldolase. [ORG:Pisum sativum]; [ co-ortholog (2of2) of P46257, At2g36460, CAA61947, At3g52930, CAA06308, ]
Unigene17376	Potri.014G143400.1	160.748	118.047	200.204	21.1483	2.56e-05	0.00156268
CL14082.Contig1	Potri.012G097100.1	15.8049	48.0473	21.0576	21.1472	2.56e-05	0.00156268
CL12802.Contig1	Potri.010G142000.1	82.903	52.3769	34.5279	21.145	2.56e-05	0.00156357	60S ribosomal protein L29-1-like [Glycine max]
CL11782.Contig1	Potri.014G160900.2	128.246	109.092	64.665	21.136	2.57e-05	0.00156972	similar to translation initiation factor eIF-1A - common sainfoin. [ORG:Onobrychis viciifolia]; [ co-ortholog (1of2) of At5g35680, T08000, At2g04520, ]
CL589.Contig12	Potri.017G009400.1	18.6231	21.696	51.1235	21.1247	2.59e-05	0.00157772	Stress-induced receptor-like kinase [Medicago truncatula]
Unigene30724	Potri.005G260400.1	18.895	3.2129	2.4181	21.1224	2.59e-05	0.00157863	similar to DNAJ heat shock N-terminal domain-containing protein; similar to SP|P39101|CAJ1 protein ; similar to Saccharomyces cerevisiae; [ co-ortholog (1of2) of At1g76700, At1g21080, ]
Unigene21634	Potri.010G043400.1	51.0683	21.9818	65.2377	21.1	2.62e-05	0.00159554
Unigene37055	Potri.013G139400.1	98.7886	51.0386	53.9502	21.0967	2.62e-05	0.00159729	cytochrome c biogenesis protein [Populus alba]
CL419.Contig3	Potri.015G007100.1	1673.43	1911.19	1917.15	21.077	2.65e-05	0.00161174	similar to UBIQUITIN EXTENSION PROTEIN 1; [ co-ortholog (2of4) of At3g52590, At2g36170, ]
Unigene12633	Potri.003G135200.4	165.193	92.1385	143.566	21.0764	2.65e-05	0.00161174	predicted protein [Populus trichocarpa]
Unigene35839	Potri.006G140400.1	38.8518	15.2022	10.7954	21.0624	2.67e-05	0.00162213	predicted protein [Populus trichocarpa]
Unigene32464		13.0114	0.3659	1.0485	21.0377	2.7e-05	0.00164138
Unigene25487	Potri.006G217400.1	190.369	141.142	112.373	21.0288	2.71e-05	0.00164778	transmembrane protein 14, putative [Ricinus communis]
CL2240.Contig2	Potri.005G020200.1	1.4723	14.2701	0.7573	21.0241	2.72e-05	0.00165076	similar to calmodulin-binding protein 60-C. [ORG:Phaseolus vulgaris]; [ co-ortholog (3of9) of AAN65368, CAB71126, AAN65369, ]
Unigene21473		19.6691	3.8356	31.5002	21.0164	2.73e-05	0.00165477
CL1476.Contig3	Potri.005G223500.1	24.6976	69.6144	53.41	21.0159	2.73e-05	0.00165477	similar to phosphate transporter 1. [ORG:Lupinus albus]; [ co-ortholog (1of5) of AAK01938, AAK38196, At2g38940, At3g54700, ]
Unigene5981	Potri.009G062500.1	259.424	165.072	211.021	21.017	2.73e-05	0.00165477	thylakoid lumenal 19 kDa protein, chloroplastic-like [Vitis vinifera]
Unigene38564	Potri.018G088800.4	3.2719	6.4832	23.2921	20.99	2.77e-05	0.00167444	predicted protein [Populus trichocarpa]
Unigene9793	Potri.016G065900.10	37.7718	11.1315	13.4163	20.9904	2.77e-05	0.00167444	ABC transporter family protein; ABC transporter family protein; [ co-ortholog (1of2) of At5g06530, ]
Unigene36429	Potri.004G126500.1	110.238	53.2098	74.3222	20.9775	2.78e-05	0.00168395	conserved hypothetical protein [Ricinus communis]
Unigene7643	Potri.005G240300.1	2.8073	18.2602	2.3682	20.974	2.79e-05	0.00168598	similar to expressed protein in Arabidopsis thaliana; [ co-ortholog (1of2) of At1g30755, ]
Unigene2291	Potri.006G150400.1	90.2037	59.734	121.317	20.9723	2.79e-05	0.00168646	similar to senescence-associated protein-related; similar to senescence-associated protein 5 (Hemerocallis hybrid cultivar) gi|3551954|gb|AAC34855|; similar to contains a transmembrane 4 family signature; similar to rare (GC) splice donor consensus found
CL4361.Contig1	Potri.001G212300.1	70.0563	26.8407	41.4402	20.9605	2.81e-05	0.00169553	predicted protein [Populus trichocarpa]
Unigene25082	Potri.014G175600.2	1665.58	1534.2	1798.28	20.93	2.85e-05	0.00172061	similar to Photosystem I reaction center subunit XI; similar to chloroplast precursor (PSI- L) (PSI subunit V).; [ co-ortholog (1of3) of At4g12800, ]
CL1268.Contig2	Potri.005G020900.1	78.1132	41.5564	95.1156	20.9236	2.86e-05	0.0017252	drought-responsive family protein; similar to non-consensus AT donor splice site at exon 3; similar to AC acceptor splice site at exon 4; similar to drought-induced mRNA; similar to Di19 (Arabidopsis thaliana) gi|469110|emb|CAA55321; [ co-ortholog (2of2)
CL7919.Contig2	Potri.005G081700.1	246.084	204.62	154.374	20.9144	2.87e-05	0.00173211	predicted protein [Populus trichocarpa]
Unigene21352	Potri.011G128900.2	5.2756	25.5933	6.4611	20.9016	2.89e-05	0.00174233	G-type lectin S-receptor-like serine/threonine-protein kinase At4g27290-like [Vitis vinifera]
CL2515.Contig3	Potri.001G088800.1	0.4491	19.4001	6.8534	20.8809	2.92e-05	0.00175942	N-rich protein [Glycine max]
CL2897.Contig1	Potri.004G129700.2	100.113	58.1462	118.763	20.8774	2.93e-05	0.00176159	aldose 1-epimerase isoform 1 [Vitis vinifera]
CL6453.Contig2	Potri.015G004800.1	0.7742	0.5558	12.8094	20.8668	2.94e-05	0.0017699	Avr9/Cf-9 rapidly elicited protein 65 [Nicotiana tabacum]
CL8181.Contig3	Potri.016G117300.1	1.8186	22.8895	8.5826	20.8593	2.95e-05	0.00177556	similar to expressed protein in Arabidopsis thaliana; [ co-ortholog (1of2) of At2g38250, At5g01380, ]
CL3270.Contig6	Potri.002G168700.1	8.0109	39.6842	33.5987	20.8499	2.97e-05	0.00178297	WRKY transcription factor 6 [(Populus tomentosa x P. bolleana) x P. tomentosa]
Unigene13543	Potri.002G056400.1	42.6697	11.139	43.1315	20.8161	3.02e-05	0.00181233	predicted protein [Populus trichocarpa]
Unigene17240	Potri.004G140500.1	811.014	645.245	687.118	20.8004	3.04e-05	0.00182565	ribosomal protein S7 (chloroplast) [Wolffiella lingulata]
CL12787.Contig2	Potri.001G024900.1	22.0615	6.0295	35.7513	20.7985	3.05e-05	0.00182638	similar to ANNEXIN 4; [ ortholog of At2g38750,]
Unigene13382	Potri.005G047600.4	28.0162	70.0928	39.1228	20.7892	3.06e-05	0.00183385	similar to CTR2 protein kinase. [ORG:Rosa hybrid cultivar]; [ co-ortholog (2of2) of At1g08720, AAK30005, ]
CL3629.Contig1	Potri.009G149200.1	27.5677	73.699	58.8385	20.7788	3.08e-05	0.00184238	similar to expressed protein in Arabidopsis thaliana; [ co-ortholog (1of2) of At2g27830, ]
CL2040.Contig1	Potri.010G212700.1	206.473	290.94	204.66	20.7701	3.09e-05	0.00184935	ankyrin repeat family protein; similar to ankyrin repeat domain containing protein; [ co-ortholog (2of2) of At3g12360, ]
Unigene15891	Potri.004G134700.2	12.6973	4.183	28.9788	20.7682	3.09e-05	0.00185009	predicted protein [Populus trichocarpa]
Unigene28969	Potri.008G099100.1	53.3521	16.7844	51.0365	20.7618	3.1e-05	0.00185506	similar to ACT11D09.3. [ORG:Cucumis melo]; [ co-ortholog (9of13) of AAS80149, ]
CL12714.Contig2	Potri.010G194100.1	3.4002	20.114	3.4012	20.7565	3.11e-05	0.00185894	similar to phosphate translocator-related; similar to low similarity to phosphoenolpyruvate/phosphate translocator precursor (Mesembryanthemum crystallinum) GI:9295275; similar to phosphate translocator (Nicotiana tabacum) GI:403023; [ co-ortholog (1of2)
CL2309.Contig1	Potri.T116200.1	6.639	13.4581	32.6929	20.7479	3.12e-05	0.00186587	cc-nbs-lrr resistance protein [Populus trichocarpa]
CL4027.Contig7	Potri.001G079000.4	7.0758	30.6641	10.0271	20.7466	3.13e-05	0.00186606	ferric reductase-like transmembrane component family protein; similar to ferric-chelate reductase (FRO1) (Pisum sativum) GI:15341529; [ ortholog of At5g49740,At5g49730,]
Unigene7975	Potri.005G237300.5	4.102	25.0031	7.4271	20.7167	3.17e-05	0.00189311	predicted protein [Populus trichocarpa]
Unigene21077	Potri.008G174000.1	72.3947	70.171	123.767	20.7133	3.18e-05	0.00189533	predicted protein [Populus trichocarpa]
CL3493.Contig1	Potri.012G098300.2	31.5452	10.206	7.7996	20.686	3.22e-05	0.00192035	acetohydroxyacid synthase [Glycine max]
Unigene4018		1.9722	21.5639	6.7551	20.6664	3.25e-05	0.00193812
Unigene6643	Potri.016G062500.5	22.4208	1.5578	8.6805	20.6617	3.26e-05	0.00194162
Unigene15657	Potri.003G136700.1	86.345	47.7901	40.782	20.6474	3.28e-05	0.00195452
Unigene13791		0.8435	12.8684	23.4288	20.6301	3.31e-05	0.00197041
Unigene2530	Potri.005G259600.1	34.8272	84.4825	60.0758	20.6194	3.33e-05	0.00197985	protein kinase family protein; similar to peptidoglycan-binding LysM domain-containing protein; similar to protein kinase (Arabidopsis thaliana) GI:2852449; [ ortholog of At2g33580,]
CL9718.Contig2	Potri.009G144000.1	6.4351	25.2797	5.1855	20.6084	3.35e-05	0.00198968	CMP-N-acetylneuraminate-beta-galactosamide-alpha-2, 3-sialyltransferase 1-like [Vitis vinifera]
CL10391.Contig3	Potri.002G228300.1	34.3809	9.9901	11.0306	20.5992	3.36e-05	0.00199776	similar to aspartic endopeptidase. [ORG:Cucurbita pepo]; [ co-ortholog (3of3) of O04057, BAA19607, T09739, ]
Unigene36935	Potri.010G146200.1	17.7157	57.4958	43.7523	20.5882	3.38e-05	0.00200775	pherophorin-dz1 protein [Volvox carteri f. nagariensis]
Unigene12197	Potri.015G131100.1	258.258	184.389	173.905	20.5688	3.42e-05	0.00202618	enolase [Vitis vinifera]
CL10095.Contig1	Potri.009G027300.1	192.406	124.926	202.61	20.5645	3.42e-05	0.00202842	similar to myb family transcription factor (MYB59); similar to myb family transcription factor (MYB59); similar to myb family transcription factor (MYB59); [ co-ortholog (1of2) of At3g46130, At5g59780, ]
CL2804.Contig2	Potri.013G072200.1	105.73	182.562	156.01	20.5633	3.43e-05	0.00202842	similar to proteophosphoglycan-related; [ co-ortholog (1of2) of At3g54680, ]
CL9618.Contig1	Potri.014G019600.1	268.971	173.749	233.838	20.5633	3.43e-05	0.00202842	predicted protein [Populus trichocarpa]
Unigene2235	Potri.010G126000.1	54.1787	91.789	43.2574	20.5529	3.44e-05	0.00203786	similar to expressed protein in Arabidopsis thaliana; [ co-ortholog (1of2) of At1g13360, At3g25870, ]
Unigene4548	Potri.012G038300.3	14.5277	49.954	28.4921	20.5503	3.45e-05	0.0020394	similar to EARLY-PHYTOCHROME-RESPONSIVE1; [ co-ortholog (2of2) of At1g18330, At3g10113, ]
Unigene5853	Potri.004G153200.2	52.7559	20.3633	22.5632	20.5442	3.46e-05	0.00204451	predicted protein [Populus trichocarpa]
CL3640.Contig2	Potri.007G073200.2	99.6376	55.2785	51.9793	20.5414	3.46e-05	0.00204512	zinc finger (C3HC4-type RING finger) family protein; similar to C3HC4 type (RING finger); [ co-ortholog (1of2) of At3g19910, ]
Unigene35971	Potri.002G173800.4	41.9351	13.4786	16.327	20.5415	3.46e-05	0.00204512	similar to pyridoxine 5\'-phosphate oxidase-related; similar to pyridoxine 5\'\'-phosphate oxidase (GI:3237304) (Rattus norvegicus); similar to pyridoxamine 5\'\'-phosphate oxidase (GI:22294052) (Thermosynechococcus elongatus BP-1); [ co-ortholog (2of2) of At2
Unigene50152	Potri.T027700.1	2.3272	15.0373	0.684	20.5149	3.51e-05	0.00207125	nbs-lrr resistance protein [Populus trichocarpa]
CL679.Contig1	Potri.003G085700.1	35.4608	7.8383	15.8141	20.5133	3.51e-05	0.00207179	similar to senescence-associated protein-related; similar to senescence-associated protein SAG102 (GI:22331931) (Arabidopsis thaliana); [ co-ortholog (2of2) of At4g17670, At5g47060, ]
CL6469.Contig2	Potri.005G181800.1	1.1936	24.6813	14.81	20.5118	3.51e-05	0.00207224	probable receptor-like protein kinase At1g11050 [Vitis vinifera]
CL1277.Contig4	Potri.009G135200.1	7.2926	27.0863	6.1753	20.4741	3.58e-05	0.00211058	predicted protein [Populus trichocarpa]
CL11283.Contig3	Potri.008G085000.1	8.0889	30.0278	8.3692	20.4468	3.63e-05	0.00213835	similar to C2 domain-containing protein; similar to low similarity to GLUT4 vesicle protein (Rattus norvegicus) GI:4193489; [ co-ortholog (2of2) of At1g50260, At3g19830, ]
CL11201.Contig1	Potri.003G087400.1	28.7398	32.6045	66.6936	20.4431	3.64e-05	0.00214115
CL2318.Contig3	Potri.010G166200.1	4.1699	26.3314	9.1645	20.4403	3.64e-05	0.00214301	NAC domain protein, IPR003441 [Populus trichocarpa]
CL5802.Contig3	Potri.009G034800.2	1.9287	16.2565	26.4803	20.4317	3.66e-05	0.00215105	zinc finger (C3HC4-type RING finger) family protein; similar to C3HC4 type (RING finger); [ co-ortholog (1of2) of At3g46620, At5g59550, ]
Unigene45586	Potri.001G017900.1	2.6829	24.0302	28.139	20.4295	3.66e-05	0.00215224	UPF0481 protein At3g47200-like [Vitis vinifera]
Unigene26850	Potri.005G168600.3	27.463	4.5227	10.0811	20.4266	3.67e-05	0.00215417	salt-responsive WD40 protein 5 [Oryza sativa Japonica Group]
Unigene4740	Potri.010G200500.9	113.587	160.865	91.7997	20.4228	3.67e-05	0.00215597
Unigene7986	Potri.009G034000.1	0.9434	14.7986	1.8763	20.4232	3.67e-05	0.00215597
CL9439.Contig2	Potri.009G092300.1	14.3393	6.8422	33.2207	20.3767	3.76e-05	0.00220502	similar to ARABINOGALACTAN PROTEIN 9; [ co-ortholog (1of2) of At2g14890, ]
CL6973.Contig1	Potri.002G056300.1	92.3136	40.0891	69.8488	20.3593	3.79e-05	0.00222309	photosystem 2 family protein; similar to SP:P74367 {{Synechocystis sp.}}; similar to ESTs emb|Z27038|; similar to gb|AA451546; similar to emb|Z29876; similar to gb|T45359 and gb|R90316; [ co-ortholog (2of2) of At1g03600, ]
Unigene21068	Potri.001G177400.1	16.0865	38.9614	10.8622	20.3325	3.84e-05	0.00225063	similar to Auxin-induced protein IAA4. [ORG:Pisum sativum]; [ co-ortholog (1of3) of CAA48297, P49679, CAC84712, BAA85822, CAA48298, S39075, ]
Unigene1293		1.1104	4.1855	17.7067	20.3332	3.84e-05	0.00225063
Unigene2547	Potri.012G100100.1	58.2076	41.9403	91.9201	20.3008	3.91e-05	0.00228537	similar to hypothetical protein. [ORG:Phaseolus vulgaris]; [ co-ortholog (2of4) of At3g48660, AAQ09000, At5g63500, ]
Unigene8687	Potri.008G056400.2	12.3857	40.891	16.6479	20.2854	3.94e-05	0.00230185	protein kinase APK1B, chloroplastic-like isoform 2 [Glycine max]
CL14612.Contig2	Potri.016G077200.2	129.072	80.431	71.922	20.27	3.97e-05	0.00231841	similar to UBIQUITIN EXTENSION PROTEIN 1; [ co-ortholog (3of4) of At3g52590, At2g36170, ]
Unigene22023	Potri.019G123500.2	0.2945	2.2198	14.1368	20.2588	3.99e-05	0.00233014	predicted protein [Populus trichocarpa]
Unigene7920	Potri.T091200.1	1.2412	17.3765	3.7394	20.2423	4.02e-05	0.00234814	thaumatin-like protein 3 [Prunus persica]
CL4914.Contig3	Potri.008G051700.2	114.895	159.845	90.6617	20.2358	4.03e-05	0.00235447	similar to GTP-binding protein. [ORG:Pisum sativum]; [ co-ortholog (6of9) of CAA90079, CAA98174, S57471, S57478, CAA90082, S57474, BAA02118, S57462, CAA98173, CAA98162, 2115367A, CAA82707, CAA90081, CAA98159, 2001457K, CAA98161, CAA98172, CAA98164, BAA764
Unigene13835	Potri.001G394400.3	84.8131	37.6636	51.6868	20.1941	4.12e-05	0.00240282	similar to glycolate oxidase. [ORG:Lens culinaris]; [ co-ortholog (2of2) of BAA03131, At3g14420, At3g14415, AAC32392, T09388, 1803516A, ]
Unigene21078	Potri.010G064200.2	38.3486	7.4642	26.0161	20.1884	4.13e-05	0.00240841	AWPM-19-like membrane family protein; similar to late embryogenesis abundant protein; similar to (Lea) with hydrophobic domain; similar to high pI value (11.6); similar to 15kD protein; similar to putative (GI:310570) {Glycine max}; [ ortholog of At1g0456
Unigene26957	Potri.007G080600.2	3.6266	19.9693	3.3416	20.1817	4.15e-05	0.00241514	ABC transporter family protein; similar to member of GCN subfamily; [ co-ortholog (1of2) of At5g64840, At5g09930, ]
CL860.Contig3	Potri.012G006300.1	69.2737	47.234	25.5624	20.1737	4.16e-05	0.00242155	flavanone 3-dioxygenase-like [Vitis vinifera]
Unigene32712	Potri.002G119300.1	0.2573	3.7135	15.7782	20.1732	4.16e-05	0.00242155	unknown [Populus trichocarpa x Populus deltoides]
Unigene33937		0.8985	19.6936	6.8509	20.1735	4.16e-05	0.00242155
Unigene16574	Potri.013G106000.1	61.9566	26.4079	28.883	20.1599	4.19e-05	0.00243639
Unigene34163	Potri.002G180800.7	1.0051	12.9585	0.65	20.1531	4.21e-05	0.00244342
CL5674.Contig3	Potri.008G069600.3	11.705	25.9879	2.8645	20.1405	4.23e-05	0.00245617	similar to chloroplast omega-3 desaturase. [ORG:Malus x domestica]; [ co-ortholog (2of2) of AAA61777, P32291, AAN17503, BAC87756, AAO24264, T10063, AAM77643, At2g29980, P48619, At5g05580, AAA73511, AAF12821, T10898, At3g11170, P48625, AAS59833, BAA03306,
CL7873.Contig2	Potri.004G059900.1	6.7372	5.6719	25.7983	20.1409	4.23e-05	0.00245617	similar to expressed protein in Arabidopsis thaliana; [ co-ortholog (1of2) of At2g42760, ]
CL1188.Contig5	Potri.019G056400.3	0.1481	12.1993	1.0664	20.1297	4.25e-05	0.00246814	similar to expressed protein in Arabidopsis thaliana; [ ortholog of At3g56290,]
Unigene9151	Potri.018G047700.8	449.061	563.603	437.392	20.1272	4.26e-05	0.00246993	similar to smr (Small MutS Related) domain-containing protein; weakly similar to PRLI-interacting factor N (Arabidopsis thaliana) GI:11139276; [ co-ortholog (1of2) of At2g26280, ]
Unigene20901	Potri.002G006100.1	13.1757	41.9018	17.1548	20.1217	4.27e-05	0.00247542
Unigene17200	Potri.005G150300.1	11.0631	16.7452	39.4307	20.102	4.31e-05	0.00249857
Unigene50882	Potri.010G205800.1	181.787	213.049	130.034	20.0948	4.33e-05	0.00250623	heat shock protein 70 cognate [Salix gilgiana]
Unigene28588	Potri.017G052400.1	46.3994	21.8085	14.6519	20.0801	4.36e-05	0.00252339	UDP-glycosyltransferase 85A1 isoform 1 [Vitis vinifera]
CL8424.Contig2	Potri.003G082100.1	27.9047	3.7488	28.8512	20.0734	4.38e-05	0.00253053	anthranilate N-benzoyltransferase protein 2-like [Glycine max]
CL6185.Contig6	Potri.004G060900.1	39.6985	17.2322	55.9189	20.0665	4.39e-05	0.00253789	WRKY transcription factor 8 [(Populus tomentosa x P. bolleana) x P. tomentosa]
CL3218.Contig1	Potri.001G411800.1	1.6023	3.9013	17.9532	20.0408	4.45e-05	0.00256933	calcium-binding protein PBP1 [Vitis vinifera]
Unigene21177	Potri.001G367500.1	39.1944	69.0603	27.7846	20.0371	4.46e-05	0.00257267	nuclear transcription factor Y subunit B-3-like [Glycine max]
Unigene35537	Potri.016G036600.1	128.419	69.2349	122.936	20.0151	4.51e-05	0.00259983	predicted protein [Populus trichocarpa]
CL3240.Contig2	Potri.002G144600.1	162.152	92.5299	146.871	20.0064	4.53e-05	0.00260971	uncharacterized protein LOC100818620 [Glycine max]
Unigene50913	Potri.003G028200.1	13.4614	19.0872	43.3913	19.9913	4.56e-05	0.00262671	receptor-like protein 12-like [Glycine max]
CL2922.Contig2	Potri.009G007600.1	3.943	21.5468	4.5238	19.9914	4.56e-05	0.00262671	uncharacterized protein LOC100797817 [Glycine max]
Unigene17558		1.3876	19.8601	6.2626	19.9885	4.57e-05	0.00262894
CL6431.Contig1	Potri.004G160700.1	14.7086	45.2883	20.1041	19.9557	4.64e-05	0.00267102	similar to expressed protein in Arabidopsis thaliana; [ co-ortholog (2of2) of At4g34630, ]
Unigene27843	Potri.013G047500.2	51.9229	66.2979	104.569	19.9421	4.67e-05	0.00268784
Unigene1217	Potri.003G115000.1	76.5214	78.696	130.982	19.9318	4.7e-05	0.00270027	similar to calmodulin; putative; similar to calmodulin SP:P04465 from (Trypanosoma brucei gambiense); [ co-ortholog (1of2) of At1g12310, ]
Unigene32873	Potri.006G186200.1	131.252	205.437	142.873	19.9192	4.73e-05	0.00271587	similar to CBL-INTERACTING PROTEIN KINASE 6; [ co-ortholog (4of4) of At4g30960, ]
CL8804.Contig1	Potri.010G125100.1	55.0176	24.1088	66.6838	19.9169	4.73e-05	0.00271762	similar to Zinc finger protein CONSTANS-LIKE 6.; [ ortholog of At1g68520,]
Unigene12373	Potri.006G095200.1	1.4485	16.5433	2.9019	19.9129	4.74e-05	0.00272166
Unigene10449	Potri.012G051800.1	47.7807	28.0285	13.4874	19.907	4.76e-05	0.00272825
CL417.Contig5	Potri.002G100200.1	2.5143	21.4744	6.3326	19.8982	4.78e-05	0.00273878	histone H3 [Arabidopsis thaliana]
CL7138.Contig1	Potri.001G262100.1	208.66	198.46	130.974	19.8729	4.84e-05	0.00277215	similar to 40S ribosomal protein S8.; [ co-ortholog (2of3) of At5g20290, At5g59240, ]
CL9986.Contig3	Potri.011G158700.1	50.2302	96.8308	54.3143	19.8433	4.91e-05	0.00281202	similar to FAD-binding domain-containing protein; similar to SP|P30986|reticuline oxidase precursor Berberine (bridge-forming-enzyme BBE) (Tetrahydroprotoberberine) (synthase Eschscholzia) (californica ; [ ortholog of At2g34790,At1g30760,]
CL8012.Contig1	Potri.006G219800.2	44.3415	82.798	96.9453	19.8416	4.91e-05	0.00281286	similar to MTD1. [ORG:Medicago truncatula]; [ co-ortholog (1of2) of AAF86687, At5g21940, At3g43850, ]
CL3030.Contig1	Potri.002G094200.1	50.0405	103.656	94.1128	19.8056	5e-05	0.0028625	similar to AP2 domain-containing transcription factor; putative; similar to AP2 domain transcription factor GI:4567204 from (Arabidopsis thaliana); [ co-ortholog (2of2) of At1g22190, At1g78080, At1g36060, ]
Unigene27521	Potri.008G212300.1	102.687	48.4114	72.791	19.8044	5.01e-05	0.00286262	major allergen Pru ar 1 [Vitis vinifera]
CL2717.Contig3	Potri.014G153800.1	50.7236	14.9367	31.5258	19.8018	5.01e-05	0.00286496	ATG8d protein [Glycine max]
CL2240.Contig11	Potri.013G010700.2	1.5617	16.548	2.8259	19.798	5.02e-05	0.00286881	calmodulin-binding protein [Arabidopsis lyrata subsp. lyrata]
CL9290.Contig3	Potri.006G081400.1	24.5818	52.6591	19.4901	19.7914	5.04e-05	0.00287679	probable protein phosphatase 2C 44 isoform 1 [Vitis vinifera]
Unigene5686	Potri.011G052900.1	43.8568	12.1748	43.1122	19.7837	5.06e-05	0.00288645
CL4574.Contig1	Potri.005G255500.1	5.152	26.0729	7.9502	19.7561	5.13e-05	0.00292498
Unigene25426	Potri.015G054600.1	83.0598	35.8199	53.8326	19.7455	5.16e-05	0.0029389	zinc finger protein CONSTANS-LIKE 16 [Vitis vinifera]
CL13214.Contig1	Potri.008G046100.2	29.2745	57.1176	21.2584	19.7433	5.16e-05	0.00294059
CL7093.Contig10	Potri.004G106800.2	6.5277	28.1793	8.632	19.7355	5.18e-05	0.00295056	similar to S-adenosylmethionine decarboxylase. [ORG:Malus x domestica]; [ co-ortholog (2of2) of At3g02470, At5g15950, BAC55114, ]
CL8282.Contig1	Potri.018G075900.1	5.0543	26.9833	9.2138	19.7312	5.19e-05	0.00295543	predicted protein [Populus trichocarpa]
Unigene28260	Potri.003G109700.1	32.8495	7.1879	13.8675	19.7283	5.2e-05	0.00295811	similar to Potassium transporter 11 (AtPOT11).; [ co-ortholog (2of3) of At1g31120, At2g35060, ]
Unigene5443	Potri.012G006300.1	92.3697	99.251	47.6187	19.712	5.24e-05	0.00298066	oxidoreductase, 2OG-Fe oxygenase family protein, expressed [Oryza sativa Japonica Group]
Unigene8421	Potri.016G104600.2	77.4065	54.6636	110.791	19.6902	5.3e-05	0.0030118
Unigene4097	Potri.018G000600.1	128.44	168.711	209.977	19.6653	5.37e-05	0.00304787	similar to expressed protein in Arabidopsis thaliana; [ co-ortholog (1of2) of At4g31130, ]
Unigene37026	Potri.006G053300.1	16.2821	43.125	15.6801	19.6322	5.46e-05	0.0030972	similar to expressed protein in Arabidopsis thaliana; [ ortholog of At3g29170,]
CL6254.Contig5	Potri.009G116400.1	46.3634	12.4314	29.1892	19.6304	5.46e-05	0.00309841	Glycine-rich RNA binding protein [Medicago truncatula]
CL9028.Contig3	Potri.008G029300.1	113.056	128.05	67.1094	19.6282	5.47e-05	0.00309861	dual protein phosphatase 4 [Castanea sativa]
CL5772.Contig1	Potri.011G112400.1	1.3381	8.2201	21.0556	19.6281	5.47e-05	0.00309861	9-cis-epoxycarotenoid dioxygenase NCED1, chloroplastic [Vitis vinifera]
CL14585.Contig1	Potri.019G041400.4	29.8665	7.1454	9.9356	19.6235	5.48e-05	0.00310417	predicted protein [Populus trichocarpa]
Unigene24840	Potri.009G043200.3	250.668	164.225	189.444	19.6194	5.49e-05	0.0031089	phosphomethylpyrimidine synthase-like [Glycine max]
CL10687.Contig2	Potri.007G020800.1	45.6682	13.1296	24.5534	19.617	5.5e-05	0.00311106	AAA-type ATPase family protein; AAA-type ATPase family protein; [ ortholog of At5g17760,]
Unigene34311	Potri.012G114000.1	82.3595	140.71	89.0478	19.6032	5.54e-05	0.00313024	polyubiquitin containing 7 ubiquitin monomers [Zea mays]
Unigene31834	Potri.007G070700.1	116.91	58.1084	90.441	19.6026	5.54e-05	0.00313024	similar to hypothetical protein; [ co-ortholog (2of3) of At5g12280, At5g06890, At1g14650, At3g27600, At1g14640, ]
CL1237.Contig2	Potri.007G122600.2	65.5331	113.654	64.1497	19.5948	5.56e-05	0.0031408	similar to SUI1 homolog. [ORG:Salix bakko]; [ co-ortholog (2of2) of BAA24697, At5g54760, O48650, At4g27130, ]
Unigene19600	Potri.008G207700.3	1.1308	16.7098	3.619	19.584	5.59e-05	0.00315614	similar to protein phosphatase 2C-related; similar to PP2C-related; similar to protein phosphatase 2C domain containing protein; [ co-ortholog (1of2) of At3g16560, ]
CL3677.Contig4	Potri.001G394400.2	768.078	626.481	628.241	19.5804	5.6e-05	0.00316015	similar to glycolate oxidase. [ORG:Lens culinaris]; [ co-ortholog (2of2) of BAA03131, At3g14420, At3g14415, AAC32392, T09388, 1803516A, ]
CL9272.Contig2	Potri.001G286800.1	12.4	1.4948	23.6089	19.5606	5.66e-05	0.00318994	conserved hypothetical protein [Ricinus communis]
Unigene34006		6.3897	35.4007	23.5217	19.5409	5.71e-05	0.00321997
Unigene7716	Potri.011G087600.1	24.9719	3.121	27.6773	19.5049	5.82e-05	0.00327665	gamma-gliadin [Triticum aestivum]
Unigene21636	Potri.012G011600.2	402.497	297.013	398.315	19.499	5.83e-05	0.0032847	similar to Expressed protein in Arabidopsis thaliana; [ co-ortholog (1of2) of At5g24165, ]
Unigene35674		0.6392	4.1299	16.4381	19.4878	5.87e-05	0.00330135
Unigene25396	Potri.010G002400.2	137.474	73.6064	117.413	19.4847	5.87e-05	0.00330479	similar to RelA/SpoT domain-containing protein; calcium-binding EF-hand family protein; similar to SpoT proteins; [ ortholog of At3g17470,]
CL10601.Contig3	Potri.009G018800.2	318.733	235.079	228.231	19.4819	5.88e-05	0.00330771	similar to AT5g21090 (AT5g21090/T10F18_120) mRNA; similar to leucine-rich repeat protein; putative; similar to leucine rich repeat protein (LRP) GI:1619300 from (Lycopersicon esculentum); [ co-ortholog (2of2) of At5g21090, ]
CL14019.Contig3	Potri.013G076500.1	26.1444	58.7713	25.7428	19.4794	5.89e-05	0.00331016	similar to Cytochrome P450 89A2 (EC 1.14.-.-) (CYPLXXXIX) (ATH 6-1).; [ co-ortholog (3of3) of At1g64900, At1g64950, At1g64940, At5g61320, At1g64930, At2g12190, ]
Unigene16236	Potri.017G131900.1	11.9431	5.0362	28.7177	19.4741	5.91e-05	0.00331552	Centromere protein V [Medicago truncatula]
Unigene50200	Potri.002G124200.1	247.519	262.777	345.471	19.4743	5.9e-05	0.00331552	polyadenylate-binding protein 2 [Vitis vinifera]
CL4059.Contig4	Potri.018G111200.2	8.2574	25.881	4.9447	19.443	6e-05	0.0033656	similar to calmodulin-binding protein 60-D. [ORG:Phaseolus vulgaris]; [ co-ortholog (2of3) of At4g31000, At2g24300, AAN65370, ]
Unigene2277	Potri.016G067800.2	216.427	133.929	174.762	19.4416	6e-05	0.00336624	similar to MD-2-related lipid recognition domain-containing protein; similar to ML domain-containing protein; [ co-ortholog (2of2) of At3g11780, At5g06480, ]
CL8334.Contig4	Potri.005G013400.1	25.1634	4.6701	7.8001	19.4309	6.03e-05	0.0033825	LRR receptor-like serine/threonine-protein kinase GSO1-like [Vitis vinifera]
Unigene30755	Potri.014G185600.1	8.4262	37.7387	20.7394	19.428	6.04e-05	0.0033858
Unigene5447		29.3697	3.8689	25.9637	19.4261	6.05e-05	0.00338713
Unigene11951	Potri.012G038400.1	13.7102	38.1476	12.5877	19.4235	6.06e-05	0.00338815	similar to DC1 domain-containing protein; [ ortholog of At2g27660,]
CL10786.Contig3	Potri.010G201300.2	7.1729	36.59	30.2155	19.4241	6.06e-05	0.00338815	RING finger protein [Medicago truncatula]
CL14506.Contig1	Potri.002G118400.1	0.2238	2.2656	13.6303	19.4209	6.06e-05	0.00339069	cc-nbs-lrr resistance protein [Populus trichocarpa]
Unigene2537	Potri.019G053800.1	10.5382	42.9433	35.342	19.3991	6.13e-05	0.00342609	dimethylmenaquinone methyltransferase family protein; similar to bacterial S-adenosylmethionine:2-demethylmenaquinone methyltransferases; similar to dimethylmenaquinone methyltransferase family pr; [ co-ortholog (1of2) of At5g16450, At3g02770, ]
Unigene8695	Potri.008G006300.1	18.3224	4.89	31.4698	19.3805	6.19e-05	0.00345634	F-box family protein; similar to F-box ZEITLUPE/FKF/LKP/ADAGIO proteins e.g. GI:13487068 from (Arabidopsis thaliana); [ co-ortholog (2of2) of At1g51550, ]
Unigene28923	Potri.008G066700.1	73.4212	32.015	73.9327	19.3558	6.27e-05	0.00349751	similar to pleckstrin homology (PH) domain-containing protein; similar to AtPH1 (Arabidopsis thaliana) GI:5926716; [ co-ortholog (1of2) of At5g05710, ]
Unigene17277	Potri.001G148600.2	41.7751	11.2892	41.1987	19.3533	6.27e-05	0.00350008
Unigene317		16.2851	48.7693	24.0959	19.3494	6.29e-05	0.00350504
Unigene5949	Potri.004G086900.1	1.4238	20.1187	7.0129	19.3483	6.29e-05	0.00350518
CL1764.Contig1	Potri.002G009800.5	660.333	522.045	542.775	19.345	6.3e-05	0.00350917	similar to catalase. [ORG:Betula pendula]; [ co-ortholog (1of2) of P25890, BAA09701, AAO17721, BAA09507, P32290, T10178, AAB88172, T06218, BAA20851, BAA04698, P48352, S46297, CAC17121, At4g35090, AAB88173, S16231, P48350, CAD42908, Q01297, AAO12509, AAP57
CL9089.Contig2	Potri.010G127000.3	0.3078	12.7051	1.4986	19.3431	6.31e-05	0.00351083	similar to expressed protein in Arabidopsis thaliana; similar to DUF292; [ ortholog of At1g13340,]
Unigene20755	Potri.001G087500.1	74.4271	104.087	49.9058	19.3355	6.33e-05	0.00352223	similar to BiP isoform A. [ORG:Glycine max]; [ co-ortholog (1of3) of AAK21920, T06598, AAA81954, CAB72128, AAA81953, BAA76421, T06357, At5g42020, CAC14168, AAA81956, At5g28540, ]
CL2508.Contig2	Potri.019G078300.1	0.6998	6.2457	18.3527	19.3279	6.35e-05	0.00353387	cytokinin-regulated kinase 1 [Nicotiana tabacum]
CL451.Contig11	Potri.T041300.3	14.2848	6.4322	31.84	19.3201	6.38e-05	0.00354594	LOW QUALITY PROTEIN: protein BRASSINOSTEROID INSENSITIVE 1-like [Glycine max]
CL23.Contig6	Potri.006G236500.1	21.2151	46.938	16.2427	19.2971	6.45e-05	0.00358506	NADP-dependent malic enzyme-like [Vitis vinifera]
CL6984.Contig1	Potri.007G129800.4	58.9451	24.3885	28.2271	19.2943	6.46e-05	0.00358633	asparaginyl-tRNA synthetase, chloroplastic/mitochondrial-like isoform 1 [Vitis vinifera]
Unigene2402		4.2241	27.1788	11.4415	19.2947	6.46e-05	0.00358633
Unigene32592	Potri.001G113100.1	111.033	54.4435	83.8672	19.2751	6.52e-05	0.00361915	similar to Leucoanthocyanidin dioxygenase (LDOX) (Leucocyanidin oxygenase) (Leucoanthocyanidin hydroxylase) (Anthocyanidin synthase). [ORG:Malus x domestica]; [ co-ortholog (2of2) of AAP49438, At4g22870, AAU12369, BAB92998, At4g22880, P51091, AAU12368, ]
Unigene49806		18.4088	1.2565	5.3346	19.2708	6.54e-05	0.00362514
Unigene17378	Potri.008G095300.1	90.4336	52.5804	108.184	19.2664	6.55e-05	0.00363122	glycosyl hydrolase family protein; similar to beta-1; similar to 3-glucanase GI:15150341 from (Camellia sinensis); similar to C-terminal homology only; [ co-ortholog (2of2) of At1g18650, ]
CL11139.Contig13	Potri.016G083900.1	6.1937	26.2403	7.2399	19.2564	6.58e-05	0.00364754	MYB transcription factor [Catharanthus roseus]
Unigene24191	Potri.011G106400.1	4.3698	22.0432	4.9686	19.2549	6.59e-05	0.00364838	similar to receptor-like protein kinase. [ORG:Fagus sylvatica]; [ co-ortholog (1of3) of At1g53440, CAE54078, ]
Unigene5415	Potri.017G009500.1	13.046	35.217	10.2	19.2515	6.6e-05	0.00365264	probable receptor-like protein kinase At1g67000-like [Vitis vinifera]
CL13634.Contig2	Potri.019G027100.1	22.1452	3.3833	6.2801	19.2433	6.63e-05	0.0036659
CL13699.Contig2	Potri.001G319100.1	101.499	64.7624	50.3886	19.2404	6.64e-05	0.00366923	similar to heat shock protein DnaJ. [ORG:Glycine max]; [ co-ortholog (2of2) of BAC20341, At4g13830, ]
Unigene4345		64.706	46.9526	98.0128	19.2285	6.68e-05	0.00368928
CL4046.Contig2	Potri.008G058500.1	206.877	216.5	138.675	19.217	6.72e-05	0.00370672	similar to Ribulose bisphosphate carboxylase/oxygenase activase; similar to chloroplast precursor (RuBisCO activase) (RA).; [ co-ortholog (2of2) of At2g39730, ]
CL7358.Contig2	Potri.013G152400.1	30.5745	18.9456	54.7718	19.2178	6.71e-05	0.00370672	similar to Xyloglucan endotransglucosylase/hydrolase protein 9 precursor (EC 2.4.1.207) (At-XTH9) (XTH-9).; [ co-ortholog (2of2) of At4g03210, ]
CL6793.Contig2	Potri.016G043600.1	100.457	134.564	71.9396	19.2153	6.72e-05	0.00370809	calcium-binding EF hand family protein; similar to low similarity to peflin (Homo sapiens) GI:6015440; [ co-ortholog (1of2) of At5g04170, ]
Unigene2227	Potri.001G141300.1	122.336	187.564	195.742	19.2032	6.76e-05	0.00372671	similar to 33 kDa ribonucleoprotein; similar to chloroplast; putative; similar to RNA-binding protein cp33; putative; similar to SP|P19684|33 kDa ribonucleoprotein ; similar to chloroplast precursor {Nicotiana sylvestris}; [ ortholog of At2g35410,]
Unigene32454	Potri.016G003400.3	35.2579	11.438	11.715	19.2042	6.76e-05	0.00372671	similar to HSP80. [ORG:Populus alba]; [ co-ortholog (2of3) of AAN87002, ]
CL2334.Contig4	Potri.007G083400.1	1.4991	23.4984	21.7621	19.1955	6.79e-05	0.00373927	similar to expansin-like protein. [ORG:Quercus robur]; [ co-ortholog (1of2) of CAE12163, At3g45960, At3g45970, At4g38400, ]
Unigene53287		0.5481	11.0463	0.2417	19.1825	6.83e-05	0.00376179
CL1476.Contig4	Potri.005G223500.1	25.5256	56.4303	67.7977	19.1732	6.86e-05	0.00377741	similar to phosphate transporter 1. [ORG:Lupinus albus]; [ co-ortholog (1of5) of AAK01938, AAK38196, At2g38940, At3g54700, ]
Unigene9871	Potri.004G026400.1	1.5586	5.3712	18.8134	19.149	6.95e-05	0.00382134	cysteine-rich receptor-like protein kinase 10-like, partial [Vitis vinifera]
CL4246.Contig2	Potri.008G086300.4	28.0273	71.8393	50.5675	19.1449	6.96e-05	0.00382731	zinc finger (C3HC4-type RING finger) family protein; similar to C3HC4 type (RING finger); zinc finger (C3HC4-type RING finger) family protein; similar to C3HC4 type (RING finger); [ co-ortholog (2of2) of At1g14260, At2g02960, ]
CL1721.Contig2	Potri.017G093600.1	2.6163	26.2558	14.9744	19.1308	7.01e-05	0.00385238	WRKY transcription factor 28 [(Populus tomentosa x P. bolleana) x P. tomentosa]
CL396.Contig2	Potri.010G137000.1	3.5012	20.6591	4.672	19.1227	7.04e-05	0.00386603	similar to glucosyltransferase like protein. [ORG:Vigna angularis]; [ ortholog of At5g03490,At1g51210,BAB86922,]
Unigene17597	Potri.008G204200.1	104.72	120.692	172.834	19.1174	7.06e-05	0.00387442	inactive beta-amylase 9 [Vitis vinifera]
Unigene10575		0.215	1.0582	11.7833	19.1142	7.07e-05	0.00387862
Unigene4736	Potri.T044200.3	18.8004	43.152	14.1778	19.0972	7.13e-05	0.00390972	histone methyltransferase [Chlamydomonas reinhardtii]
Unigene2893	Potri.011G018100.1	12.2986	0	1.6783	19.0931	7.14e-05	0.00391565	predicted protein [Populus trichocarpa]
Unigene45466	Potri.009G041700.1	21.4174	18.1317	48.651	19.0917	7.15e-05	0.00391645	similar to transformer serine/arginine-rich ribonucleoprotein; putative; similar to GB:Y09506 from (Nicotiana tabacum) (Plant Mol. Biol. 35 (3); similar to 261-269 (1997)); similar to transformer serine/arginine-rich ribonucleoprotein; putative; similar t
CL4148.Contig2	Potri.009G123400.3	21.1247	59.4267	53.6644	19.0669	7.24e-05	0.00396337	GATA transcription factor 5-like [Vitis vinifera]
CL8217.Contig6	Potri.013G130000.1	0.3135	13.6733	2.3382	19.0547	7.28e-05	0.00398558	probable serine/threonine-protein kinase At1g54610-like [Vitis vinifera]
CL3835.Contig1	Potri.003G120000.1	80.1262	138.74	90.4524	18.9897	7.52e-05	0.00411522	similar to expressed protein in Arabidopsis thaliana; [ co-ortholog (2of2) of At1g63000, ]
Unigene42180	Potri.009G072800.2	0.0636	0.137	9.8827	18.9818	7.55e-05	0.00412946
CL6915.Contig1	Potri.009G139600.1	40.8856	12.706	45.3059	18.973	7.59e-05	0.0041455	similar to geranylgeranyl pyrophosphate synthase. [ORG:Malus x domestica]; [ co-ortholog (2of2) of AAQ54505, ]
CL2435.Contig6	Potri.004G074400.2	32.8216	10.2568	10.3585	18.9714	7.59e-05	0.00414678	UDP-glucose pyrophosphorylase [Populus deltoides]
CL2303.Contig1	Potri.004G162400.1	217.774	251.469	162.901	18.968	7.61e-05	0.00415173	similar to latex plastidic aldolase-like protein. [ORG:Hevea brasiliensis]; [ co-ortholog (1of2) of AAM46780, Q01517, AAA33643, AAA33642, Q01516, S29048, S29047, ]
CL6832.Contig4	Potri.019G098700.1	13.0391	31.2789	6.8274	18.9489	7.68e-05	0.00418814	nbs-lrr resistance protein [Populus trichocarpa]
Unigene27253	Potri.001G453800.1	25.7732	4.605	30.793	18.9485	7.68e-05	0.00418814	RING-H2 finger protein ATL79 [Vitis vinifera]
Unigene39141	Potri.013G069800.1	23.486	28.521	57.9866	18.9453	7.69e-05	0.00419268	integrase [Populus trichocarpa]
CL3853.Contig4	Potri.009G073000.1	1.3637	17.5098	4.4245	18.9411	7.71e-05	0.0041994	similar to protein phosphatase 2C - alfalfa. [ORG:Medicago sativa]; [ co-ortholog (6of6) of T09640, CAA72341, ]
CL3863.Contig1	Potri.010G247500.2	143.805	81.0538	133.341	18.9313	7.75e-05	0.00421787	similar to EIN3-like protein. [ORG:Cucumis melo]; [ co-ortholog (1of2) of BAB64345, AAL14267, ]
Unigene4207	Potri.009G110700.1	2.2598	21.9743	8.2052	18.9152	7.81e-05	0.00424979	predicted protein [Populus trichocarpa]
Unigene19720	Potri.012G079800.1	4.3905	6.0261	22.8934	18.8994	7.87e-05	0.00428149	similar to integral membrane protein; putative; similar to MtN24; similar to Medicago truncatula; similar to EMBL:MTY15290; similar to 4 transmembrane domain containing protein; similar to putative ethylene responsive element binding protein (GI:22135858)
CL1632.Contig1	Potri.010G153500.3	3.1653	21.8866	27.9492	18.8955	7.89e-05	0.00428543	similar to S-adenosylmethionine synthase. [ORG:Pyrus pyrifolia]; [ co-ortholog (1of2) of S66351, P49612, CAA57580, BAB83761, CAA59508, AAF78525, T06592, BAC81656, AAA58772, BAC81654, AAA20112, S53116, P47916, ]
CL4442.Contig2	Potri.013G153400.1	5.2982	32.5185	22.0394	18.8957	7.89e-05	0.00428543	similar to SP8 binding protein homolog - cucumber. [ORG:Cucumis sativus]; [ co-ortholog (5of9) of JC6203, AAC37515, ]
Unigene36234	Potri.006G185300.1	2.7565	15.9773	26.6055	18.8914	7.9e-05	0.00429213	similar to potassium channel tetramerisation domain-containing protein; [ co-ortholog (1of2) of At2g24240, At4g30940, ]
CL7160.Contig2	Potri.011G051600.1	40.7979	14.6013	49.5102	18.881	7.94e-05	0.00431229	predicted protein [Populus trichocarpa]
CL11632.Contig1	Potri.T161200.1	418.879	364.576	302.096	18.876	7.96e-05	0.00432096	geranylgeranyl reductase [Hevea brasiliensis]
CL11381.Contig2	Potri.003G166100.1	69.7593	68.8561	29.4892	18.8707	7.99e-05	0.00433029	BRASSINOSTEROID INSENSITIVE 1-associated receptor kinase 1-like [Vitis vinifera]
CL2493.Contig6	Potri.008G043100.1	296.881	241.171	200.882	18.8682	8e-05	0.00433355	similar to ADR12-2 protein - soybean. [ORG:Glycine max]; [ co-ortholog (3of3) of S33620, CAA49342, AAB58326, ]
Unigene19390	Potri.008G135200.1	28.8363	11.3302	43.7578	18.8344	8.13e-05	0.00440516	similar to FLAVIN-BINDING KELCH DOMAIN F BOX PROTEIN; [ co-ortholog (2of2) of At1g68050, At5g23410, ]
Unigene31236		1.8522	15.249	1.9054	18.8108	8.23e-05	0.0044553
[truncated: 860 more rows]
