# Supplementary material for: Deep-sequencing transcriptome analysis of low temperature perception in a desert tree, Populus euphratica
Source: BMC Genomics. 2014 May 1;15(1):326. doi: 10.1186/1471-2164-15-326 (PMC4035058; doi:10.1186/1471-2164-15-326)
Supplement: Supplementary file 7 — Additional file 7: Transcripts that differentially expressed in all three samples. Unigenes that expressed differentially in all three samples were list in this file. (XLSX 29 KB) [file 12864_2013_6038_MOESM7_ESM.xlsx]

## Sheet: CK vs C4 vs F4.FPKM.DE_results
Additional file 7 Genes differentially expressed in all three samples. The p-value was calculated by the R program.
Gene ID	V3 gene model	CK_FPKM	C4_FPKM	F4_FPKM	X-squared	p-value	FDR	Annotation
CL10387.Contig2	Potri.019G037300.3	12.1439	265.196	52.5551	336.12	1.03e-73	1.55e-70	predicted protein [Populus trichocarpa]
CL10393.Contig1	Potri.010G013100.1	19.007	213.746	100.752	172.031	4.4e-38	2.69e-35	predicted protein [Populus trichocarpa]
CL10536.Contig2	Potri.010G198100.3	3.9485	28.5902	99.1714	111.277	6.86e-25	2.29e-22	predicted protein [Populus trichocarpa]
CL10690.Contig2	Potri.012G048200.1	65.6076	431.286	208.862	288.648	2.09e-63	2.49e-60	similar to calcium binding protein. [ORG:Sesbania rostrata]; [ co-ortholog (2of2) of CAC43238, At1g18210, ]
CL10901.Contig1	Potri.002G157700.3	3.884	31.4159	70.7926	63.9564	1.29e-14	2.35e-12	DNA-binding family protein; remorin family protein; similar to DNA-binding protein gi|601843|Arabidopsis (thaliana ; similar to remorin (Solanum tuberosum) GI:1881585; [ co-ortholog (2of2) of At3g61260, ]
CL1092.Contig2	Potri.017G074800.1	4.3504	30.0858	72.8369	66.9354	2.92e-15	5.54e-13
CL11045.Contig1	Potri.001G154200.1	3.7303	24.1623	75.3963	79.1799	6.4e-18	1.48e-15	similar to Ethylene responsive element binding factor 5 (AtERF5).; [ co-ortholog (1of2) of At5g47230, At4g17490, ]
CL11251.Contig1	Potri.004G089400.1	9.4826	149.989	42.186	160.833	1.19e-35	6.38e-33	calmodulin 24-like protein [Populus tremula x Populus alba]
CL11251.Contig2	Potri.017G126200.1	9.951	622.325	273.084	625.398	1.57e-136	5.87e-133	similar to putative calmodulin-related protein. [ORG:Medicago sativa]; [ co-ortholog (2of2) of CAC34625, At1g66400, At5g37770, ]
CL11474.Contig1	Potri.009G014100.1	126.18	252.869	722.709	537.909	1.56e-117	4.46e-114	similar to expressed protein in Arabidopsis thaliana; similar to DUF584; [ ortholog of At3g45210,At5g60680,At5g03230,]
CL11590.Contig1	Potri.014G123400.1	1.2011	26.3827	124.706	167.804	3.65e-37	2.11e-34	similar to expressed protein in Arabidopsis thaliana; [ co-ortholog (2of2) of At4g02170, At5g38700, ]
CL11808.Contig2	Potri.002G165000.1	0.2196	20.4738	58.4484	66.2469	4.12e-15	7.74e-13	similar to seed maturation protein PM22; similar to late embryogenesis abundant protein; similar to LEA protein. [ORG:Glycine max]; [ co-ortholog (2of2) of AAA61564, AAD25354, P46519, T06356, AAF64451, At2g46140, ]
CL11873.Contig2	Potri.002G013200.1	28.3802	304.514	78.1515	316.187	2.19e-69	2.93e-66	dehydrin 2 [Populus alba x Populus tremula var. glandulosa]
CL11880.Contig3	Potri.002G050800.4	63.3561	30.8879	151.231	94.7494	2.66e-21	7.45e-19	0
CL11884.Contig1	Potri.002G256900.4	1.7777	18.4007	46.6575	46.2172	9.21e-11	1.2e-08
CL11971.Contig1	Potri.T094400.1	69.9947	522.056	198.248	412.073	3.31e-90	6.76e-87	CONSTANS-like zinc finger protein [Medicago truncatula]
CL12340.Contig2	Potri.013G131900.1	26.341	162.256	69.6838	111.976	4.84e-25	1.62e-22	similar to expressed protein in Arabidopsis thaliana; [ ortholog of At4g28290,]
CL13390.Contig2	Potri.007G138100.1	4.9717	30.7538	318.231	512.604	4.89e-112	1.23e-108	AP2/ERF domain-containing transcription factor [Populus trichocarpa]
CL13654.Contig3		5.0352	112.176	300.11	320.779	2.21e-70	2.99e-67	uncharacterized protein LOC100262760 [Vitis vinifera]
CL14170.Contig1	Potri.010G027500.1	3.3123	69.475	32.2228	62.8611	2.24e-14	4e-12	similar to expressed protein in Arabidopsis thaliana; [ co-ortholog (2of2) of At3g21570, ]
CL14190.Contig2	Potri.013G070900.1	3.0597	19.4677	48.4101	44.5962	2.07e-10	2.59e-08	proline-rich family protein; similar to proline rich extensin domain containing protein; [ ortholog of At5g45350,At4g19200,]
CL14223.Contig2	Potri.012G134200.1	0.3809	27.3541	90.1351	107.956	3.61e-24	1.16e-21	similar to expressed protein in Arabidopsis thaliana; [ co-ortholog (2of2) of At1g06010, ]
CL14287.Contig1	Potri.007G113000.1	1.0571	43.5871	107.142	112.672	3.42e-25	1.16e-22	probable mitochondrial 2-oxoglutarate/malate carrier protein-like [Vitis vinifera]
CL14490.Contig2	Potri.001G310400.1	16.0321	312.866	1088.44	1297.99	1.39e-282	1.68e-278	uncharacterized protein LOC100266097 [Vitis vinifera]
CL14543.Contig2	Potri.001G230900.1	2.3102	27.4097	70.766	71.6115	2.82e-16	5.84e-14
CL1456.Contig7	Potri.010G223300.3	13.4066	110.758	40.5879	91.8949	1.11e-20	2.97e-18	zinc finger (GATA type) family protein; similar to GATA transcription factor 3; similar to Arabidopsis thaliana; similar to Y13650; zinc finger (GATA type) family protein; similar to GATA transcription factor 3; similar to Arabidopsis thaliana; similar to
CL1543.Contig3	Potri.016G046200.2	30.8049	72.1601	8.7127	55.7308	7.91e-13	1.26e-10	similar to Omega-6 fatty acid desaturase; similar to endoplasmic reticulum (EC 1.14.19.-) (Delta-12 desaturase).; [ co-ortholog (2of2) of At3g12120, ]
CL1697.Contig3	Potri.002G155300.1	1.9313	51.1553	149.927	167.877	3.51e-37	2.05e-34	similar to BON ASSOCIATION PROTEIN 1-LIKE; similar to BON ASSOCIATION PROTEIN 2; [ co-ortholog (1of2) of At2g45760, ]
CL1920.Contig1	Potri.017G135000.1	0.9383	15.695	410.59	758.326	2.15e-165	1.06e-161	similar to U-box domain-containing protein; similar to immediate-early fungal elicitor protein CMPG1 (Petroselinum crispum) GI:14582200; similar to U-box domain-containing protein; similar to immediate-early fungal elicitor protein; [ co-ortholog (1of2) o
CL2308.Contig1	Potri.004G236100.1	39.3587	269.312	96.2474	212.553	6.99e-47	5.65e-44
CL2325.Contig2	Potri.013G062300.10	83.821	551.239	214.995	410.262	8.18e-90	1.61e-86	dehydrin 3 [Populus alba x Populus tremula var. glandulosa]
CL2515.Contig11	Potri.001G088800.1	4.5055	66.8971	25.594	62.3051	2.96e-14	5.24e-12	N-rich protein [Glycine max]
CL2515.Contig6	Potri.001G088800.1	1.5013	51.267	18.262	54.1582	1.74e-12	2.7e-10	N-rich protein [Glycine max]
CL2515.Contig8	Potri.001G088800.3	9.0181	130.988	37.8601	137.076	1.71e-30	7.61e-28	protein CHUP1, chloroplastic-like [Vitis vinifera]
CL256.Contig1	Potri.006G016200.2	8.1918	34.8035	116.031	119.071	1.39e-26	5.03e-24	GRAS family transcription factor [Populus trichocarpa]
CL2721.Contig1	Potri.T030300.1	17.3567	44.5677	124.442	99.737	2.2e-22	6.56e-20	RING-H2 subgroup RHE protein [Populus tremula x Populus alba]
CL29.Contig4	Potri.018G095200.1	3.4736	33.6665	129.968	156.703	9.38e-35	4.86e-32	similar to xyloglucan endo-1; similar to 4-beta-D-glucanase (EC 3.2.1.-) - adzuki bean. [ORG:Vigna angularis]; [ co-ortholog (13of15) of AAR27065, BAA03922, BAC03237, AAN07898, AAN03485, Q41638, BAA03925, A49539, Q39857, B49539, ]
CL2939.Contig2	Potri.006G044600.5	13.114	123.597	58.5685	94.7432	2.67e-21	7.45e-19	similar to LIGHT STRESS-REGULATED 1; similar to EARLY RESPONSIVE TO DEHYDRATION 15; [ co-ortholog (1of2) of At2g41430, ]
CL3715.Contig2	Potri.003G182200.1	6.1075	126.674	50.4934	121.729	3.69e-27	1.38e-24	similar to Probable WRKY transcription factor 40 (WRKY DNA-binding protein 40).; [ co-ortholog (1of2) of At3g32090, At1g80840, ]
CL4175.Contig1	Potri.009G131900.2	0.3631	12.2768	67.6494	96.3454	1.2e-21	3.41e-19	ARM repeat containing protein [Populus trichocarpa]
CL4204.Contig1	Potri.007G080800.3	0.5534	18.4735	48.5142	52.1729	4.69e-12	7.01e-10	similar to hypothetical protein. [ORG:Cicer arietinum]; [ ortholog of CAB61744,At5g64850,At5g09960,]
CL4442.Contig5	Potri.013G153400.2	1.7483	16.5844	58.3193	67.3458	2.38e-15	4.58e-13	similar to SP8 binding protein homolog - cucumber. [ORG:Cucumis sativus]; [ co-ortholog (5of9) of JC6203, AAC37515, ]
CL451.Contig12	Potri.T041300.2	50.5527	11.1182	167.444	173.086	2.6e-38	1.61e-35	LOW QUALITY PROTEIN: protein BRASSINOSTEROID INSENSITIVE 1-like [Glycine max]
CL4762.Contig1	Potri.001G397200.1	10.3279	52.7684	203.641	232.19	3.81e-51	3.38e-48	AP2/ERF domain-containing transcription factor [Populus trichocarpa]
CL4762.Contig2	Potri.011G115600.1	41.9487	109.71	279.092	207.82	7.46e-46	5.81e-43	similar to Ethylene responsive element binding factor 4 (AtERF4).; [ co-ortholog (2of2) of At3g15210, At1g53170, ]
CL5006.Contig1	Potri.016G019100.1	5.4202	26.0357	64.7536	56.5903	5.15e-13	8.43e-11
CL5037.Contig2	Potri.007G080800.2	82.8124	631.701	224.918	518.34	2.78e-113	7.52e-110	similar to hypothetical protein. [ORG:Cicer arietinum]; [ ortholog of CAB61744,At5g64850,At5g09960,]
CL5118.Contig1	Potri.017G108500.1	8.2782	235.281	52.0507	294.373	1.2e-64	1.47e-61	similar to ABA-inducible protein. [ORG:Fagus sylvatica]; [ co-ortholog (6of6) of CAA10234, At3g02480, ]
CL5118.Contig2	Potri.017G108300.1	1.0073	117.459	50.7001	121.107	5.03e-27	1.87e-24	predicted protein [Populus trichocarpa]
CL5180.Contig1	Potri.005G248100.1	137.615	1026.6	327.189	881.99	3.01e-192	1.71e-188	similar to dehydrin. [ORG:Phaseolus vulgaris]; [ ortholog of At1g76180,AAB00554,At1g20440,At1g20450,]
CL5587.Contig2	Potri.010G129200.1	13.735	50.1351	187.258	200.05	3.63e-44	2.64e-41	similar to DNA-binding protein RAV2 (RAV2); similar to AP2 domain-containing protein RAP2.8; similar to RAV2 GI:3868859 from (Arabidopsis thaliana); similar to AP2 domain containing protein RAP2.8 (Arabidopsis thaliana) GI:2281641; similar to mRNA for R;
CL5716.Contig1	Potri.001G119300.1	71.7756	9.5595	33.824	51.2329	7.5e-12	1.1e-09	invertase/pectin methylesterase inhibitor family protein; similar to low similarity to extensin (Volvox carteri) GI:21992; [ co-ortholog (2of2) of At1g62760, ]
CL6062.Contig1	Potri.006G105500.1	0.642	17.6647	136.595	212.506	7.16e-47	5.74e-44
CL6233.Contig2	Potri.018G129200.1	33.218	346.739	137.09	295.984	5.35e-65	6.81e-62	predicted protein [Populus trichocarpa]
CL6424.Contig1	Potri.015G076400.1	16.6231	56.0717	154.403	133.02	1.3e-29	5.53e-27
CL671.Contig3	Potri.T113400.1	12.89	0.4281	41.9431	49.2728	2e-11	2.82e-09	predicted protein [Populus trichocarpa]
CL6853.Contig2	Potri.006G228800.1	23.0877	262.527	68.4045	274.189	2.89e-60	3.22e-57	predicted protein [Populus trichocarpa]
CL7323.Contig1	Potri.001G230600.1	9.1675	93.941	44.4728	73.7228	9.8e-17	2.11e-14	F-box family protein; similar to hypothetical protein GB:AAF24593 GI:6692128 from (Arabidopsis thaliana) ; similar to SKP1 interacting partner 2 (SKIP2) TIGR_Ath1:At5g67250; [ co-ortholog (2of2) of At1g31350, ]
CL783.Contig4	Potri.002G175600.1	2.5904	174.685	45.8097	215.583	1.54e-47	1.25e-44	AAA-type ATPase family protein; [ co-ortholog (2of2) of At2g46620, ]
CL7896.Contig3	Potri.010G161200.1	62.9354	950.943	260.02	1024.24	3.89e-223	2.81e-219	similar to expressed protein in Arabidopsis thaliana; weakly similar to drought-induced protein SDi-6 (PIR:S71562) common sunflower (fragment); [ co-ortholog (1of2) of At1g13930, At2g03440, ]
CL8049.Contig2	Potri.004G197600.1	14.6646	233.448	575.452	582.002	4.17e-127	1.29e-123	similar to harpin-induced protein-related; similar to HIN1-related; similar to harpin-responsive protein-related; similar to 1 transmembrane domain containing protein; similar to hin1 homolog (GI:13122296) (Arabidopsis thaliana); similar to hin1 (GI:22830
CL8170.Contig6	Potri.009G048300.1	18.0049	143.151	68.3046	103.694	3.04e-23	9.52e-21
CL8248.Contig2	Potri.002G098800.1	1.6221	53.1304	391.373	602.894	1.21e-131	4.1e-128	predicted protein [Populus trichocarpa]
CL8835.Contig2	Potri.008G055900.4	0.459	13.5377	39.5869	44.4279	2.25e-10	2.81e-08	glucan endo-1,3-beta-glucosidase isoform 1 [Vitis vinifera]
CL8835.Contig3	Potri.008G055900.1	2.6825	92.9058	43.9319	87.7307	8.9e-20	2.29e-17	glucan endo-1,3-beta-glucosidase isoform 1 [Vitis vinifera]
CL8851.Contig1	Potri.008G158200.1	20.9875	432.659	80.0914	556.959	1.14e-121	3.44e-118	similar to early light-induced protein precursor - garden pea. [ORG:Pisum sativum]; [ co-ortholog (2of2) of S01056, JC5876, At3g22840, ]
CL8851.Contig2	Potri.008G158000.1	4.8367	84.5598	31.0206	82.2791	1.36e-18	3.27e-16	similar to early light-induced protein precursor - garden pea. [ORG:Pisum sativum]; [ co-ortholog (1of2) of S01056, JC5876, At3g22840, ]
CL9098.Contig2	Potri.008G066000.1	11.4749	122.235	302.012	296.059	5.15e-65	6.63e-62	similar to putative Hs1pro-1-like protein. [ORG:Cicer arietinum]; [ co-ortholog (1of2) of AAG44839, At2g40000, At3g55840, AAK72104, ]
CL9386.Contig1	Potri.004G141200.1	0.6127	20.4755	86.3226	112.433	3.85e-25	1.29e-22	AP2/ERF domain-containing transcription factor [Populus trichocarpa]
CL9386.Contig2	Potri.004G141200.1	0.1093	31.4606	97.5805	115.024	1.05e-25	3.66e-23	AP2/ERF domain-containing transcription factor [Populus trichocarpa]
Unigene10887		1.3543	35.9457	77.2812	75.6676	3.71e-17	8.17e-15
Unigene11097		3.2107	61.4074	156.298	162.173	6.09e-36	3.31e-33	predicted protein [Populus trichocarpa]
Unigene12477	Potri.005G248100.1	48.9376	954.814	145.047	1293.15	1.57e-281	1.7e-277	similar to dehydrin. [ORG:Phaseolus vulgaris]; [ ortholog of At1g76180,AAB00554,At1g20440,At1g20450,]
Unigene1357	Potri.018G094900.1	2.1237	245.456	52.4989	329.849	2.37e-72	3.46e-69	probable xyloglucan endotransglucosylase/hydrolase protein 23 [Vitis vinifera]
Unigene13579	Potri.012G048700.1	80.5344	437.604	207.146	271.121	1.34e-59	1.48e-56	similar to UTP-glucose glucosyltransferase. [ORG:Manihot esculenta]; [ co-ortholog (1of2) of CAA54610, BAB86932, Q40286, ]
Unigene15699	Potri.006G214300.1	1.5288	16.5863	229.346	393.573	3.44e-86	6.31e-83	exocyst subunit EXO70 family protein; [ ortholog of At3g09520,At3g09530]
Unigene1580	Potri.004G019900.2	41.4544	316.074	118.278	253.131	1.08e-55	1.06e-52	predicted protein [Populus trichocarpa]
Unigene16978	Potri.008G117100.1	14.477	210.348	631.444	696.435	5.9e-152	2.37e-148	similar to DNA-binding protein RAV2 (RAV2); similar to AP2 domain-containing protein RAP2.8; similar to RAV2 GI:3868859 from (Arabidopsis thaliana); similar to AP2 domain containing protein RAP2.8 (Arabidopsis thaliana) GI:2281641; similar to mRNA for R;
Unigene17351	Potri.009G089400.1	11.1737	61.6554	643.672	1034.68	2.1e-225	1.63e-221	zinc finger protein ZAT10-like [Vitis vinifera]
Unigene17714	Potri.004G163300.1	65.2288	501.118	180.184	410.181	8.52e-90	1.65e-86	similar to Arginine decarboxylase (ARGDC) (ADC). [ORG:Glycine max]; [ ortholog of At2g16500,At4g34710,T06593,Q39827,AAN74941,]
Unigene18203	Potri.018G098000.1	1.2011	17.804	51.3867	55.7174	7.96e-13	1.27e-10
Unigene18453	Potri.012G134100.1	0.5273	114.911	418.951	525.089	9.51e-115	2.64e-111	AP2/ERF domain-containing transcription factor [Populus trichocarpa]
Unigene19834	Potri.018G120400.1	142.125	17.913	64.8775	104.935	1.64e-23	5.18e-21
Unigene21208	Potri.005G204600.1	6.7135	36.5849	81.9287	68.7206	1.2e-15	2.37e-13	aspartic proteinase nepenthesin-2-like [Vitis vinifera]
Unigene2198	Potri.002G248900.1	15.3687	47.7694	305.241	410.901	5.94e-90	1.19e-86	protein kinase family protein; similar to protein kinase domain containing protein; [ ortholog of At4g13000]
Unigene22719	Potri.001G110800.1	0.02	65.0449	165.373	180.68	5.83e-40	3.76e-37	AP2/ERF domain-containing transcription factor [Populus trichocarpa]
Unigene22971	Potri.007G048900.1	27.8914	464.504	154.514	468.006	2.36e-102	5.56e-99	MYB6 [Malus x domestica]
Unigene24505	Potri.011G007800.1	8.6451	320.985	73.8034	403.785	2.09e-88	3.96e-85	similar to Probable WRKY transcription factor 42 (WRKY DNA-binding protein 42).; [ ortholog of At4g22070,At4g04450,]
Unigene24530	Potri.001G230900.1	1.0611	15.1986	46.8316	52.2331	4.55e-12	6.83e-10	predicted protein [Populus trichocarpa]
Unigene24615	Potri.005G239100.3	97.828	9.1033	37.4068	85.382	2.88e-19	7.24e-17	similar to GAST-like gene product. [ORG:Fragaria x ananassa]
Unigene24846	Potri.012G044300.2	2.9238	18.8919	116.824	164.592	1.82e-36	1.02e-33	predicted protein [Populus trichocarpa]
Unigene24953	Potri.018G114800.2	70.4003	805.957	2344.53	2508.61	0	0	extracellular matrix glycoprotein pherophorin-V40 [Volvox carteri f. nagariensis]
Unigene25247	Potri.001G268500.1	8.2494	62.6928	285.462	363.175	1.37e-79	2.22e-76	uncharacterized protein LOC100256779 [Vitis vinifera]
Unigene2586	Potri.T160900.2	203.972	3444.31	914.275	3814.84	0	0	predicted protein [Populus trichocarpa]
Unigene2602	Potri.018G007300.1	27.5527	65.0694	153.977	102.577	5.32e-23	1.64e-20
Unigene26198	Potri.006G019900.1	13.5709	0.4049	48.1777	58.7773	1.72e-13	2.93e-11
Unigene26567	Potri.001G110700.1	0.0198	41.9898	533.375	917.105	7.13e-200	4.29e-196	similar to dehydration responsive element binding protein 1 like protein. [ORG:Prunus avium]; [ co-ortholog (3of4) of BAC20184, BAC20185, BAD27123, BAC20183, ]
Unigene276	Potri.018G072100.1	5.1765	73.9177	313.185	399.827	1.51e-87	2.82e-84	protein rotundifolia like 12 [Arabidopsis thaliana]
Unigene27686	Potri.001G234600.1	7.2883	47.1424	102.363	87.2284	1.14e-19	2.94e-17	uncharacterized protein LOC100248374 [Vitis vinifera]
Unigene28779	Potri.006G044300.1	133.31	783.574	368.87	505.783	1.48e-110	3.64e-107	predicted protein [Populus trichocarpa]
Unigene28974	Potri.001G192800.1	3.4619	103.933	33.2887	113.55	2.2e-25	7.54e-23
Unigene29085		4.0628	22.4425	96.5728	116.928	4.07e-26	1.43e-23
Unigene29994	Potri.005G259900.1	1.1326	24.1494	72.0822	80.7399	2.93e-18	6.94e-16
Unigene30674	Potri.010G041300.2	1.6205	17.3814	104.559	149.276	3.85e-33	1.86e-30	uncharacterized protein [Arabidopsis thaliana]
Unigene30842	Potri.006G025400.5	35.5887	384.414	1043.61	1074.28	5.29e-234	4.4e-230	similar to 2; similar to 4-dienoyl-CoA reductase-related; similar to low similarity to peroxisomal 2; similar to 4-dienoyl-CoA reductase (Homo sapiens) GI:9967554; [ ortholog of At2g07640,At1g36580,At3g12800,]
Unigene31303	Potri.013G083500.1	19.181	140.904	58.8869	105.584	1.18e-23	3.76e-21
Unigene31545	Potri.007G094400.1	19.8876	147.491	64.4089	108.579	2.64e-24	8.54e-22	unknown [Populus trichocarpa x Populus deltoides]
Unigene33186	Potri.019G116300.1	120.873	2.5033	35.2131	141.365	2.01e-31	9.18e-29
Unigene34842	Potri.001G450000.1	2.7353	30.6259	280.235	446.716	9.93e-98	2.24e-94	Avr9/Cf-9 rapidly elicited protein [Jatropha curcas]
Unigene35009	Potri.001G295500.1	4.2159	26.5182	179.892	260.57	2.62e-57	2.67e-54	C2H2L domain class transcription factor [Malus x domestica]
Unigene36606	Potri.015G025800.1	4.9833	63.3821	26.3706	55.2872	9.88e-13	1.56e-10
Unigene36728	Potri.013G010700.2	10.0784	98.1293	44.9284	77.0414	1.86e-17	4.2e-15	predicted protein [Populus trichocarpa]
Unigene37039	Potri.016G104300.1	25.7741	4.39	67.1442	62.7578	2.36e-14	4.21e-12	protease inhibitor/seed storage/lipid transfer protein (LTP) family protein; protease inhibitor/seed storage/lipid transfer protein (LTP) family protein; [ ortholog of At3g53980,]
Unigene38053	Potri.011G007800.1	4.734	120.088	39.6372	127.674	1.89e-28	7.57e-26	similar to Probable WRKY transcription factor 42 (WRKY DNA-binding protein 42).; [ ortholog of At4g22070,At4g04450,]
Unigene38634	Potri.002G013200.1	112.095	1429.07	439.908	1423.64	7.26E-310	9.83e-306	dehydrin 2 [Populus alba x Populus tremula var. glandulosa]
Unigene45723	Potri.001G017900.1	31.7003	9.6495	83.1167	68.5109	1.33e-15	2.63e-13	UPF0481 protein At3g47200-like [Vitis vinifera]
Unigene5017	Potri.001G397200.1	2.1636	18.9549	78.0231	96.0814	1.37e-21	3.88e-19	AP2/ERF domain-containing transcription factor [Populus trichocarpa]
Unigene5758	Potri.001G064600.4	105.354	19.1443	49.4788	65.9529	4.77e-15	8.9e-13	disease resistance protein [Glycine max]
Unigene5763	Potri.017G028300.3	8.9467	153.068	49.1715	157.129	7.58e-35	3.95e-32	similar to Salt tolerance-like protein.; [ ortholog of At2g31380,]
Unigene5841	Potri.010G251000.1	26.9484	132.561	62.4092	78.1037	1.1e-17	2.49e-15
Unigene5935	Potri.013G018600.1	73.3454	513.162	159.198	437.305	1.1e-95	2.38e-92	similar to C2 domain-containing protein; similar to src2-like protein; putative; similar to cold-regulated gene SRC2 (Glycine max) GI:2055230; similar to cDNA src2-like protein GI:3426059; [ co-ortholog (1of3) of At1g09070, ]
Unigene6084	Potri.005G163000.1	4.1565	21.5128	176.71	267.627	7.68e-59	8.23e-56
Unigene7110	Potri.005G259900.1	0.4773	16.4477	43.6175	47.1459	5.79e-11	7.76e-09	calcium-binding protein CML37 [Vitis vinifera]
Unigene7860		1.5468	52.7971	119.69	121.006	5.3e-27	1.96e-24	uncharacterized protein LOC100247440 [Vitis vinifera]
Unigene7861	Potri.008G072300.1	1.5622	78.9167	225.25	253.275	1e-55	9.98e-53	predicted protein [Populus trichocarpa]
Unigene860	Potri.005G248100.1	252.389	4194.5	1363.25	4266.71	0	0	similar to dehydrin. [ORG:Phaseolus vulgaris]; [ ortholog of At1g76180,AAB00554,At1g20440,At1g20450,]
Unigene8840	Potri.011G115600.1	31.7464	162.845	334.033	260.807	2.33e-57	2.4e-54	similar to Ethylene responsive element binding factor 4 (AtERF4).; [ co-ortholog (2of2) of At3g15210, At1g53170, ]
Unigene9495	Potri.010G116000.1	4.8797	28.1778	92.7259	98.7906	3.53e-22	1.03e-19
Unigene9672	Potri.005G163000.1	3.0591	25.8845	171.14	249.253	7.51e-55	7.25e-52	predicted protein [Populus trichocarpa]
Unigene9784	Potri.004G142900.1	5.8715	161.305	40.3725	192.603	1.5e-42	1.02e-39	probable carboxylesterase 7-like [Vitis vinifera]
Unigene9835	Potri.002G119300.1	34.1417	215.322	486.162	422.094	2.21e-92	4.59e-89	zinc-finger protein [Bruguiera gymnorhiza]
