# Supplementary material for: Deep-sequencing transcriptome analysis of low temperature perception in a desert tree, Populus euphratica
Source: BMC Genomics. 2014 May 1;15(1):326. doi: 10.1186/1471-2164-15-326 (PMC4035058; doi:10.1186/1471-2164-15-326)
Supplement: Supplementary file 8 — Additional file 8: Differentially expressed genes between CK and C4. (XLSX 198 KB) [file 12864_2013_6038_MOESM8_ESM.xlsx]

## Sheet: blast.m8.out.unique
Additioanl file 8 Genes differentially expressed in P. euphratica leaves under 4°C stress. The p-value was calculated by the R program.
up/down	Gene ID	V3 model	CK_FPKM	C4_FPKM	LOG2(fold change)	p-value	Annotation
up	Unigene26311	Potri.015G136400.1	0.0533	240.87	12.1418	2.75e-54	AP2/ERF domain-containing transcription factor [Populus trichocarpa]
up	Unigene22602		0.01	42.4038	12.05	7.42e-11
up	Unigene50811	Potri.005G239300.1	0.01	42.0836	12.039	8.75e-11	similar to Chlorophyll a-b binding protein 2; similar to chloroplast precursor (LHCII type I CAB-2) (LHCP). [ORG:Glycine max]; [ co-ortholog (1of3) of CAA31419, AAA50310, P12471, AAA33949, JA0179, AAF26741, P09755, AAR10886, P08221, At2g34430, ]
up	Unigene50330	Potri.004G100000.3	0.01	41.968	12.0351	9.28e-11	similar to Ribulose bisphosphate carboxylase small chain 1A; similar to chloroplast precursor (EC 4.1.1.39) (RuBisCO small subunit 1A).; [ co-ortholog (2of2) of At1g67090, ]
up	CL12828.Contig3	Potri.011G079500.1	0.01	38.2114	11.8998	6.35e-10	similar to Chlorophyll a-b binding protein 2; similar to chloroplast precursor (LHCII type I CAB-2) (LHCP). [ORG:Glycine max]
up	Unigene22719	Potri.001G110800.1	0.02	65.0449	11.6672	7.55e-16	AP2/ERF domain-containing transcription factor [Populus trichocarpa]
up	Unigene54450		0.01	23.9194	11.224	1e-06
up	CL4046.Contig4	Potri.008G058500.10	0.01	23.8604	11.2204	1.04e-06	similar to Ribulose bisphosphate carboxylase/oxygenase activase; similar to chloroplast precursor (RuBisCO activase) (RA).; [ co-ortholog (2of2) of At2g39730, ]
up	Unigene51664		0.01	23.2952	11.1858	1.39e-06	low-temperature inducible protein [Caragana jubata]
up	Unigene50363	Potri.005G239300.1	0.01	21.9593	11.1006	2.78e-06	similar to Chlorophyll a-b binding protein 2; similar to chloroplast precursor (LHCII type I CAB-2) (LHCP). [ORG:Glycine max]; [ co-ortholog (1of3) of CAA31419, AAA50310, P12471, AAA33949, JA0179, AAF26741, P09755, AAR10886, P08221, At2g34430, ]
up	Unigene26567	Potri.001G110700.1	0.0198	41.9898	11.0503	9.46e-11	similar to dehydration responsive element binding protein 1 like protein. [ORG:Prunus avium]; [ co-ortholog (3of4) of BAC20184, BAC20185, BAD27123, BAC20183, ]
up	Unigene55266		0.01	20.6317	11.0106	5.57e-06	chlorophyll a-b binding protein CP26, chloroplastic-like [Glycine max]
up	Unigene50527	Potri.010G200500.9	0.01	18.8118	10.8774	1.44e-05	Ribulose-1 5-bisphosphate carboxylase/oxygenase activase [Medicago truncatula]
up	Unigene55538	Potri.010G200500.9	0.01	17.0229	10.7333	3.69e-05	ribulose bisphosphate carboxylase/oxygenase activase 1, chloroplastic-like [Glycine max]
up	CL12793.Contig1		0.01	16.0398	10.6474	6.2e-05
up	Unigene22216		0.01	15.63	10.6101	7.7e-05
up	Unigene37274	Potri.005G249300.1	0.01	13.8945	10.4403	0.000193363	FtsH-like protein [Nicotiana benthamiana]
up	Unigene26532	Potri.015G136500.1	0.01	11.411	10.1562	0.000730105
up	Unigene55248		0.01	11.0658	10.1119	0.000879346
up	Unigene51565		0.01	11.0216	10.1061	0.000900563
up	CL11097.Contig1	Potri.010G199000.1	0.0265	15.8822	9.2272	7.03e-05	X-linked retinitis pigmentosa GTPase regulator [Vitis vinifera]
up	Unigene2282		0.0406	22.3838	9.10676	2.38e-06
up	CL6090.Contig2	Potri.011G083900.1	0.1556	84.5014	9.08499	4.86e-20	similar to expressed protein in Arabidopsis thaliana; [ ortholog of At2g34600,At1g30135,]
up	Unigene3311		0.0601	20.9836	8.44768	5.09e-06
up	CL9386.Contig2	Potri.004G141200.1	0.1093	31.4606	8.16911	2.41e-08	AP2/ERF domain-containing transcription factor [Populus trichocarpa]
up	Unigene15196	Potri.012G134000.1	0.1476	38.0991	8.01192	8.43e-10	similar to AP2 domain-containing protein; similar to low similarity to DREB1B GI:3738226 from (Arabidopsis thaliana); [ ortholog of At5g52020,]
up	CL2209.Contig3	Potri.003G193800.5	0.1888	45.748	7.92071	1.79e-11	similar to expressed protein in Arabidopsis thaliana; similar to expressed protein in Arabidopsis thaliana; [ co-ortholog (2of2) of At3g12320, At5g06980, ]
up	CL2209.Contig2	Potri.003G193800.5	0.3061	67.6005	7.78689	3.18e-16	similar to expressed protein in Arabidopsis thaliana; similar to expressed protein in Arabidopsis thaliana; [ co-ortholog (2of2) of At3g12320, At5g06980, ]
up	Unigene18453	Potri.012G134100.1	0.5273	114.911	7.76768	1.82e-26	AP2/ERF domain-containing transcription factor [Populus trichocarpa]
up	Unigene2057		0.1364	28.055	7.68427	1.45e-07
up	CL6059.Contig3	Potri.002G231900.1	0.5764	96.081	7.38104	2.62e-22	similar to Putative pirin-like protein At3g59260.; [ co-ortholog (2of2) of At3g59260, At2g43120, At3g59220, ]
up	Unigene15093		0.1078	17.8744	7.37339	2.79e-05
up	Unigene14757		0.1049	16.7191	7.31634	5.11e-05
up	Unigene33247		0.1303	19.2172	7.20442	1.43e-05
up	Unigene55233	Potri.013G005800.1	0.1882	25.9483	7.10723	4.69e-07	similar to galactinol synthase. [ORG:Glycine max]; [ co-ortholog (3of3) of AAM96867, At1g09350, At1g56600, ]
up	Unigene18279		0.3656	47.4147	7.01892	1e-11
up	CL6000.Contig1		0.1431	18.19	6.98998	2.5e-05
up	CL5118.Contig2	Potri.017G108300.1	1.0073	117.459	6.86552	1.03e-26	predicted protein [Populus trichocarpa]
up	Unigene1357	Potri.018G094900.1	2.1237	245.456	6.85274	6e-54	probable xyloglucan endotransglucosylase/hydrolase protein 23 [Vitis vinifera]
up	Unigene18828	Potri.001G031800.3	0.1967	19.2565	6.6132	1.55e-05
up	CL11808.Contig2	Potri.002G165000.1	0.2196	20.4738	6.54276	8.49e-06	similar to seed maturation protein PM22; similar to late embryogenesis abundant protein; similar to LEA protein. [ORG:Glycine max]; [ co-ortholog (2of2) of AAA61564, AAD25354, P46519, T06356, AAF64451, At2g46140, ]
up	CL2209.Contig1	Potri.001G031800.1	1.2862	111.901	6.44297	2.55e-25
up	Unigene35033	Potri.001G198800.1	0.9419	78.5068	6.3811	3.26e-18	predicted protein [Populus trichocarpa]
up	CL1188.Contig5	Potri.019G056400.3	0.1481	12.1993	6.36408	0.000604488	similar to expressed protein in Arabidopsis thaliana; [ ortholog of At3g56290,]
up	CL9876.Contig3	Potri.001G154100.1	0.3987	32.787	6.36168	1.88e-08	AP2/ERF domain-containing transcription factor [Populus trichocarpa]
up	Unigene3319		0.2489	19.7851	6.3127	1.27e-05
up	Unigene8077	Potri.013G151000.1	0.2108	15.8881	6.23593	9.33e-05	calcium-binding protein PBP1 [Vitis vinifera]
up	Unigene1027	Potri.013G005800.3	0.4732	35.5951	6.23308	4.97e-09	similar to galactinol synthase. [ORG:Glycine max]; [ co-ortholog (3of3) of AAM96867, At1g09350, At1g56600, ]
up	Unigene54820		0.3539	26.4216	6.22223	4.71e-07
up	Unigene55774		0.2098	15.4764	6.20491	0.000115902
up	Unigene1521	Potri.013G154000.2	0.1715	12.5037	6.188	0.000532439	similar to nodulin-related; weakly similar to nodule-specific protein Nlj70 (Lotus japonicus) GI:3329366; [ co-ortholog (1of2) of At2g30300, ]
up	CL14223.Contig2	Potri.012G134200.1	0.3809	27.3541	6.1662	3.03e-07	similar to expressed protein in Arabidopsis thaliana; [ co-ortholog (2of2) of At1g06010, ]
up	CL2209.Contig4	Potri.001G031800.5	2.2903	162.266	6.14668	1.08e-35	predicted protein [Populus trichocarpa]
up	CL783.Contig4	Potri.002G175600.1	2.5904	174.685	6.07544	3.24e-38	AAA-type ATPase family protein; [ co-ortholog (2of2) of At2g46620, ]
up	CL8835.Contig1	Potri.008G055900.2	0.1845	11.9885	6.02189	0.000716409
up	Unigene34683	Potri.001G452000.1	0.6486	41.8114	6.01042	2.67e-10	probable F-box protein At1g60180-like [Vitis vinifera]
up	CL1893.Contig2	Potri.013G005900.1	0.2082	13.2665	5.99367	0.000374609	similar to galactinol synthase. [ORG:Glycine max]; [ co-ortholog (1of3) of AAM96867, At1g09350, At1g56600, ]
up	Unigene37707	Potri.001G031800.10	3.2124	203.183	5.98299	4.84e-44	predicted protein [Populus trichocarpa]
up	CL11251.Contig2	Potri.017G126200.1	9.951	622.325	5.96668	5.31e-131	similar to putative calmodulin-related protein. [ORG:Medicago sativa]; [ co-ortholog (2of2) of CAC34625, At1g66400, At5g37770, ]
up	Unigene25013	Potri.001G031800.8	1.7543	109.667	5.9661	1.56e-24
up	CL8796.Contig2	Potri.005G070900.2	0.2933	18.2735	5.96123	3.01e-05	similar to diacylglycerol kinase; putative; similar to diacylglycerol kinase; similar to theta (diglyceride kinase; similar to DGK- theta; similar to DAG kinase theta). (Homo sapiens) SWISS-PROT:P52824; [ co-ortholog (2of2) of At5g63770, ]
up	CL8170.Contig7	Potri.014G171300.2	0.209	12.6604	5.92068	0.000518764	similar to heavy-metal-associated domain-containing protein; similar to strong similarity to farnesylated proteins ATFP4 (GI:4097549) and ATFP5 (GI:4097551); [ ortholog of At5g48290,At3g07600,]
up	Unigene14723	Potri.001G192800.3	0.9011	54.3426	5.91425	6.47e-13	0
up	CL14565.Contig2	Potri.010G046900.1	0.2545	15.3467	5.91412	0.000132928	beta 1,4 N-acetylglucosaminyltransferase [Populus tremula x Populus alba]
up	CL13785.Contig3	Potri.008G134000.1	0.7767	44.9536	5.85494	6.46e-11	MutT/nudix family protein; similar to low similarity to SP|Q09790 Diadenosine 5\'; similar to 5\'\'\'-P1; similar to P6-hexaphosphate hydrolase (EC 3.6.1.-) (Ap6A hydrolase) {Schizosaccharomyces pombe}; [ co-ortholog (2of2) of At1g14860, At2g01670, ]
up	CL1893.Contig4	Potri.013G005900.1	0.3123	17.6238	5.81845	4.36e-05	similar to galactinol synthase. [ORG:Glycine max]; [ co-ortholog (1of3) of AAM96867, At1g09350, At1g56600, ]
up	Unigene36685	Potri.008G161100.3	0.8866	49.8857	5.8142	6.13e-12	auxin-induced protein 22B-like [Glycine max]
up	CL13351.Contig2	Potri.016G071600.1	7.0828	392.189	5.79109	9.08e-83	hairpin-inducing protein [Casuarina glauca]
up	Unigene3077		1.0142	56.0273	5.78772	3.24e-13
up	Unigene30637	Potri.002G069500.2	0.54	29.1902	5.75638	1.48e-07
up	CL3765.Contig3	Potri.018G094900.1	1.4034	72.0725	5.68245	1.66e-16	probable xyloglucan endotransglucosylase/hydrolase protein 23-like [Glycine max]
up	Unigene1869	Potri.008G161100.5	2.5953	131.575	5.66384	8.47e-29
up	CL1721.Contig8	Potri.011G007800.1	0.4022	20.3572	5.66148	1.19e-05	similar to Probable WRKY transcription factor 42 (WRKY DNA-binding protein 42).; [ ortholog of At4g22070,At4g04450,]
up	Unigene7861	Potri.008G072300.1	1.5622	78.9167	5.65868	6.54e-18	predicted protein [Populus trichocarpa]
up	Unigene34685	Potri.013G064800.3	0.4102	20.7034	5.6574	1e-05	similar to expressed protein in Arabidopsis thaliana; similar to expression supported by MPSS; [ co-ortholog (1of2) of At1g28760, ]
up	Unigene29424	Potri.006G101500.3	0.24	12.0199	5.64625	0.000767307
up	CL5502.Contig8	Potri.006G139400.2	0.3264	15.9235	5.60837	0.000109204	similar to expressed protein in Arabidopsis thaliana; [ ortholog of At1g74950,At1g19180,]
up	Unigene55775		0.2648	12.8882	5.605	0.000500145
up	CL2517.Contig2	Potri.001G152100.3	0.6903	33.4314	5.59784	2.08e-08	Beta-galactosidase [Medicago truncatula]
up	Unigene31760		1.0849	52.1068	5.58584	2.64e-12
up	Unigene39965	Potri.006G093800.2	0.4952	23.4645	5.56632	2.7e-06	similar to expressed protein in Arabidopsis thaliana; similar to expressed protein in Arabidopsis thaliana; [ co-ortholog (2of4) of At2g37940, At2g29525, At3g54020, ]
up	Unigene33994	Potri.012G131300.2	0.2658	12.4801	5.55314	0.000623367	similar to CATIONIC AMINO ACID TRANSPORTER 1; [ co-ortholog (1of3) of At4g21120, ]
up	Unigene22467		0.5145	24.1026	5.54987	1.99e-06
up	Unigene55776	Potri.001G449500.12	0.3159	14.6285	5.53317	0.000213599	similar to starch (bacterial glycogen) synthase. [ORG:Manihot esculenta]; [ co-ortholog (1of3) of AAM28039, AAF89262, AAF89268, AAM27986, AAF89259, AAF89275, AAM27997, At1g32900, CAD59471, CAD59455, AAM27990, AAM27998, AAM27999, CAA52273, AAF89251, AAF892
up	Unigene28515	Potri.001G031800.1	0.4964	22.5989	5.50861	4.24e-06
up	Unigene27837	Potri.010G077000.2	0.5739	25.5686	5.47743	1.02e-06	basic helix-loop-helix (bHLH) family protein; similar to unknown protein (pir||T04030||; [ co-ortholog (1of2) of At5g43650, ]
up	CL13013.Contig1	Potri.001G409500.1	7.0029	307.227	5.45521	2.42e-64	GRAS family transcription factor [Populus trichocarpa]
up	CL8217.Contig6	Potri.013G130000.1	0.3135	13.6733	5.44675	0.000353939	probable serine/threonine-protein kinase At1g54610-like [Vitis vinifera]
up	CL11404.Contig1	Potri.001G379800.1	0.9383	40.7121	5.43926	7.14e-10	integral membrane single C2 domain protein [Populus trichocarpa]
up	CL2515.Contig3	Potri.001G088800.1	0.4491	19.4001	5.43288	2.1e-05	N-rich protein [Glycine max]
up	CL6144.Contig2	Potri.016G069400.1	0.2886	12.4329	5.42895	0.000661903
up	CL6414.Contig2	Potri.009G102000.1	0.5142	22.1126	5.4264	5.61e-06	Vacuolar import/degradation, Vid27-related protein [Arabidopsis thaliana]
up	Unigene23696	Potri.006G259200.1	2.4576	105.289	5.42096	3.9e-23	uncharacterized protein [Arabidopsis thaliana]
up	CL2515.Contig4	Potri.001G088800.1	0.4873	20.6628	5.40608	1.15e-05	N-rich protein [Glycine max]
up	Unigene35259	Potri.014G171300.2	1.1208	47.4921	5.40509	2.92e-11	similar to heavy-metal-associated domain-containing protein; similar to strong similarity to farnesylated proteins ATFP4 (GI:4097549) and ATFP5 (GI:4097551); [ ortholog of At5g48290,At3g07600,]
up	CL11867.Contig1	Potri.005G192600.2	0.3088	12.9854	5.39407	0.000507558
up	CL14010.Contig2	Potri.019G059000.1	0.8484	35.6477	5.39292	8.4e-09
up	Unigene32003	Potri.001G166200.3	7.0925	296.109	5.38369	7.2e-62	predicted protein [Populus trichocarpa]
up	Unigene51491	Potri.016G065300.2	0.7749	32.1008	5.37246	4.67e-08	cinnamyl alcohol dehydrogenase-like protein [Populus trichocarpa]
up	CL4016.Contig5	Potri.005G224100.1	0.2952	12.2262	5.37214	0.000747027	R2R3 Myb14 transcription factor [Vitis vinifera]
up	CL9089.Contig2	Potri.010G127000.3	0.3078	12.7051	5.36727	0.000588874	similar to expressed protein in Arabidopsis thaliana; similar to DUF292; [ ortholog of At1g13340,]
up	CL14287.Contig1	Potri.007G113000.1	1.0571	43.5871	5.36572	1.95e-10	probable mitochondrial 2-oxoglutarate/malate carrier protein-like [Vitis vinifera]
up	Unigene52180	Potri.016G065300.3	0.3138	12.8915	5.36043	0.000537767	cinnamyl alcohol dehydrogenase-like protein [Populus trichocarpa]
up	Unigene3957	Potri.004G135200.3	0.9628	39.5416	5.35999	1.35e-09	4,5-DOPA dioxygenase extradiol-like protein [Vitis vinifera]
up	CL3714.Contig4	Potri.008G161100.4	4.4476	182.128	5.35578	1.1e-38	auxin-induced protein 22D [Vitis vinifera]
up	Unigene51663		0.3462	13.9383	5.33131	0.000322795
up	CL2515.Contig5	Potri.001G088800.1	0.5183	20.8383	5.32931	1.1e-05	N-rich protein [Glycine max]
up	CL13259.Contig1	Potri.001G375500.2	0.4051	15.9812	5.30195	0.000119158	sodium/calcium exchanger family protein; calcium-binding EF hand family protein; [ ortholog of At1g53210,]
up	CL8502.Contig3	Potri.005G109200.1	0.5748	22.4785	5.28934	5.07e-06	similar to plasma membrane intrinsic protein 1-1. [ORG:Pyrus communis]; [ co-ortholog (2of5) of BAD14371, BAD14372, BAB40142, AAV41024, CAA06745, ]
up	Unigene27427		0.4265	16.5361	5.27693	9.17e-05
up	Unigene33817		0.4643	17.8984	5.26863	4.73e-05
up	CL2515.Contig15	Potri.001G088800.2	0.3903	14.9678	5.26113	0.000199416	N-rich protein [Glycine max]
up	CL11989.Contig3	Potri.008G012700.1	2.2956	87.5445	5.25307	2.38e-19	trans-2,3-enoyl-CoA reductase-like [Glycine max]
up	CL2515.Contig23	Potri.003G141900.4	0.5923	22.5814	5.25266	4.93e-06	similar to expressed protein in Arabidopsis thaliana; similar to gda-1 (Pisum sativum) GI:2765418; [ co-ortholog (1of2) of At5g42050, ]
up	CL2515.Contig16	Potri.001G088800.2	0.3935	14.8331	5.23631	0.000215224	N-rich protein [Glycine max]
up	CL2515.Contig13	Potri.001G088800.2	0.591	22.1108	5.22545	6.29e-06	N-rich protein [Glycine max]
up	CL2515.Contig20	Potri.001G088800.2	0.4193	15.6318	5.22036	0.000146419	N-rich protein [Glycine max]
up	Unigene24505	Potri.011G007800.1	8.6451	320.985	5.21448	2.5e-66	similar to Probable WRKY transcription factor 42 (WRKY DNA-binding protein 42).; [ ortholog of At4g22070,At4g04450,]
up	Unigene19465	Potri.009G133500.2	0.5027	18.6337	5.21207	3.4e-05	uncharacterized protein LOC100267615 isoform 1 [Vitis vinifera]
up	Unigene51473		0.4658	17.1397	5.20149	7.07e-05
up	CL2515.Contig14	Potri.001G088800.2	0.4121	15.036	5.18928	0.000198664	N-rich protein [Glycine max]
up	CL7453.Contig3	Potri.007G055700.1	0.3648	13.2271	5.18025	0.000485158	autoinhibited calcium ATPase [Populus trichocarpa]
up	Unigene27700	Potri.T002300.1	1.2553	45.1074	5.16726	1.19e-10	TIR-NBS type disease resistance protein [Populus trichocarpa]
up	CL2515.Contig2	Potri.003G141900.2	0.6833	24.3566	5.15565	2.24e-06	similar to expressed protein in Arabidopsis thaliana; similar to gda-1 (Pisum sativum) GI:2765418; [ co-ortholog (1of2) of At5g42050, ]
up	Unigene6899	Potri.014G028300.1	0.7073	25.1359	5.15128	1.54e-06
up	Unigene14078	Potri.013G005700.1	0.3588	12.6735	5.14249	0.000646662	similar to putative xyloglucan endotransglycosylase. [ORG:Cucumis sativus]; [ ortholog of CAD88260,At4g30270,CAD87535,CAD87536,At4g25810,CAA10231,BAB86890,CAD88261,At5g57560,CAD87534,]
up	Unigene39047	Potri.001G158000.1	4.5431	159.903	5.13737	8.79e-34	nucleotide-diphospho-sugar transferase domain-containing protein [Arabidopsis thaliana]
up	CL2515.Contig21	Potri.001G088800.1	0.4494	15.7773	5.13371	0.000141739	N-rich protein [Glycine max]
up	CL8835.Contig3	Potri.008G055900.1	2.6825	92.9058	5.11412	2.75e-20	glucan endo-1,3-beta-glucosidase isoform 1 [Vitis vinifera]
up	Unigene7110	Potri.005G259900.1	0.4773	16.4477	5.10685	0.000103616	calcium-binding protein CML37 [Vitis vinifera]
up	CL2515.Contig6	Potri.001G088800.1	1.5013	51.267	5.09375	7.34e-12	N-rich protein [Glycine max]
up	Unigene7860		1.5468	52.7971	5.0931	3.6e-12	uncharacterized protein LOC100247440 [Vitis vinifera]
up	CL4175.Contig1	Potri.009G131900.2	0.3631	12.2768	5.07942	0.000805194	ARM repeat containing protein [Populus trichocarpa]
up	Unigene18695		0.3585	12.0963	5.07645	0.000881114
up	Unigene30601	Potri.014G155100.1	0.519	17.5088	5.0762	6.3e-05	WRKY transcription factor 28 [(Populus tomentosa x P. bolleana) x P. tomentosa]
up	Unigene30594	Potri.014G155100.1	0.5382	18.1411	5.07498	4.64e-05	WRKY transcription factor 28 [(Populus tomentosa x P. bolleana) x P. tomentosa]
up	CL9386.Contig1	Potri.004G141200.1	0.6127	20.4755	5.06257	1.52e-05	AP2/ERF domain-containing transcription factor [Populus trichocarpa]
up	CL7453.Contig1	Potri.007G055500.1	0.388	12.9595	5.06181	0.000579527	similar to plasma membrane Ca2+-ATPase. [ORG:Glycine max]; [ ortholog of At2g22950,At4g37640,AAG28435,]
up	CL4204.Contig1	Potri.007G080800.3	0.5534	18.4735	5.06099	3.99e-05	similar to hypothetical protein. [ORG:Cicer arietinum]; [ ortholog of CAB61744,At5g64850,At5g09960,]
up	CL11443.Contig3	Potri.003G068900.1	2.304	76.6137	5.05539	6.02e-17	protein TIFY 10A-like [Vitis vinifera]
up	Unigene41957	Potri.001G406600.2	0.4603	15.2589	5.05093	0.000189552	predicted protein [Populus trichocarpa]
up	CL8170.Contig1	Potri.014G171300.1	1.8192	60.1741	5.04777	1.25e-13	similar to heavy-metal-associated domain-containing protein; similar to strong similarity to farnesylated proteins ATFP4 (GI:4097549) and ATFP5 (GI:4097551); [ ortholog of At5g48290,At3g07600,]
up	CL8248.Contig2	Potri.002G098800.1	1.6221	53.1304	5.0336	3.38e-12	predicted protein [Populus trichocarpa]
up	Unigene47487	Potri.006G202600.1	0.6607	21.6288	5.03281	8.94e-06	similar to U-box domain-containing protein; similar to immediate-early fungal elicitor protein CMPG1 (Petroselinum crispum) GI:14582200; [ co-ortholog (2of3) of At2g35930, At3g52450, ]
up	Unigene51141		0.8795	28.5712	5.02173	3.35e-07
up	CL11404.Contig2	Potri.001G379800.1	0.4512	14.5336	5.00948	0.000274866	integral membrane single C2 domain protein [Populus trichocarpa]
up	Unigene40305	Potri.008G012700.1	0.4278	13.7046	5.00158	0.000412877	3-oxo-5-alpha-steroid 4-dehydrogenase 2-like [Vitis vinifera]
up	Unigene55239		0.6467	20.631	4.99557	1.48e-05
up	Unigene10856	Potri.002G009100.1	0.4027	12.793	4.98951	0.000647551
up	CL1721.Contig7	Potri.011G007800.2	0.6047	18.8863	4.96498	3.46e-05	similar to Probable WRKY transcription factor 42 (WRKY DNA-binding protein 42).; [ ortholog of At4g22070,At4g04450,]
up	CL14010.Contig1	Potri.019G059000.1	1.4933	45.3934	4.92591	1.44e-10
up	Unigene28974	Potri.001G192800.1	3.4619	103.933	4.90794	3.17e-22
up	CL8835.Contig2	Potri.008G055900.4	0.459	13.5377	4.88234	0.000472569	glucan endo-1,3-beta-glucosidase isoform 1 [Vitis vinifera]
up	Unigene35561	Potri.001G140200.5	0.5918	17.0999	4.85273	8.68e-05	predicted protein [Populus trichocarpa]
up	CL5483.Contig1	Potri.004G052400.1	3.1381	90.5259	4.85037	1.72e-19	glutamate-gated kainate-type ion channel receptor subunit GluR5 [Populus trichocarpa]
up	CL5118.Contig1	Potri.017G108500.1	8.2782	235.281	4.82892	6.24e-48	similar to ABA-inducible protein. [ORG:Fagus sylvatica]; [ co-ortholog (6of6) of CAA10234, At3g02480, ]
up	Unigene34710	Potri.004G127400.4	2.68	73.7643	4.78262	4.29e-16	similar to latex abundant protein 1. [ORG:Hevea brasiliensis]; [ co-ortholog (1of3) of At3g29075, AAP46157, ]
up	CL6062.Contig1	Potri.006G105500.1	0.642	17.6647	4.78215	6.93e-05
up	Unigene9784	Potri.004G142900.1	5.8715	161.305	4.77992	2.74e-33	probable carboxylesterase 7-like [Vitis vinifera]
up	Unigene23685	Potri.006G112500.1	1.7717	48.4146	4.77224	4.58e-11	similar to calcium-binding protein; putative; similar to SP|Q09011|Calcium binding-protein CAST {Solanum {tuberosum} ; [ co-ortholog (1of2) of At4g20780, At5g44460, ]
up	CL11767.Contig2	Potri.005G002200.2	1.1892	32.244	4.76097	7.84e-08	low temprature induced-like protein [Picea sitchensis]
up	CL12669.Contig1	Potri.006G167200.1	0.6033	16.2424	4.75075	0.000138759	similar to putative NADPH-cytochrome P450 reductase. [ORG:Pisum sativum]; [ co-ortholog (2of2) of AAC09468, At4g30210, ]
up	Unigene31789	Potri.001G142300.1	0.7176	19.3194	4.75073	3.24e-05	unknown [Populus trichocarpa]
up	Unigene10887		1.3543	35.9457	4.7302	1.48e-08
up	CL1697.Contig3	Potri.002G155300.1	1.9313	51.1553	4.72724	1.42e-11	similar to BON ASSOCIATION PROTEIN 1-LIKE; similar to BON ASSOCIATION PROTEIN 2; [ co-ortholog (1of2) of At2g45760, ]
up	Unigene28131		1.2194	32.0216	4.7148	9.17e-08
up	Unigene12560	Potri.003G099300.3	1.2892	33.8508	4.71464	3.95e-08	secretory carrier membrane protein (SCAMP) family protein; [ co-ortholog (2of2) of At1g32050, ]
up	CL9230.Contig2	Potri.014G025500.1	1.624	41.3017	4.66858	1.4e-09	transferase family protein; similar to anthranilate N-hydroxycinnamoyl/benzoyltransferase; similar to Dianthus caryophyllus (gi:2239091); [ ortholog of At5g07850,At5g42830,]
up	Unigene38053	Potri.011G007800.1	4.734	120.088	4.66489	5.43e-25	similar to Probable WRKY transcription factor 42 (WRKY DNA-binding protein 42).; [ ortholog of At4g22070,At4g04450,]
up	CL9592.Contig1	Potri.010G146200.2	0.9994	25.2922	4.66149	2.16e-06	RecName: Full=Glycine-rich cell wall structural protein; Flags: Precursor
up	CL9913.Contig1		0.5898	14.7986	4.64909	0.000292219
up	Unigene17386		0.7381	18.5158	4.6488	5.09e-05
up	Unigene17541	Potri.002G168600.1	1.1987	29.92	4.64157	2.62e-07	Hydroquinone glucosyltransferase; AltName: Full=Arbutin synthase
up	Unigene24503	Potri.004G052400.1	1.8039	44.7959	4.63418	3.02e-10	glutamate-gated kainate-type ion channel receptor subunit GluR5 [Populus trichocarpa]
up	CL7782.Contig2	Potri.010G189600.1	2.1141	52.3034	4.62879	1.02e-11
up	Unigene19415	Potri.011G007800.1	0.6216	15.3485	4.62597	0.00022855	similar to Probable WRKY transcription factor 42 (WRKY DNA-binding protein 42).; [ ortholog of At4g22070,At4g04450,]
up	CL12050.Contig1	Potri.005G100700.1	4.4176	108.729	4.62133	1.06e-22	disease resistance response protein 206-like [Vitis vinifera]
up	CL5180.Contig2	Potri.005G248100.1	5.7468	141.211	4.61895	5.43e-29	similar to dehydrin. [ORG:Phaseolus vulgaris]; [ ortholog of At1g76180,AAB00554,At1g20440,At1g20450,]
up	Unigene27697	Potri.004G027200.1	0.6715	16.4817	4.61733	0.000134879	calcium-binding protein PBP1 [Vitis vinifera]
up	Unigene9687	Potri.010G133200.1	2.0791	50.9748	4.61575	1.91e-11	E3 ubiquitin-protein ligase [Medicago truncatula]
up	CL10709.Contig1	Potri.019G042500.1	0.6529	15.9035	4.60634	0.000178223	Nucleotide-diphospho-sugar transferases superfamily protein [Arabidopsis thaliana]
up	CL13292.Contig1	Potri.009G145400.1	0.6135	14.9308	4.60508	0.000281875	similar to cytochrome P450; putative; similar to Cytochrome P450 94A1 (P450-dependent fatty acid omega-hydroxylase) (SP:O81117) {{Vicia sativa}}; similar to supported by cDNA: gi_13877668; similar to member of CYP94C; [ co-ortholog (1of2) of At2g27690, ]
up	CL6494.Contig1	Potri.002G168600.1	0.8788	21.1655	4.59004	1.55e-05	Hydroquinone glucosyltransferase [Medicago truncatula]
up	Unigene16181	Potri.003G091400.1	1.3606	32.5277	4.57935	8.61e-08	similar to expressed protein in Arabidopsis thaliana; [ co-ortholog (1of2) of At2g35290, ]
up	Unigene2541	Potri.001G219100.1	0.8241	19.6801	4.57777	3.12e-05	DnaJ homolog subfamily C member [Medicago truncatula]
up	CL2515.Contig19	Potri.001G088800.3	0.8926	21.1379	4.56567	1.61e-05	N-rich protein [Glycine max]
up	CL8993.Contig4	Potri.003G122900.1	2.5053	59.1623	4.56162	5.4e-13	rhomboid family protein; similar to Rhomboid family; [ co-ortholog (1of2) of At1g63120, At4g23070, At1g12750, ]
up	Unigene23313	Potri.001G449400.1	5.4781	129.071	4.55835	1.65e-26	cellulose synthase-like protein D2 [Arabidopsis thaliana]
up	CL8217.Contig4	Potri.013G130000.1	4.3719	102.9	4.55684	1.85e-21	probable serine/threonine-protein kinase At1g54610-like [Vitis vinifera]
up	CL8203.Contig4	Potri.005G069500.1	4.3988	101.94	4.53447	3.11e-21	NAC domain protein, IPR003441 [Populus trichocarpa]
up	Unigene17627	Potri.001G092400.2	0.7661	17.6346	4.52473	8.41e-05	similar to AP2 domain-containing transcription factor; putative; [ co-ortholog (2of2) of At1g64380, ]
up	CL13654.Contig3		5.0352	112.176	4.47757	4.32e-23	uncharacterized protein LOC100262760 [Vitis vinifera]
up	CL1277.Contig1	Potri.009G135200.1	5.2973	117.416	4.47023	4.45e-24
up	Unigene27500	Potri.006G178500.1	0.8842	19.5199	4.46443	3.7e-05	UDP-glucuronate 4-epimerase 1-like [Glycine max]
up	CL12696.Contig1	Potri.T139100.1	1.1507	25.3078	4.459	2.65e-06	predicted protein [Populus trichocarpa]
up	CL11590.Contig1	Potri.014G123400.1	1.2011	26.3827	4.45716	1.63e-06	similar to expressed protein in Arabidopsis thaliana; [ co-ortholog (2of2) of At4g02170, At5g38700, ]
up	Unigene33937		0.8985	19.6936	4.45406	3.45e-05
up	CL10387.Contig2	Potri.019G037300.3	12.1439	265.196	4.44875	3.81e-52	predicted protein [Populus trichocarpa]
up	Unigene35181	Potri.002G134700.1	1.8728	40.86	4.44742	2.46e-09
up	Unigene11889		1.3776	29.5486	4.42286	4.07e-07
up	Unigene22416	Potri.019G037300.3	3.714	79.5356	4.42056	9.57e-17
up	Unigene29994	Potri.005G259900.1	1.1326	24.1494	4.41428	4.7e-06
up	Unigene30926		0.6323	13.346	4.39965	0.000672589	copia LTR rider [Solanum lycopersicum]
up	CL13654.Contig1	Potri.006G248100.9	1.6386	34.3891	4.39142	4.86e-08	similar to LEUNIG; [ co-ortholog (2of2) of At4g32551, ]
up	CL14170.Contig1	Potri.010G027500.1	3.3123	69.475	4.39059	8.83e-15	similar to expressed protein in Arabidopsis thaliana; [ co-ortholog (2of2) of At3g21570, ]
up	CL3715.Contig2	Potri.003G182200.1	6.1075	126.674	4.3744	1.28e-25	similar to Probable WRKY transcription factor 40 (WRKY DNA-binding protein 40).; [ co-ortholog (1of2) of At3g32090, At1g80840, ]
up	CL6469.Contig2	Potri.005G181800.1	1.1936	24.6813	4.37003	3.89e-06	probable receptor-like protein kinase At1g11050 [Vitis vinifera]
up	Unigene31886	Potri.001G092400.2	2.4721	51.0514	4.36814	3.13e-11	similar to AP2 domain-containing transcription factor; putative; [ co-ortholog (2of2) of At1g64380, ]
up	CL5821.Contig1	Potri.001G354600.2	2.1969	45.3374	4.36716	3.92e-10	similar to expressed protein in Arabidopsis thaliana; similar to expressed protein in Arabidopsis thaliana; [ co-ortholog (2of2) of At4g18070, ]
up	CL11443.Contig1	Potri.001G166200.3	4.6981	96.8868	4.36615	5.87e-20	protein TIFY 10A-like [Vitis vinifera]
up	Unigene48401	Potri.001G414700.1	7.0834	146.054	4.36592	2.9e-29	predicted protein [Populus trichocarpa]
up	CL8851.Contig1	Potri.008G158200.1	20.9875	432.659	4.36563	3.11e-83	similar to early light-induced protein precursor - garden pea. [ORG:Pisum sativum]; [ co-ortholog (2of2) of S01056, JC5876, At3g22840, ]
up	CL12284.Contig1	Potri.006G068900.1	2.5807	53.129	4.36367	1.27e-11	basic 7S globulin-like [Vitis vinifera]
up	Unigene10775	Potri.001G378300.1	0.9705	19.8582	4.35486	3.5e-05	similar to VQ motif-containing protein; [ ortholog of At1g78410,]
up	Unigene13289	Potri.016G142000.1	1.7833	36.1494	4.34135	2.41e-08	Avr9/Cf-9 rapidly elicited protein 31 [Nicotiana tabacum]
up	Unigene29244	Potri.001G354600.3	0.8031	16.176	4.33213	0.000190895	similar to expressed protein in Arabidopsis thaliana; similar to expressed protein in Arabidopsis thaliana; [ co-ortholog (2of2) of At4g18070, ]
up	CL8510.Contig1	Potri.017G090800.1	8.7462	173.788	4.31253	2.56e-34	glycosyl transferase family 8 protein; [ ortholog of At3g01040,At5g15470,]
up	CL12217.Contig1	Potri.001G381000.1	2.9584	58.7029	4.31054	1.26e-12	probable protein phosphatase 2C 55-like [Vitis vinifera]
up	CL5593.Contig1	Potri.001G414700.1	1.5341	30.3355	4.30554	3.36e-07
up	CL14199.Contig4	Potri.017G147200.1	0.869	17.0799	4.2968	0.000130041	predicted protein [Populus trichocarpa]
up	CL7269.Contig2	Potri.009G145400.1	0.6736	13.2027	4.2928	0.00076979	similar to cytochrome P450; putative; similar to Cytochrome P450 94A1 (P450-dependent fatty acid omega-hydroxylase) (SP:O81117) {{Vicia sativa}}; similar to supported by cDNA: gi_13877668; similar to member of CYP94C; [ co-ortholog (1of2) of At2g27690, ]
up	CL6546.Contig1	Potri.013G150500.1	2.099	41.0897	4.291	2.97e-09
up	CL14490.Contig2	Potri.001G310400.1	16.0321	312.866	4.28651	3.26e-60	uncharacterized protein LOC100266097 [Vitis vinifera]
up	Unigene12477	Potri.005G248100.1	48.9376	954.814	4.28621	8.27e-180	similar to dehydrin. [ORG:Phaseolus vulgaris]; [ ortholog of At1g76180,AAB00554,At1g20440,At1g20450,]
up	CL9876.Contig1	Potri.003G081200.1	4.1933	80.6852	4.26615	1.02e-16	AP2/ERF domain-containing transcription factor [Populus trichocarpa]
up	Unigene50201	Potri.008G060900.3	0.8245	15.8345	4.26341	0.000235503	mitochondrial substrate carrier family protein; [ co-ortholog (1of2) of At3g55640, ]
up	Unigene35076	Potri.011G067500.1	1.8662	35.726	4.2588	3.34e-08	similar to CBL-interacting protein kinase 20; similar to PROTEIN KINASE 18; [ ortholog of At5g45820,]
up	Unigene11097		3.2107	61.4074	4.25745	4.5e-13	predicted protein [Populus trichocarpa]
up	CL13906.Contig2	Potri.011G009900.1	1.2166	23.0695	4.24506	9.23e-06	similar to early-responsive to dehydration protein-related; similar to ERD protein-related; similar to ERD4 protein (early-responsive to dehydration stress) (Arabidopsis thaliana) GI:15375406; similar to early-responsive; [ co-ortholog (1of3) of At4g22120
up	Unigene11863	Potri.013G012600.1	0.914	17.2594	4.23904	0.000125961	similar to SKP1 interacting partner 3-related; similar to low similarity to SKP1 interacting partner 3 (Arabidopsis thaliana) GI:10716951; [ co-ortholog (2of4) of At1g09155, ]
up	CL4956.Contig3	Potri.014G099700.1	3.6645	68.8937	4.23268	1.89e-14	transcription factor bHLH13 [Vitis vinifera]
up	Unigene21119	Potri.005G026700.1	9.3213	175.189	4.23224	2.71e-34
up	CL11747.Contig3	Potri.001G261800.2	0.7865	14.681	4.22236	0.000411009	silencing group B protein [Populus trichocarpa]
up	Unigene17524		2.023	37.4616	4.21084	1.7e-08
up	Unigene7926		0.952	17.4626	4.19716	0.000119316
up	CL8851.Contig4	Potri.008G158000.1	5.0523	91.555	4.17963	1.36e-18	similar to early light-induced protein precursor - garden pea. [ORG:Pisum sativum]; [ co-ortholog (1of2) of S01056, JC5876, At3g22840, ]
up	Unigene35837	Potri.009G057300.7	1.2783	22.8863	4.16219	1.1e-05	predicted protein [Populus trichocarpa]
up	Unigene3381		1.4465	25.5916	4.14503	3.43e-06	--
up	Unigene19748		1.0595	18.6577	4.13832	7.4e-05
up	Unigene32682	Potri.016G089400.1	3.3889	59.377	4.13102	1.58e-12
up	Unigene30861	Potri.006G238600.1	2.558	44.7816	4.12982	8.42e-10	AP2/ERF domain-containing transcription factor [Populus trichocarpa]
up	CL8851.Contig2	Potri.008G158000.1	4.8367	84.5598	4.12788	3.4e-17	similar to early light-induced protein precursor - garden pea. [ORG:Pisum sativum]; [ co-ortholog (1of2) of S01056, JC5876, At3g22840, ]
up	CL3678.Contig8	Potri.012G007500.1	3.9159	68.4461	4.12755	3.3e-14	NAC domain protein, IPR003441 [Populus trichocarpa]
up	Unigene5763	Potri.017G028300.3	8.9467	153.068	4.09667	1.01e-29	similar to Salt tolerance-like protein.; [ ortholog of At2g31380,]
up	Unigene33569	Potri.005G139000.1	1.3539	23.0363	4.08872	1.13e-05
up	Unigene2586	Potri.T160900.2	203.972	3444.31	4.07777	0	predicted protein [Populus trichocarpa]
up	CL1920.Contig1	Potri.017G135000.1	0.9383	15.695	4.06411	0.000296588	similar to U-box domain-containing protein; similar to immediate-early fungal elicitor protein CMPG1 (Petroselinum crispum) GI:14582200; similar to U-box domain-containing protein; similar to immediate-early fungal elicitor protein; [ co-ortholog (1of2) o
up	CL12955.Contig4	Potri.006G260000.1	0.9094	15.1976	4.06278	0.000370621
up	Unigene22971	Potri.007G048900.1	27.8914	464.504	4.0578	3.46e-86	MYB6 [Malus x domestica]
up	Unigene860	Potri.005G248100.1	252.389	4194.5	4.05478	0	similar to dehydrin. [ORG:Phaseolus vulgaris]; [ ortholog of At1g76180,AAB00554,At1g20440,At1g20450,]
up	Unigene738	Potri.005G084700.1	1.8233	29.6691	4.02434	6.98e-07
up	CL12253.Contig3	Potri.008G179400.2	1.2858	20.8566	4.01977	3.2e-05
up	CL13357.Contig1	Potri.014G116800.3	4.3829	71.0779	4.01944	1.62e-14	similar to putative galactinol synthase. [ORG:Pisum sativum]; [ co-ortholog (2of2) of At2g47180, CAB51130, CAF21715, ]
up	CL14223.Contig3	Potri.015G136500.1	2.4965	40.1878	4.00878	7.97e-09	similar to expressed protein in Arabidopsis thaliana; [ co-ortholog (1of2) of At1g06010, ]
up	CL7896.Contig2	Potri.008G093200.1	2.2284	35.7301	4.00306	5.4e-08	similar to expressed protein in Arabidopsis thaliana; weakly similar to drought-induced protein SDi-6 (PIR:S71562) common sunflower (fragment); [ co-ortholog (2of2) of At1g13930, At2g03440, ]
up	CL8049.Contig2	Potri.004G197600.1	14.6646	233.448	3.99269	7.32e-44	similar to harpin-induced protein-related; similar to HIN1-related; similar to harpin-responsive protein-related; similar to 1 transmembrane domain containing protein; similar to hin1 homolog (GI:13122296) (Arabidopsis thaliana); similar to hin1 (GI:22830
up	CL11251.Contig1	Potri.004G089400.1	9.4826	149.989	3.98343	9.33e-29	calmodulin 24-like protein [Populus tremula x Populus alba]
up	Unigene1148		0.8608	13.5737	3.97899	0.000819458
up	Unigene7986	Potri.009G034000.1	0.9434	14.7986	3.97145	0.000479294
up	CL2334.Contig4	Potri.007G083400.1	1.4991	23.4984	3.97039	1.08e-05	similar to expansin-like protein. [ORG:Quercus robur]; [ co-ortholog (1of2) of CAE12163, At3g45960, At3g45970, At4g38400, ]
up	CL8049.Contig1	Potri.009G158900.1	1.4708	22.9821	3.96584	1.36e-05	similar to harpin-induced protein-related; similar to HIN1-related; similar to harpin-responsive protein-related; similar to 1 transmembrane domain containing protein; similar to hin1 homolog (GI:13122296) (Arabidopsis thaliana); similar to hin1 (GI:22830
up	Unigene6278	Potri.009G085900.1	4.0053	62.3943	3.96143	7.75e-13	predicted protein [Populus trichocarpa]
up	Unigene4912		1.0736	16.6485	3.95486	0.000215846
up	CL5471.Contig3	Potri.004G208500.2	1.5417	23.4777	3.9287	1.16e-05	similar to 3-hydroxy-3-methylglutaryl coenzyme A reductase. [ORG:Malus x domestica]; [ co-ortholog (4of4) of AAK64657, AAL03987, AAK95406, AAA33359, AAQ54556, S22521, P29058, AAD09278, CAA38468, BAA09705, Q00583, AAM19212, T10099, AAL03986, S14953, AAK954
up	Unigene32606	Potri.004G228300.2	1.3539	20.5577	3.92449	4.09e-05	similar to Chloride channel protein CLC-c (AtCLC-c).; [ co-ortholog (2of2) of At5g49890, ]
up	CL7896.Contig3	Potri.010G161200.1	62.9354	950.943	3.91742	3.69e-171	similar to expressed protein in Arabidopsis thaliana; weakly similar to drought-induced protein SDi-6 (PIR:S71562) common sunflower (fragment); [ co-ortholog (1of2) of At1g13930, At2g03440, ]
up	CL6414.Contig3	Potri.009G102000.1	5.6161	84.7095	3.91488	8.64e-17	DEM2 [Medicago truncatula]
up	Unigene28981	Potri.009G104400.1	12.2953	185.398	3.91444	7.87e-35	CXE carboxylesterase [Malus pumila]
up	Unigene27546	Potri.014G125500.4	1.2537	18.7167	3.90006	9.32e-05	drought-responsive family protein; similar to drought-induced mRNA; similar to Di19 (Arabidopsis thaliana) gi|469110|emb|CAA55321; [ co-ortholog (1of2) of At1g02750, At4g02200, ]
up	CL8851.Contig5	Potri.008G158000.1	3.7796	56.4057	3.89954	1.17e-11	similar to early light-induced protein precursor - garden pea. [ORG:Pisum sativum]; [ co-ortholog (1of2) of S01056, JC5876, At3g22840, ]
up	CL6838.Contig3	Potri.002G168700.1	1.1127	16.5361	3.89348	0.000241299
up	CL2515.Contig11	Potri.001G088800.1	4.5055	66.8971	3.89218	1.54e-13	N-rich protein [Glycine max]
up	Unigene18203	Potri.018G098000.1	1.2011	17.804	3.88977	0.000139838
up	Unigene19600	Potri.008G207700.3	1.1308	16.7098	3.88528	0.000225693	similar to protein phosphatase 2C-related; similar to PP2C-related; similar to protein phosphatase 2C domain containing protein; [ co-ortholog (1of2) of At3g16560, ]
up	CL13525.Contig2	Potri.003G050200.1	2.7941	41.1405	3.8801	7.24e-09
up	CL13351.Contig3	Potri.016G071600.1	10.5911	155.935	3.88002	2e-29	hairpin-inducing protein [Casuarina glauca]
up	CL13408.Contig2	Potri.007G044800.1	4.913	72.2556	3.87843	1.77e-14	mitogen-activated protein kinase kinase kinase 2-like [Glycine max]
up	Unigene16978	Potri.008G117100.1	14.477	210.348	3.86094	5.35e-39	similar to DNA-binding protein RAV2 (RAV2); similar to AP2 domain-containing protein RAP2.8; similar to RAV2 GI:3868859 from (Arabidopsis thaliana); similar to AP2 domain containing protein RAP2.8 (Arabidopsis thaliana) GI:2281641; similar to mRNA for R;
up	CL2515.Contig8	Potri.001G088800.3	9.0181	130.988	3.86047	6.48e-25	protein CHUP1, chloroplastic-like [Vitis vinifera]
up	Unigene24530	Potri.001G230900.1	1.0611	15.1986	3.84031	0.000454834	predicted protein [Populus trichocarpa]
up	Unigene17558		1.3876	19.8601	3.83921	6.14e-05
up	Unigene276	Potri.018G072100.1	5.1765	73.9177	3.83587	1.08e-14	protein rotundifolia like 12 [Arabidopsis thaliana]
up	Unigene27681	Potri.003G132200.3	5.809	82.888	3.8348	2.74e-16
up	Unigene5949	Potri.004G086900.1	1.4238	20.1187	3.82072	5.63e-05
up	CL2939.Contig3	Potri.006G044600.4	1.7724	24.897	3.8122	7.54e-06	similar to LIGHT STRESS-REGULATED 1; similar to EARLY RESPONSIVE TO DEHYDRATION 15; [ co-ortholog (1of2) of At2g41430, ]
up	CL3165.Contig1	Potri.010G205000.1	1.116	15.644	3.8092	0.000387143
up	Unigene7920	Potri.T091200.1	1.2412	17.3765	3.80733	0.000184384	thaumatin-like protein 3 [Prunus persica]
up	CL6233.Contig4	Potri.018G129200.2	3.6731	51.3875	3.80635	1.27e-10	Beta-glucan-binding protein [Medicago truncatula]
up	CL12955.Contig2	Potri.018G022400.1	1.1616	16.2384	3.80522	0.00030106	similar to expressed protein in Arabidopsis thaliana; [ co-ortholog (1of2) of At2g25250, ]
up	Unigene37959	Potri.002G168600.1	3.8743	54.1096	3.80388	4.19e-11	hydroquinone glucosyltransferase [Vitis vinifera]
up	Unigene6092	Potri.006G044600.5	3.0892	42.7325	3.79003	4.73e-09	similar to LIGHT STRESS-REGULATED 1; similar to EARLY RESPONSIVE TO DEHYDRATION 15; [ co-ortholog (1of2) of At2g41430, ]
up	Unigene29909		1.0226	14.1103	3.78643	0.000767219
up	CL5006.Contig3	Potri.006G021600.1	20.839	287.509	3.78625	4.35e-52	similar to hypothetical protein; [ co-ortholog (2of2) of At2g32200, At1g05340, At2g32190, At2g32210, ]
up	CL1359.Contig4	Potri.001G092400.1	3.4467	47.4527	3.7832	6.91e-10	similar to AP2 domain-containing transcription factor; putative; [ co-ortholog (2of2) of At1g64380, ]
up	CL6670.Contig1	Potri.002G150600.1	1.4941	20.5323	3.78055	4.98e-05
up	CL9876.Contig2	Potri.003G081200.1	2.0187	27.6329	3.77489	2.55e-06	AP2/ERF domain-containing transcription factor [Populus trichocarpa]
up	Unigene17777		1.7582	24.0665	3.77486	1.13e-05
up	CL69.Contig36	Potri.014G083300.1	1.3742	18.6121	3.75958	0.000115336	similar to cyclic nucleotide-binding domain-containing protein; [ ortholog of At1g01710,At4g00520,At4g00510,]
up	Unigene33804		1.5534	20.5894	3.7284	5.22e-05
up	CL4942.Contig3	Potri.010G146900.1	1.1737	15.4569	3.71912	0.000461006	similar to hypersensitive reaction associated Ca2+-binding protein. [ORG:Phaseolus vulgaris]; [ co-ortholog (2of2) of At5g49480, AAD47213, ]
up	CL14170.Contig4	Potri.010G027500.1	16.9144	222.29	3.71612	3.07e-40	similar to expressed protein in Arabidopsis thaliana; [ co-ortholog (2of2) of At3g21570, ]
up	CL12158.Contig2	Potri.007G113200.1	2.8477	37.3229	3.71219	5.35e-08
up	CL3714.Contig3	Potri.010G078400.2	4.3989	57.5027	3.70841	1.48e-11	auxin-induced protein 22D [Vitis vinifera]
up	CL11135.Contig2	Potri.T079500.1	2.1702	28.2284	3.70125	2.29e-06	ascorbate oxidase precursor [Solanum lycopersicum]
up	CL9133.Contig1	Potri.004G122900.1	6.4055	83.2497	3.70006	4.83e-16	probable calcium-binding protein CML45-like [Glycine max]
up	CL3853.Contig4	Potri.009G073000.1	1.3637	17.5098	3.68256	0.000201952	similar to protein phosphatase 2C - alfalfa. [ORG:Medicago sativa]; [ co-ortholog (6of6) of T09640, CAA72341, ]
up	CL4281.Contig1	Potri.005G087200.1	2.0938	26.8171	3.67896	4.26e-06	AP2/ERF domain-containing transcription factor [Populus trichocarpa]
up	Unigene25460	Potri.006G014500.1	1.2206	15.6043	3.67628	0.000453759	similar to cystatin - Japanese wisteria (fragment). [ORG:Wisteria floribunda]; [ ortholog of AAC39473,At4g16500,BAA28867,AAC39474,T07822,PX0039,]
up	Unigene38634	Potri.002G013200.1	112.095	1429.07	3.67229	9.97e-247	dehydrin 2 [Populus alba x Populus tremula var. glandulosa]
up	CL2515.Contig1	Potri.003G141900.1	1.104	14.0634	3.67113	0.000876019	similar to expressed protein in Arabidopsis thaliana; similar to gda-1 (Pisum sativum) GI:2765418; [ co-ortholog (1of2) of At5g42050, ]
up	CL3542.Contig4	Potri.017G013300.1	2.1397	27.2418	3.67034	3.64e-06	similar to protein phosphatase 2C; putative; similar to PP2C; putative; similar to protein phosphatase 2C; putative; similar to PP2C; putative; [ ortholog of At4g28400,At2g20630,]
up	Unigene36606	Potri.015G025800.1	4.9833	63.3821	3.6689	1.63e-12
up	Unigene36937	Potri.002G063700.1	4.2058	53.4096	3.66665	9.03e-11	predicted protein [Populus trichocarpa]
up	Unigene14584	Potri.015G121300.2	4.4925	57.0127	3.66569	2.13e-11
up	Unigene32361	Potri.T027700.1	2.1491	27.1939	3.66148	3.77e-06	nbs-lrr resistance protein [Populus trichocarpa]
up	CL8851.Contig3	Potri.008G158000.2	42.5534	536.078	3.6551	1.53e-93	similar to early light-induced protein precursor - garden pea. [ORG:Pisum sativum]; [ co-ortholog (1of2) of S01056, JC5876, At3g22840, ]
up	CL8181.Contig3	Potri.016G117300.1	1.8186	22.8895	3.65379	2.25e-05	similar to expressed protein in Arabidopsis thaliana; [ co-ortholog (1of2) of At2g38250, At5g01380, ]
up	CL6233.Contig3	Potri.018G129200.1	5.3054	66.7437	3.6531	4.55e-13	Blue copper protein [Medicago truncatula]
up	Unigene7511	Potri.T053200.1	3.8649	48.481	3.64892	6.97e-10	nbs-lrr resistance protein [Populus trichocarpa]
up	CL2197.Contig1	Potri.012G069700.2	31.9565	398.303	3.63968	8.31e-70	ABC transporter family protein; similar to ATP binding cassette transporter ABC1; similar to Homo sapiens; similar to PIR2:A54774; similar to member of ATH subfamily; [ co-ortholog (1of3) of At3g47740, At3g47780, ]
up	Unigene19789	Potri.002G132100.1	1.5886	19.7771	3.638	8.32e-05
up	Unigene25385	Potri.002G056800.2	1.8238	22.7004	3.6377	2.49e-05	predicted protein [Populus trichocarpa]
up	CL8795.Contig1	Potri.008G069400.2	2.2422	27.804	3.63231	3.11e-06	transcription factor [Bruguiera gymnorhiza]
up	CL11462.Contig2	Potri.013G064800.2	2.744	33.8743	3.62584	2.68e-07	similar to expressed protein in Arabidopsis thaliana; similar to expression supported by MPSS; [ co-ortholog (1of2) of At1g28760, ]
up	Unigene30963		1.5916	19.2648	3.59742	0.000108897
up	CL14543.Contig2	Potri.001G230900.1	2.3102	27.4097	3.5686	4.14e-06
up	CL2160.Contig1	Potri.019G054800.2	2.9542	34.8722	3.56124	2.11e-07	similar to thioredoxin f precursor - garden pea. [ORG:Pisum sativum]; [ ortholog of S20929,At5g16400,At3g02730,]
up	Unigene36509	Potri.001G044500.2	10.2839	120.13	3.54614	6.66e-22	similar to Probable WRKY transcription factor 40 (WRKY DNA-binding protein 40).; [ co-ortholog (2of2) of At3g32090, At1g80840, ]
up	Unigene55563	Potri.003G159800.2	1.7795	20.6542	3.53689	6.75e-05	respiratory burst oxidase homolog protein C-like [Vitis vinifera]
up	CL4995.Contig1	Potri.006G263600.1	1.3377	15.4971	3.53417	0.000558581
up	Unigene36328	Potri.004G087000.4	1.7313	20.0423	3.53312	8.7e-05	similar to RNA and export factor-binding protein; putative; similar to transcriptional coactivator ALY; similar to Mus musculus; similar to EMBL:MMU89876; [ co-ortholog (1of2) of At1g66260, At5g37720, ]
up	CL7937.Contig1	Potri.013G055800.4	2.1883	25.2036	3.52575	1.1e-05
up	CL3270.Contig5	Potri.002G168700.1	5.7428	65.8208	3.51872	1.23e-12	WRKY transcription factor 6 [(Populus tomentosa x P. bolleana) x P. tomentosa]
up	Unigene24953	Potri.018G114800.2	70.4003	805.957	3.51705	2.78e-136	extracellular matrix glycoprotein pherophorin-V40 [Volvox carteri f. nagariensis]
up	CL9571.Contig1	Potri.004G189900.1	1.8096	20.7059	3.5163	6.82e-05	similar to UDP-D-APIOSE/UDP-D-XYLOSE SYNTHASE 1; [ co-ortholog (1of2) of At2g27860, At1g08200, ]
up	Unigene12373	Potri.006G095200.1	1.4485	16.5433	3.51362	0.00037271
up	CL6853.Contig2	Potri.006G228800.1	23.0877	262.527	3.50727	1.45e-45	predicted protein [Populus trichocarpa]
up	CL4384.Contig1	Potri.017G110800.3	4.3578	49.4888	3.50543	7.73e-10	predicted protein [Populus trichocarpa]
up	Unigene11697	Potri.009G151600.1	1.539	17.4386	3.50222	0.000262475
up	CL4942.Contig2	Potri.010G146900.1	16.9435	191.955	3.50197	9.49e-34	similar to hypersensitive reaction associated Ca2+-binding protein. [ORG:Phaseolus vulgaris]; [ co-ortholog (2of2) of At5g49480, AAD47213, ]
up	CL1719.Contig2	Potri.017G053200.2	1.3095	14.8335	3.50177	0.00076269	predicted protein [Populus trichocarpa]
up	CL3883.Contig1	Potri.006G130300.1	2.0993	23.7522	3.50008	2.06e-05	similar to expressed protein in Arabidopsis thaliana; similar to DUF614; [ co-ortholog (1of2) of At2g37110, ]
up	CL650.Contig7	Potri.T027700.1	9.1539	103.514	3.49929	6.13e-19	BED finger-nbs-lrr resistance protein [Populus trichocarpa]
up	Unigene31009	Potri.006G040800.4	1.8393	20.7554	3.49626	6.91e-05
up	CL10406.Contig1	Potri.006G209200.1	2.1365	24.0282	3.49141	1.87e-05	NAC domain protein, IPR003441 [Populus trichocarpa]
up	CL10393.Contig1	Potri.010G013100.1	19.007	213.746	3.4913	2.59e-37	predicted protein [Populus trichocarpa]
up	CL13489.Contig1	Potri.001G303000.1	5.1224	57.6033	3.49126	3.44e-11	UDP-glycosyltransferase 73B3-like [Glycine max]
up	Unigene231	Potri.009G135200.1	2.3537	26.3574	3.48521	7.47e-06
up	Unigene34842	Potri.001G450000.1	2.7353	30.6259	3.48498	1.37e-06	Avr9/Cf-9 rapidly elicited protein [Jatropha curcas]
up	CL8795.Contig4	Potri.010G187900.2	34.4232	382.323	3.47334	4.01e-65	zinc finger (CCCH-type) family protein; [ co-ortholog (1of3) of At2g40140, At3g55980, ]
up	CL11867.Contig2	Potri.005G192600.2	15.8762	174.54	3.45862	1.35e-30
up	CL5037.Contig1	Potri.005G084700.1	20.7288	227.867	3.45848	2.01e-39
up	Unigene4018		1.9722	21.5639	3.45074	5.38e-05
up	CL1187.Contig15	Potri.001G285700.1	1.3773	15.0532	3.45016	0.000741148
up	Unigene12195	Potri.013G154000.1	3.165	34.5117	3.44681	3.28e-07	similar to nodulin-related; weakly similar to nodule-specific protein Nlj70 (Lotus japonicus) GI:3329366; [ co-ortholog (1of2) of At2g30300, ]
up	CL13489.Contig9	Potri.001G303600.1	4.4661	48.6946	3.44667	1.31e-09	UDP-glycosyltransferase 73B3-like [Glycine max]
up	Unigene12926	Potri.T052800.1	6.3523	69.1069	3.44348	5.04e-13	nbs-lrr resistance protein [Populus trichocarpa]
up	Unigene15699	Potri.006G214300.1	1.5288	16.5863	3.43952	0.000403485	exocyst subunit EXO70 family protein; [ ortholog of At3g09520,At3g09530]
up	CL8533.Contig4	Potri.018G009800.1	2.4204	26.2168	3.43717	8.72e-06	glutamate-gated kainate-type ion channel receptor subunit GluR5 [Populus trichocarpa]
up	CL10720.Contig1	Potri.002G085600.1	1.5096	16.3287	3.43517	0.000450318	similar to AP2 domain-containing transcription factor TINY; putative; similar to AP2 domain containing protein; similar to TINY (GP:1246403) (Arabidopsis thaliana); [ co-ortholog (1of3) of At1g44830, ]
up	Unigene30842	Potri.006G025400.5	35.5887	384.414	3.43317	5.75e-65	similar to 2; similar to 4-dienoyl-CoA reductase-related; similar to low similarity to peroxisomal 2; similar to 4-dienoyl-CoA reductase (Homo sapiens) GI:9967554; [ ortholog of At2g07640,At1g36580,At3g12800,]
up	CL7093.Contig1	Potri.004G106800.4	2.3956	25.8745	3.43307	1.01e-05	similar to S-adenosylmethionine decarboxylase. [ORG:Malus x domestica]; [ co-ortholog (2of2) of At3g02470, At5g15950, BAC55114, ]
up	CL9311.Contig1	Potri.006G189600.1	4.7371	50.945	3.42686	5.93e-10	similar to expressed protein (APS2) in Arabidopsis thaliana; similar to cDNA Aps2; similar to partial cds GI:4519894; [ co-ortholog (2of2) of At2g46490, ]
up	CL6320.Contig1	Potri.008G152300.2	5.5691	59.8309	3.42537	1.95e-11	serine/threonine-protein kinase WNK1-like [Vitis vinifera]
up	CL11873.Contig2	Potri.002G013200.1	28.3802	304.514	3.42355	9.6e-52	dehydrin 2 [Populus alba x Populus tremula var. glandulosa]
up	Unigene30674	Potri.010G041300.2	1.6205	17.3814	3.42303	0.000299632	uncharacterized protein [Arabidopsis thaliana]
up	Unigene14481	Potri.008G166000.1	2.837	30.3611	3.41979	1.78e-06	AP2/ERF domain-containing transcription factor [Populus trichocarpa]
up	Unigene17368	Potri.016G093900.1	9.0015	96.3134	3.4195	1.77e-17	Sigma factor binding protein [Medicago truncatula]
up	CL2240.Contig10	Potri.013G010700.2	1.4015	14.9639	3.41644	0.000800753	Calmodulin-binding protein [Arabidopsis thaliana]
up	CL21.Contig31	Potri.007G097900.1	2.9648	31.6125	3.41449	1.11e-06	similar to diacylglycerol kinase; putative; similar to diacylglycerol kinase; similar to theta (diglyceride kinase; similar to DGK- theta; similar to DAG kinase theta). (Homo sapiens) SWISS-PROT:P52824; [ co-ortholog (1of2) of At5g63770, ]
up	CL9098.Contig2	Potri.008G066000.1	11.4749	122.235	3.4131	9.84e-22	similar to putative Hs1pro-1-like protein. [ORG:Cicer arietinum]; [ co-ortholog (1of2) of AAG44839, At2g40000, At3g55840, AAK72104, ]
up	Unigene25134	Potri.016G089400.1	5.1547	54.6958	3.40747	1.52e-10
up	CL10774.Contig2	Potri.014G172400.1	1.3838	14.676	3.40675	0.000910361	similar to chlorophyll A-B binding protein; similar to LHCI type III (LHCA3.1); similar to PSI type 3 chlorophyll a/b-binding protein GI:430947; similar to PSI type 3 chlorophyll a/b-binding protein; [ ortholog of At1g61520,]
up	CL2240.Contig11	Potri.013G010700.2	1.5617	16.548	3.40547	0.000428967	calmodulin-binding protein [Arabidopsis lyrata subsp. lyrata]
up	CL2240.Contig8	Potri.013G010700.2	1.4835	15.7187	3.40541	0.000598723	Calmodulin-binding protein [Arabidopsis thaliana]
up	CL8261.Contig1	Potri.013G115100.1	1.7731	18.737	3.40154	0.000179837	predicted protein [Populus trichocarpa]
up	CL12717.Contig1	Potri.005G084700.1	5.6083	58.8941	3.39249	3.25e-11
up	CL9633.Contig2	Potri.005G146900.1	1.4816	15.5565	3.39229	0.000649996	probable xyloglucan glycosyltransferase 12 [Vitis vinifera]
up	Unigene21137		1.8434	19.3465	3.39163	0.000143338
up	CL5802.Contig1	Potri.009G034800.2	7.2044	75.5736	3.39093	5.71e-14	zinc finger (C3HC4-type RING finger) family protein; similar to C3HC4 type (RING finger); [ co-ortholog (1of2) of At3g46620, At5g59550, ]
up	Unigene27936	Potri.016G117400.1	3.147	32.9863	3.38982	6.9e-07	similar to expressed protein in Arabidopsis thaliana; [ ortholog of At5g01370,]
up	CL8795.Contig3	Potri.008G069400.2	22.2103	231.926	3.38436	1.59e-39	transcription factor [Bruguiera gymnorhiza]
up	CL6233.Contig2	Potri.018G129200.1	33.218	346.739	3.38381	3.29e-58	predicted protein [Populus trichocarpa]
up	Unigene14778	Potri.001G303600.1	5.3374	55.5056	3.37842	1.26e-10	UDP-glycosyltransferase 73B3-like [Glycine max]
up	CL11884.Contig1	Potri.002G256900.4	1.7777	18.4007	3.37168	0.000215134
up	Unigene45897	Potri.001G230600.1	6.0366	62.2071	3.36527	1.05e-11	F-box family protein; similar to hypothetical protein GB:AAF24593 GI:6692128 from (Arabidopsis thaliana) ; similar to SKP1 interacting partner 2 (SKIP2) TIGR_Ath1:At5g67250; [ co-ortholog (2of2) of At1g31350, ]
up	CL7323.Contig1	Potri.001G230600.1	9.1675	93.941	3.35715	6.91e-17	F-box family protein; similar to hypothetical protein GB:AAF24593 GI:6692128 from (Arabidopsis thaliana) ; similar to SKP1 interacting partner 2 (SKIP2) TIGR_Ath1:At5g67250; [ co-ortholog (2of2) of At1g31350, ]
up	CL7937.Contig2	Potri.013G055800.4	10.0443	102.368	3.34931	3.1e-18
up	CL7896.Contig1	Potri.008G093200.1	4.5418	46.0263	3.34112	5.42e-09	similar to expressed protein in Arabidopsis thaliana; weakly similar to drought-induced protein SDi-6 (PIR:S71562) common sunflower (fragment); [ co-ortholog (2of2) of At1g13930, At2g03440, ]
up	CL5358.Contig2	Potri.016G105700.1	4.0214	40.4471	3.33027	4.7e-08	similar to expressed protein in Arabidopsis thaliana; similar to expressed protein in Arabidopsis thaliana; [ co-ortholog (1of4) of At2g37940, At2g29525, At3g54020, ]
up	CL3382.Contig2	Potri.009G080600.1	2.189	22.0015	3.32926	5.62e-05	glutamyl-tRNA reductase [Camellia sinensis]
up	CL1721.Contig2	Potri.017G093600.1	2.6163	26.2558	3.32704	1.09e-05	WRKY transcription factor 28 [(Populus tomentosa x P. bolleana) x P. tomentosa]
up	Unigene20014	Potri.008G063500.1	3.0828	30.9196	3.32621	1.81e-06	uncharacterized protein At2g39910 [Vitis vinifera]
up	Unigene7945	Potri.012G047100.1	1.4991	14.9987	3.32267	0.000888657	similar to GTPase activating protein. [ORG:Malus x domestica]; [ ortholog of At3g17980,At1g73580,At1g48590,AAQ54568,]
up	Unigene33139	Potri.013G140100.1	3.7368	37.1913	3.31509	1.7e-07	ATP synthase subunit alpha [Medicago truncatula]
up	CL14490.Contig1	Potri.017G050300.1	33.5963	333.48	3.31122	3.21e-55	AT5g64310/MSJ1_15 [Arabidopsis thaliana]
up	CL4327.Contig1	Potri.019G121900.1	2.1331	21.041	3.30218	8.58e-05	Kunitz-type protease inhibitor KPI-C2.2 [Populus trichocarpa x Populus deltoides]
up	CL2240.Contig9	Potri.013G010700.1	1.6096	15.8588	3.30051	0.000651323	Calmodulin-binding protein [Arabidopsis thaliana]
up	Unigene9527	Potri.004G143200.1	2.1222	20.9071	3.30036	9.06e-05	probable carboxylesterase 1 [Vitis vinifera]
up	CL3896.Contig1	Potri.018G100400.1	1.6499	16.2473	3.29975	0.000559534	similar to UDP-D-GLUCURONATE 4-EPIMERASE 1; [ ortholog of At4g30440,]
up	Unigene19985		2.7207	26.6673	3.29302	9.99e-06
up	CL5358.Contig1	Potri.016G105700.2	11.4436	112.074	3.29183	1.37e-19	similar to expressed protein in Arabidopsis thaliana; similar to expressed protein in Arabidopsis thaliana; [ co-ortholog (1of4) of At2g37940, At2g29525, At3g54020, ]
up	Unigene36728	Potri.013G010700.2	10.0784	98.1293	3.28342	2.57e-17	predicted protein [Populus trichocarpa]
up	CL5802.Contig4	Potri.001G243300.1	3.4838	33.891	3.28217	6.57e-07	E3 ubiquitin-protein ligase RING1-like [Vitis vinifera]
up	Unigene4207	Potri.009G110700.1	2.2598	21.9743	3.28155	6.21e-05	predicted protein [Populus trichocarpa]
up	CL29.Contig4	Potri.018G095200.1	3.4736	33.6665	3.27681	7.26e-07	similar to xyloglucan endo-1; similar to 4-beta-D-glucanase (EC 3.2.1.-) - adzuki bean. [ORG:Vigna angularis]; [ co-ortholog (13of15) of AAR27065, BAA03922, BAC03237, AAN07898, AAN03485, Q41638, BAA03925, A49539, Q39857, B49539, ]
up	Unigene29680		2.7725	26.7414	3.26982	1.02e-05
up	Unigene5829	Potri.006G233300.1	16.9521	163.39	3.26878	1.1e-27	predicted protein [Populus trichocarpa]
up	CL3442.Contig1	Potri.013G132300.1	1.5879	15.1275	3.25198	0.000927399
up	Unigene23937	Potri.016G117400.1	2.4928	23.732	3.25099	3.36e-05	similar to expressed protein in Arabidopsis thaliana; [ ortholog of At5g01370,]
up	CL4442.Contig5	Potri.013G153400.2	1.7483	16.5844	3.2458	0.00053018	similar to SP8 binding protein homolog - cucumber. [ORG:Cucumis sativus]; [ co-ortholog (5of9) of JC6203, AAC37515, ]
up	Unigene28780	Potri.016G005100.1	1.9932	18.8649	3.24255	0.000220572	similar to phosphatidylinositol-phosphatidylcholine transfer protein SEC14 homolog Ssh1 - soybean. [ORG:Glycine max]; [ co-ortholog (2of2) of T05949, AAB94598, ]
up	Unigene8819	Potri.006G173600.1	9.9091	93.7583	3.24212	1.79e-16	CONSTANS-like zinc finger protein [Medicago truncatula]
up	CL2939.Contig2	Potri.006G044600.5	13.114	123.597	3.23647	3.41e-21	similar to LIGHT STRESS-REGULATED 1; similar to EARLY RESPONSIVE TO DEHYDRATION 15; [ co-ortholog (1of2) of At2g41430, ]
up	Unigene34478	Potri.017G129900.1	5.133	48.3707	3.23626	3.4e-09	similar to RNA and export factor-binding protein; putative; similar to transcriptional coactivator ALY; similar to Mus musculus; similar to EMBL:MMU89876; [ co-ortholog (2of2) of At1g66260, At5g37720, ]
up	Unigene9254	Potri.006G021600.2	13.5586	127.762	3.23617	7.49e-22	similar to hypothetical protein; [ co-ortholog (2of2) of At2g32200, At1g05340, At2g32190, At2g32210, ]
up	CL14199.Contig2	Potri.017G147000.1	18.6166	174.646	3.22977	3.12e-29
up	CL11873.Contig1	Potri.002G013200.1	10.5264	98.5802	3.22729	3.46e-17	dehydrin 2 [Populus alba x Populus tremula var. glandulosa]
up	Unigene30665	Potri.015G000500.1	11.1461	104.043	3.22256	4.91e-18	similar to expressed protein in Arabidopsis thaliana; [ co-ortholog (2of2) of At3g49580, At5g24655, At5g24660, At3g49570, ]
up	CL8820.Contig2	Potri.003G132200.2	18.0934	167.718	3.2125	4.95e-28
up	CL11460.Contig4	Potri.005G248500.1	10.5698	97.7412	3.20902	5.47e-17	4-coumarate--CoA ligase family protein; 4-coumaroyl-CoA synthase family protein; similar to SP|P14912|and SP|P14913 from|Petroselinum crispum ; 4-coumarate--CoA ligase family protein; similar to 4-coumaroyl-CoA synth; [ co-ortholog (1of2) of At1g20510, ]
up	Unigene456	Potri.008G186600.1	2.138	19.7594	3.20821	0.000166092	predicted protein [Populus trichocarpa]
up	CL14403.Contig1	Potri.016G128300.1	6.8112	62.6176	3.20059	2.12e-11	similar to WRKY family transcription factor; similar to member of WRKY Transcription Factor; similar to Group I; [ ortholog of At2g38470,]
up	CL5033.Contig3	Potri.011G136300.1	2.3386	21.4575	3.19776	8.88e-05	similar to expressed protein in Arabidopsis thaliana; similar to expressed protein in Arabidopsis thaliana; similar to expressed protein in Arabidopsis thaliana; [ co-ortholog (1of3) of At3g21700, ]
up	CL6694.Contig3	Potri.006G202200.1	4.3919	40.1274	3.19167	8.52e-08	similar to syntaxin 121 (SYP121); similar to syntaxin-related protein (SYR1); similar to cDNA syntaxin-related protein At-SYR1 (At-Syr1) GI:4206788; similar to SP|Q9ZSD4 Syntaxin 121 (AtSYP121) (Syntaxin-related prot; [ co-ortholog (2of2) of At3g11820, ]
up	Unigene28765	Potri.003G165700.1	6.7817	61.8372	3.18876	3.01e-11	GEM-like protein 5 [Vitis vinifera]
up	Unigene47840	Potri.002G012500.1	1.9175	17.3454	3.17725	0.000439477	cytokinin riboside 5'-monophosphate phosphoribohydrolase LOG5-like isoform 2 [Vitis vinifera]
up	Unigene45586	Potri.001G017900.1	2.6829	24.0302	3.16298	3.62e-05	UPF0481 protein At3g47200-like [Vitis vinifera]
up	CL693.Contig1	Potri.007G047400.2	1.9916	17.7655	3.15708	0.000387039	similar to Probable WRKY transcription factor 15 (WRKY DNA-binding protein 15).; [ co-ortholog (1of2) of At2g23320, ]
up	CL853.Contig10	Potri.001G310500.1	1.7637	15.7087	3.15489	0.000849551	riboflavin biosynthesis protein ribBA, chloroplastic-like [Vitis vinifera]
up	Unigene10764	Potri.013G057500.1	2.0052	17.8473	3.15389	0.000377208
up	CL3896.Contig3	Potri.006G178500.1	3.2268	28.6387	3.14979	6.74e-06	UDP-D-glucuronic acid 4-epimerase [Gossypium hirsutum]
up	CL11443.Contig2	Potri.003G068900.1	8.6738	76.7912	3.1462	1.73e-13	protein TIFY 10A-like [Vitis vinifera]
up	Unigene35607	Potri.003G046100.1	7.6381	67.4201	3.14189	5.19e-12
up	CL11935.Contig1	Potri.010G251800.1	15.497	136.553	3.1394	9.48e-23	zinc finger (B-box type) family protein; [ co-ortholog (1of2) of At3g21150, ]
up	CL13906.Contig1	Potri.011G009900.1	2.5183	22.1659	3.13782	7.67e-05	similar to early-responsive to dehydration protein-related; similar to ERD protein-related; similar to ERD4 protein (early-responsive to dehydration stress) (Arabidopsis thaliana) GI:15375406; similar to early-responsive; [ co-ortholog (1of3) of At4g22120
up	Unigene5017	Potri.001G397200.1	2.1636	18.9549	3.13107	0.00025832	AP2/ERF domain-containing transcription factor [Populus trichocarpa]
up	Unigene17219	Potri.014G091800.1	15.7101	137.473	3.12938	7.72e-23	delta-8 sphingolipid desaturase [Vernicia fordii]
up	CL14257.Contig3	Potri.001G017900.1	2.0724	18.1197	3.12818	0.000355382	UPF0481 protein At3g47200-like [Vitis vinifera]
up	CL4995.Contig6	Potri.006G263600.1	3.3113	28.8841	3.12481	6.58e-06	similar to putative WRKY transcription factor. [ORG:Populus euramericana]; [ co-ortholog (2of2) of CAG27614, ]
up	Unigene3517	Potri.008G171000.1	8.3661	72.8814	3.12292	8.22e-13	similar to expressed protein in Arabidopsis thaliana; similar to Involved in electron flow in Photosystem I. Essential for photoprotection.; [ co-ortholog (2of2) of At2g05620, ]
up	CL5989.Contig1	Potri.001G032400.1	1.8729	16.2944	3.12103	0.000715701	similar to hsr203J homolog. [ORG:Pisum sativum]; [ co-ortholog (3of3) of BAA85654, ]
up	Unigene20034		5.4527	47.3083	3.11705	8.3e-09
up	Unigene50396	Potri.012G023400.1	9.133	79.1386	3.11522	9.25e-14	SAUR family protein [Populus trichocarpa]
up	CL1008.Contig2	Potri.016G024700.1	61.4704	531.667	3.11256	4.74e-83	similar to CALMODULIN 6; [ co-ortholog (2of2) of At3g43810, At5g21274 ]
up	CL417.Contig5	Potri.002G100200.1	2.5143	21.4744	3.09439	0.000108334	histone H3 [Arabidopsis thaliana]
up	Unigene33078	Potri.006G173600.1	11.4424	97.2819	3.08778	1.84e-16
up	CL8170.Contig3	Potri.014G171300.3	4.1958	35.598	3.08478	6.43e-07	similar to heavy-metal-associated domain-containing protein; similar to strong similarity to farnesylated proteins ATFP4 (GI:4097549) and ATFP5 (GI:4097551); [ ortholog of At5g48290,At3g07600,]
up	Unigene9672	Potri.005G163000.1	3.0591	25.8845	3.08091	2.21e-05	predicted protein [Populus trichocarpa]
up	Unigene23852	Potri.002G118400.1	8.8918	75.1287	3.07882	4.97e-13	uncharacterized protein [Arabidopsis thaliana]
up	CL10413.Contig3	Potri.018G098000.1	3.0518	25.7253	3.07546	2.37e-05	NADH dehydrogenase subunit [Medicago truncatula]
up	CL5802.Contig3	Potri.009G034800.2	1.9287	16.2565	3.07532	0.000779835	zinc finger (C3HC4-type RING finger) family protein; similar to C3HC4 type (RING finger); [ co-ortholog (1of2) of At3g46620, At5g59550, ]
up	CL10901.Contig6	Potri.014G081200.1	2.2895	19.2088	3.06866	0.000263207
up	Unigene32132	Potri.005G127300.1	2.5824	21.5193	3.05885	0.00011464
up	CL3357.Contig4	Potri.004G216900.1	10.7641	89.3577	3.05336	4.01e-15	zinc finger (C2H2 type) family protein; similar to C2H2 type; [ ortholog of At5g03510,]
up	CL11355.Contig2	Potri.005G166500.1	7.265	60.2869	3.05281	1.11e-10	F-box family protein; [ co-ortholog (1of2) of At1g22220, ]
up	CL11971.Contig2	Potri.006G173600.1	29.3908	243.453	3.05021	2.08e-38	zinc finger protein CONSTANS-LIKE 5-like [Glycine max]
up	CL4995.Contig4	Potri.006G263600.1	12.3731	102.4	3.04893	4.34e-17	similar to putative WRKY transcription factor. [ORG:Populus euramericana]; [ co-ortholog (2of2) of CAG27614, ]
up	CL1257.Contig3	Potri.013G140100.1	11.5819	95.8035	3.04821	4.39e-16
up	CL1456.Contig7	Potri.010G223300.3	13.4066	110.758	3.04639	2.4e-18	zinc finger (GATA type) family protein; similar to GATA transcription factor 3; similar to Arabidopsis thaliana; similar to Y13650; zinc finger (GATA type) family protein; similar to GATA transcription factor 3; similar to Arabidopsis thaliana; similar to
up	CL2701.Contig4	Potri.002G089800.1	11.4183	94.3253	3.0463	7.48e-16	galactosyltransferase family protein; [ co-ortholog (1of2) of At1g22015, At1g77810, ]
up	CL4148.Contig1	Potri.004G161500.1	11.7399	96.7868	3.04339	3.25e-16	GATA domain class transcription factor [Malus x domestica]
up	CL1459.Contig2	Potri.003G124000.1	3.995	32.9147	3.04246	1.93e-06	CLE15 protein [Glycine max]
up	CL2886.Contig1	Potri.011G158500.1	11.2715	92.6441	3.03902	1.43e-15	reticuline oxidase-like protein-like [Vitis vinifera]
up	CL14373.Contig1	Potri.012G023400.1	89.3701	731.543	3.03308	2.93e-111	SAUR family protein [Populus trichocarpa]
up	CL11867.Contig3	Potri.002G067800.1	21.1136	171.784	3.02435	2.03e-27	similar to expressed protein in Arabidopsis thaliana; [ co-ortholog (1of2) of At1g43630, At1g74450, At1g18740, ]
up	Unigene32863	Potri.005G037600.1	16.4995	134.043	3.02221	9.69e-22	similar to expressed protein in Arabidopsis thaliana; [ co-ortholog (2of2) of At1g54740, ]
up	Unigene12412	Potri.014G127700.1	102.6	831.966	3.01949	8.29e-126	predicted protein [Populus trichocarpa]
up	CL10901.Contig1	Potri.002G157700.3	3.884	31.4159	3.01588	3.59e-06	DNA-binding family protein; remorin family protein; similar to DNA-binding protein gi|601843|Arabidopsis (thaliana ; similar to remorin (Solanum tuberosum) GI:1881585; [ co-ortholog (2of2) of At3g61260, ]
up	Unigene24844	Potri.003G165700.1	8.8568	71.4858	3.0128	2.8e-12
up	CL1632.Contig2	Potri.010G153500.3	6.9637	55.9326	3.00576	6.63e-10	similar to S-adenosylmethionine synthase. [ORG:Pyrus pyrifolia]; [ co-ortholog (1of2) of S66351, P49612, CAA57580, BAB83761, CAA59508, AAF78525, T06592, BAC81656, AAA58772, BAC81654, AAA20112, S53116, P47916, ]
up	Unigene21023	Potri.005G053800.1	2.9215	23.3049	2.99585	6.89e-05	similar to Auxin-induced protein IAA4. [ORG:Pisum sativum]; [ co-ortholog (2of3) of CAA48297, P49679, CAC84712, BAA85822, CAA48298, S39075, ]
up	CL9334.Contig1	Potri.019G038300.1	2.9043	23.1102	2.99227	7.44e-05	src1 protein [Glycine max]
up	CL5772.Contig2	Potri.011G112400.1	3.5863	28.5203	2.99142	1.08e-05	9-cis-epoxycarotenoid dioxygenase NCED1, chloroplastic [Vitis vinifera]
up	CL8170.Contig6	Potri.009G048300.1	18.0049	143.151	2.99108	6.32e-23
up	CL2240.Contig5	Potri.013G010700.1	6.4846	51.311	2.98418	3.72e-09	Calmodulin-binding protein [Arabidopsis thaliana]
up	CL4995.Contig5	Potri.018G019800.4	2.1643	17.0176	2.97506	0.000695402
up	CL4442.Contig1	Potri.019G123500.2	18.9143	148.319	2.97115	1.42e-23	WRKY transcription factor 4 [(Populus tomentosa x P. bolleana) x P. tomentosa]
up	CL8170.Contig2	Potri.009G048300.1	4.233	33.0767	2.96606	2.33e-06
up	Unigene23203	Potri.018G114200.1	29.0963	226.749	2.96219	4.46e-35
up	Unigene46187	Potri.015G142200.1	7.0307	54.7206	2.96034	1.29e-09	calmodulin-binding family protein; [ ortholog of At5g62070,At5g07240,]
up	CL2240.Contig20	Potri.005G020200.1	7.36	57.188	2.95793	5.57e-10	similar to calmodulin-binding protein 60-C. [ORG:Phaseolus vulgaris]; [ co-ortholog (3of9) of AAN65368, CAB71126, AAN65369, ]
up	Unigene23455	Potri.004G202900.2	3.7577	29.0656	2.95139	9.99e-06	uncharacterized protein [Arabidopsis thaliana]
up	CL5658.Contig4	Potri.013G079700.8	2.6772	20.706	2.95125	0.00019275	NAC domain protein, IPR003441 [Populus trichocarpa]
up	Unigene55559	Potri.006G076600.3	2.7359	21.0261	2.94209	0.000175344	similar to expressed protein in Arabidopsis thaliana; similar to DUF266; [ co-ortholog (1of2) of At4g30060, At2g19160, ]
up	Unigene17714	Potri.004G163300.1	65.2288	501.118	2.94157	6.15e-75	similar to Arginine decarboxylase (ARGDC) (ADC). [ORG:Glycine max]; [ ortholog of At2g16500,At4g34710,T06593,Q39827,AAN74941,]
up	CL2308.Contig2	Potri.004G236100.1	2.5436	19.5088	2.93918	0.000303033
up	CL5037.Contig2	Potri.007G080800.2	82.8124	631.701	2.93132	1.06e-93	similar to hypothetical protein. [ORG:Cicer arietinum]; [ ortholog of CAB61744,At5g64850,At5g09960,]
up	Unigene1580	Potri.004G019900.2	41.4544	316.074	2.93067	8.58e-48	predicted protein [Populus trichocarpa]
up	Unigene25247	Potri.001G268500.1	8.2494	62.6928	2.92594	1.02e-10	uncharacterized protein LOC100256779 [Vitis vinifera]
up	Unigene5437	Potri.009G053300.5	6.6627	50.562	2.92387	6.51e-09
up	Unigene2407	Potri.009G058500.1	4.3666	33.0826	2.92149	2.7e-06	Os07g0185900 [Oryza sativa Japonica Group]
up	CL9206.Contig1	Potri.008G013100.1	2.8246	21.3651	2.91914	0.000163447	trans-2,3-enoyl-CoA reductase-like [Glycine max]
up	Unigene34628	Potri.007G080800.2	14.8403	112.237	2.91896	5.62e-18	similar to hypothetical protein. [ORG:Cicer arietinum]; [ ortholog of CAB61744,At5g64850,At5g09960,]
up	CL11808.Contig1	Potri.002G165000.1	14.42	108.139	2.90674	2.55e-17	similar to seed maturation protein PM22; similar to late embryogenesis abundant protein; similar to LEA protein. [ORG:Glycine max]; [ co-ortholog (2of2) of AAA61564, AAD25354, P46519, T06356, AAF64451, At2g46140, ]
up	CL5180.Contig1	Potri.005G248100.1	137.615	1026.6	2.89916	1.21e-149	similar to dehydrin. [ORG:Phaseolus vulgaris]; [ ortholog of At1g76180,AAB00554,At1g20440,At1g20450,]
up	CL11971.Contig1	Potri.T094400.1	69.9947	522.056	2.89889	4.77e-77	CONSTANS-like zinc finger protein [Medicago truncatula]
up	Unigene11993	Potri.012G044900.10	8.7657	65.3366	2.89795	4.97e-11	similar to expressed protein in Arabidopsis thaliana; similar to expression supported by MPSS; [ co-ortholog (1of2) of At1g48500, At3g17860, ]
up	Unigene7615	Potri.002G004000.2	8.4249	62.7882	2.89776	1.18e-10	similar to hydroxymethylglutaryl-CoA reductase. [ORG:Hevea brasiliensis]; [ co-ortholog (1of3) of CAC38916, CAC38918, CAC38917, AAL18929, At1g76490, S14955, AAQ63055, CAA38467, ]
up	CL14249.Contig1	Potri.006G044100.1	2.3149	17.2386	2.89662	0.000738355	similar to dyskerin; putative; similar to nucleolar protein NAP57; putative; similar to SP|P40615|Dyskerin Nucleolar (protein NAP57 {Rattus) {norvegicus} ; similar to supporting; [ co-ortholog (1of2) of At3g57150, ]
up	Unigene12970	Potri.016G041300.1	3.941	29.2622	2.8924	1.11e-05	predicted protein [Populus trichocarpa]
up	Unigene31545	Potri.007G094400.1	19.8876	147.491	2.89068	6.02e-23	unknown [Populus trichocarpa x Populus deltoides]
up	Unigene6935		2.9032	21.4685	2.88651	0.000169495
up	Unigene5592	Potri.003G018500.1	3.5251	26.0585	2.88602	3.43e-05
up	CL5147.Contig1	Potri.002G222700.1	15.8503	117.011	2.88406	1.69e-18	auxin-responsive family protein; similar to auxin-induced protein AIR12 GI:11357190 (Arabidopsis thaliana); [ ortholog of At5g35735,]
up	Unigene31303	Potri.013G083500.1	19.181	140.904	2.87697	6.55e-22
up	Unigene3460	Potri.T091200.1	3.7796	27.738	2.87556	1.98e-05	G-type lectin S-receptor-like serine/threonine-protein kinase At5g24080-like [Vitis vinifera]
up	CL4442.Contig4	Potri.013G153400.1	7.1692	52.3345	2.86788	4.77e-09	similar to SP8 binding protein homolog - cucumber. [ORG:Cucumis sativus]; [ co-ortholog (5of9) of JC6203, AAC37515, ]
up	CL4552.Contig6	Potri.005G252200.1	23.5867	171.178	2.85945	3.87e-26
up	CL10536.Contig2	Potri.010G198100.3	3.9485	28.5902	2.85614	1.56e-05	predicted protein [Populus trichocarpa]
up	Unigene13516	Potri.010G112200.2	23.6885	171.124	2.85278	4.42e-26	mitogen-activated protein kinase 9-like [Vitis vinifera]
up	Unigene32204	Potri.004G162400.6	3.2903	23.7612	2.85232	8.29e-05	similar to latex plastidic aldolase-like protein. [ORG:Hevea brasiliensis]; [ co-ortholog (1of2) of AAM46780, Q01517, AAA33643, AAA33642, Q01516, S29048, S29047, ]
up	CL3605.Contig3	Potri.009G066100.2	4.1567	29.9834	2.85065	9.86e-06	similar to protein kinase MMK4 (EC 2.7.1.-); similar to cold- and drought-induced - alfalfa. [ORG:Medicago sativa]; [ co-ortholog (1of2) of At3g45640, T09622, ]
up	Unigene24314	Potri.005G127200.1	2.4985	17.985	2.84766	0.000622142
up	CL12915.Contig7	Potri.011G043300.1	9.5154	68.2554	2.84261	2.72e-11	similar to calmodulin-binding protein 60-C. [ORG:Phaseolus vulgaris]; [ co-ortholog (6of9) of AAN65368, CAB71126, AAN65369, ]
up	Unigene25007	Potri.002G222700.1	18.3341	131.047	2.83748	2.92e-20	auxin-responsive family protein; similar to auxin-induced protein AIR12 GI:11357190 (Arabidopsis thaliana); [ ortholog of At5g35735,]
up	CL9698.Contig1	Potri.002G001500.1	67.3698	480.628	2.83475	9.56e-70
up	Unigene53044	Potri.T053000.1	7.165	51.0179	2.83196	8.97e-09	BED finger-nbs-lrr resistance protein [Populus trichocarpa]
up	CL1578.Contig2	Potri.006G114800.4	3.0537	21.7368	2.83151	0.000175167	similar to [Segment 5 of 8] Monodehydroascorbate reductase; similar to fruit isozyme (MDAR fruit) (Ascorbate free radical reductase fruit) (AFR reductase fruit). [ORG:Cucumis sativus]; [ ortholog of AAU11490,P83966_2,AAA60979,At3g52880,At3g09940,Q42711,P8
up	Unigene36612	Potri.009G163900.1	3.1521	22.4268	2.83084	0.000138368	uncharacterized protein [Arabidopsis thaliana]
up	CL2207.Contig6	Potri.002G180800.5	4.5561	32.3935	2.82983	4.66e-06	lhy1 [Populus tremula]
up	CL2886.Contig4	Potri.011G158500.1	7.9531	56.4842	2.82826	1.49e-09	reticuline oxidase-like protein-like [Vitis vinifera]
up	CL2939.Contig4	Potri.006G044600.2	91.6354	649.857	2.82614	2.15e-93	similar to LIGHT STRESS-REGULATED 1; similar to EARLY RESPONSIVE TO DEHYDRATION 15; [ co-ortholog (1of2) of At2g41430, ]
up	Unigene7779	Potri.T026900.1	10.632	75.3767	2.82571	2.93e-12	BED finger-nbs-lrr resistance protein [Populus trichocarpa]
up	CL8978.Contig1	Potri.001G079000.10	6.9918	49.5371	2.82477	1.53e-08	ferric reductase-like transmembrane component family protein; similar to ferric-chelate reductase (FRO1) (Pisum sativum) GI:15341529; [ ortholog of At5g49740,At5g49730,]
up	Unigene52163	Potri.008G174100.2	2.6927	18.8983	2.81113	0.000487346	similar to beta-amylase; putative; similar to 1; similar to 4-alpha-D-glucan maltohydrolase; putative; similar to beta-amylase enzyme (Arabidopsis thaliana) GI:6065749; similar to beta-amylase PCT-BMYI from (Solanum tuberosum); [ co-ortholog (1of2) of At3
up	Unigene5935	Potri.013G018600.1	73.3454	513.162	2.80664	1.05e-73	similar to C2 domain-containing protein; similar to src2-like protein; putative; similar to cold-regulated gene SRC2 (Glycine max) GI:2055230; similar to cDNA src2-like protein GI:3426059; [ co-ortholog (1of3) of At1g09070, ]
up	Unigene13973		2.6445	18.4602	2.80335	0.000575944
up	Unigene2545	Potri.016G073700.1	2.9091	20.2399	2.79856	0.00031569	momilactone A synthase-like [Vitis vinifera]
up	Unigene4009	Potri.006G048500.1	3.1667	22.005	2.79678	0.000173488	similar to expressed protein in Arabidopsis thaliana; [ co-ortholog (2of2) of At2g41640, At3g10320, ]
up	Unigene20135	Potri.010G042000.1	5.7292	39.7015	2.79279	4.65e-07	similar to galactinol synthase; putative; similar to galactinol synthase GI:5608497 from (Ajuga reptans); [ co-ortholog (2of3) of At1g60450, At1g60470, ]
up	Unigene10021	Potri.013G139800.1	4.0149	27.8143	2.79239	2.46e-05	Cell wall-associated hydrolase, partial [Medicago truncatula]
up	CL4921.Contig6	Potri.016G131800.1	3.5391	24.4758	2.7899	7.63e-05	similar to hypothetical protein; [ ortholog of At2g14560,At1g33840,At5g01750,At3g16900,At3g11740,]
up	CL1092.Contig2	Potri.017G074800.1	4.3504	30.0858	2.78986	1.16e-05
up	CL1632.Contig1	Potri.010G153500.3	3.1653	21.8866	2.78963	0.000183743	similar to S-adenosylmethionine synthase. [ORG:Pyrus pyrifolia]; [ co-ortholog (1of2) of S66351, P49612, CAA57580, BAB83761, CAA59508, AAF78525, T06592, BAC81656, AAA58772, BAC81654, AAA20112, S53116, P47916, ]
up	CL4391.Contig1	Potri.002G104400.1	218.182	1502.5	2.78376	1.78e-210	mitochondrial substrate carrier family protein; [ co-ortholog (1of2) of At2g22500, ]
up	CL12915.Contig6	Potri.011G043300.1	4.4027	30.185	2.77737	1.17e-05	similar to calmodulin-binding protein 60-C. [ORG:Phaseolus vulgaris]; [ co-ortholog (6of9) of AAN65368, CAB71126, AAN65369, ]
up	CL2308.Contig1	Potri.004G236100.1	39.3587	269.312	2.77453	3.83e-39
up	Unigene25311	Potri.016G131400.2	43.5287	297.422	2.77247	5.09e-43	predicted protein [Populus trichocarpa]
up	Unigene33168	Potri.017G124200.1	5.4395	37.1508	2.77185	1.18e-06	similar to gibberellin-regulated protein 5 (GASA5); similar to gibberellin-responsive protein 5; similar to GASA5 (Arabidopsis thaliana) GI:1289320; [ co-ortholog (1of2) of At3g02885, ]
up	CL1008.Contig1	Potri.016G024700.1	6.2281	42.4626	2.76933	2.07e-07	similar to CALMODULIN 6; [ co-ortholog (2of2) of At3g43810, At5g21274, ]
up	Unigene24173	Potri.002G056900.1	4.9782	33.8414	2.76509	3.61e-06
up	Unigene9847	Potri.012G006300.1	4.1757	28.3709	2.76432	2.22e-05	oxidoreductase, 2OG-Fe oxygenase family protein, expressed [Oryza sativa Japonica Group]
up	CL13025.Contig1	Potri.003G141800.1	17.1512	116.066	2.75857	1.03e-17	glutaredoxin family protein; [ ortholog of At1g64500,]
up	CL6808.Contig5	Potri.012G069800.2	9.3488	63.1766	2.75654	2.6e-10	ABC transporter family protein; similar to AbcA; similar to Dictyostelium discoideum; similar to DDU66526; similar to member of ATH subfamily; [ co-ortholog (1of2) of At5g61690, At5g61730, At3g47730, ]
up	CL3020.Contig2	Potri.013G107100.1	3.9929	26.541	2.73271	4.49e-05
up	CL6959.Contig2	Potri.006G006300.1	10.9395	72.4955	2.72834	1.59e-11	similar to VQ motif-containing protein; [ co-ortholog (2of2) of At3g22160, At4g15120, ]
up	CL6537.Contig1	Potri.010G079000.1	14.5901	96.5109	2.7257	7.72e-15	similar to CBL-interacting protein kinase 4; [ co-ortholog (2of2) of At4g14580, ]
up	CL9116.Contig1	Potri.010G066900.1	30.5811	201.904	2.72296	2.71e-29	similar to expressed protein in Arabidopsis thaliana; similar to Involved in electron flow in Photosystem I. Essential for photoprotection.; [ co-ortholog (1of2) of At2g05620, ]
up	Unigene5826	Potri.006G073400.1	4.508	29.738	2.72175	1.62e-05
up	Unigene15432	Potri.005G037600.1	7.9963	52.6245	2.71833	9.93e-09	similar to expressed protein in Arabidopsis thaliana; [ co-ortholog (2of2) of At1g54740, ]
up	CL2325.Contig2	Potri.013G062300.10	83.821	551.239	2.71729	8.46e-77	dehydrin 3 [Populus alba x Populus tremula var. glandulosa]
up	CL10690.Contig2	Potri.012G048200.1	65.6076	431.286	2.71671	1.77e-60	similar to calcium binding protein. [ORG:Sesbania rostrata]; [ co-ortholog (2of2) of CAC43238, At1g18210, ]
up	Unigene12173	Potri.007G080700.1	3.6944	24.194	2.71124	0.000103684
up	Unigene14753	Potri.016G107800.1	3.4038	22.1882	2.70457	0.000204677	early nodulin-like protein 2-like [Vitis vinifera]
up	Unigene7643	Potri.005G240300.1	2.8073	18.2602	2.70145	0.000760754	similar to expressed protein in Arabidopsis thaliana; [ co-ortholog (1of2) of At1g30755, ]
up	CL4995.Contig3	Potri.006G263600.1	9.511	61.8317	2.70068	5.85e-10	similar to putative WRKY transcription factor. [ORG:Populus euramericana]; [ co-ortholog (2of2) of CAG27614, ]
up	CL4442.Contig6	Potri.019G123500.1	25.8078	167.477	2.69809	2.2e-24	WRKY transcription factor 4 [(Populus tomentosa x P. bolleana) x P. tomentosa]
up	CL11045.Contig1	Potri.001G154200.1	3.7303	24.1623	2.69539	0.000109412	similar to Ethylene responsive element binding factor 5 (AtERF5).; [ co-ortholog (1of2) of At5g47230, At4g17490, ]
up	Unigene27686	Potri.001G234600.1	7.2883	47.1424	2.69337	6.59e-08	uncharacterized protein LOC100248374 [Vitis vinifera]
up	Unigene24846	Potri.012G044300.2	2.9238	18.8919	2.69185	0.000629071	predicted protein [Populus trichocarpa]
up	Unigene2402		4.2241	27.1788	2.68577	4.2e-05
up	CL10690.Contig1	Potri.012G048200.1	14.7275	94.1618	2.67663	2.69e-14	similar to calcium binding protein. [ORG:Sesbania rostrata]; [ co-ortholog (2of2) of CAC43238, At1g18210, ]
up	Unigene9803	Potri.004G148300.1	7.2117	45.9823	2.67267	1.06e-07
up	CL14190.Contig2	Potri.013G070900.1	3.0597	19.4677	2.66962	0.000546213	proline-rich family protein; similar to proline rich extensin domain containing protein; [ ortholog of At5g45350,At4g19200,]
up	Unigene23620	Potri.005G025800.1	16.8819	107.307	2.66819	4.89e-16	similar to RALF-LIKE 23; [ co-ortholog (1of3) of At3g16570, At4g15800, ]
up	CL93.Contig4	Potri.001G320400.3	3.011	19.0416	2.66084	0.000640972	serine hydroxymethyltransferase [Populus tremuloides]
up	CL2318.Contig3	Potri.010G166200.1	4.1699	26.3314	2.6587	6e-05	NAC domain protein, IPR003441 [Populus trichocarpa]
up	Unigene9835	Potri.002G119300.1	34.1417	215.322	2.65689	1.84e-30	zinc-finger protein [Bruguiera gymnorhiza]
up	Unigene26274	Potri.003G032800.3	3.0899	19.4396	2.65337	0.000571985	similar to phospholipase D. [ORG:Ricinus communis]; [ co-ortholog (1of2) of T11695, Q41142, AAB37305, O04865, AAB51392, At1g52570, AAB04095, T10171, At3g15730, ]
up	Unigene35009	Potri.001G295500.1	4.2159	26.5182	2.65307	5.75e-05	C2H2L domain class transcription factor [Malus x domestica]
up	CL8199.Contig2	Potri.009G073200.1	16.5644	104.022	2.65073	1.66e-15	serine/threonine-protein kinase DDB_G0283821-like [Vitis vinifera]
up	CL2438.Contig5	Potri.002G102500.1	9.0891	56.9935	2.64859	3.79e-09	UPF0483 protein AGAP003155 [Vitis vinifera]
up	Unigene21423	Potri.004G148300.1	8.9525	56.0933	2.64747	5.06e-09
up	Unigene17098	Potri.T061700.1	6.4444	40.3135	2.64515	7.3e-07	Beta-glucosidase [Medicago truncatula]
up	Unigene3148	Potri.016G128300.1	7.2275	45.164	2.6436	1.6e-07	similar to WRKY family transcription factor; similar to member of WRKY Transcription Factor; similar to Group I; [ ortholog of At2g38470,]
up	CL6959.Contig1	Potri.006G006300.1	28.6694	179.086	2.64307	1.7e-25	similar to VQ motif-containing protein; [ co-ortholog (2of2) of At3g22160, At4g15120, ]
up	CL11939.Contig4	Potri.003G165000.1	3.821	23.7968	2.63875	0.000144053	similar to expressed protein in Arabidopsis thaliana; similar to expressed protein in Arabidopsis thaliana; similar to expressed protein in Arabidopsis thaliana; [ co-ortholog (1of2) of At5g13220, ]
up	CL8381.Contig4	Potri.013G112800.2	4.5909	28.5283	2.63554	3.19e-05	subtilisin-like protease isoform 1 [Vitis vinifera]
up	CL12805.Contig1	Potri.004G034400.2	3.7266	23.1475	2.63492	0.000179463	F-box family protein; similar to late embryogenesis abundant protein GI:1350540 from (Picea glauca); [ co-ortholog (1of2) of At1g61340, ]
up	Unigene13153	Potri.008G100600.1	4.0254	24.9634	2.63261	0.000100724	similar to C2 domain-containing protein; similar to C2 domain-containing protein; [ co-ortholog (1of2) of At1g48090, ]
up	Unigene9142	Potri.018G130300.1	8.1654	50.6156	2.63199	3.08e-08	similar to expressed protein in Arabidopsis thaliana; [ co-ortholog (1of4) of At5g20190, At1g80130, ]
up	CL14219.Contig5	Potri.003G076800.1	8.5643	53.0808	2.63178	1.43e-08	Glycogenin-2 [Medicago truncatula]
up	CL5420.Contig8	Potri.002G063700.2	23.3611	144.679	2.63067	8.07e-21	choline/ethanolamine kinase [Vitis vinifera]
up	CL13390.Contig2	Potri.007G138100.1	4.9717	30.7538	2.62895	1.61e-05	AP2/ERF domain-containing transcription factor [Populus trichocarpa]
up	Unigene36594	Potri.010G085600.1	4.3746	27.0028	2.62589	5.35e-05	GCN5-related N-acetyltransferase (GNAT) family protein; similar to GNAT family; [ ortholog of At2g32020,At2g32030,]
up	CL12340.Contig2	Potri.013G131900.1	26.341	162.256	2.62289	4.29e-23	similar to expressed protein in Arabidopsis thaliana; [ ortholog of At4g28290,]
up	CL11586.Contig2	Potri.001G091700.1	6.9099	42.5116	2.62112	4.1e-07
up	CL4442.Contig2	Potri.013G153400.1	5.2982	32.5185	2.61769	9.58e-06	similar to SP8 binding protein homolog - cucumber. [ORG:Cucumis sativus]; [ co-ortholog (5of9) of JC6203, AAC37515, ]
up	CL5385.Contig4	Potri.006G097500.1	6.5305	40.013	2.6152	9.21e-07	transferase family protein; [ co-ortholog (1of2) of At5g01210, ]
up	CL1188.Contig1	Potri.019G056400.1	14.5966	89.174	2.61099	2.46e-13	similar to expressed protein in Arabidopsis thaliana; [ ortholog of At3g56290,]
up	Unigene7975	Potri.005G237300.5	4.102	25.0031	2.60771	0.000106966	predicted protein [Populus trichocarpa]
up	CL11570.Contig3	Potri.017G017200.1	10.9837	66.7847	2.60415	2.49e-10	glutaredoxin [Populus trichocarpa]
up	CL8299.Contig1	Potri.011G092600.1	19.9881	121.217	2.60037	1.61e-17	ATP synthase subunit H family protein; similar to Swiss-Prot:O15342 Vacuolar ATP synthase subunit H (5-ATPase H subunit) (Vacuolar proton pump H subunit) (5-ATPase M9.2 subunit) (5-ATPase 9.2 kDa membrane accessory protein) (Homo sapiens); similar to ATP;
up	CL13025.Contig2	Potri.003G141800.1	149.136	903.807	2.59939	1.21e-119	glutaredoxin family protein; [ ortholog of At1g64500]
up	CL1257.Contig1	Potri.011G075000.1	7.6614	45.8365	2.58082	1.8e-07	Ycf68 protein [Medicago truncatula]
up	Unigene26188	Potri.T001700.1	3.9707	23.7281	2.57913	0.000174005	TIR-NBS type disease resistance protein [Populus trichocarpa]
up	CL9230.Contig1	Potri.014G025500.1	4.3504	25.9534	2.5767	8.7e-05	transferase family protein; similar to anthranilate N-hydroxycinnamoyl/benzoyltransferase; similar to Dianthus caryophyllus (gi:2239091); [ ortholog of At5g07850,At5g42830,]
up	CL12714.Contig2	Potri.010G194100.1	3.4002	20.114	2.56451	0.000567368	similar to phosphate translocator-related; similar to low similarity to phosphoenolpyruvate/phosphate translocator precursor (Mesembryanthemum crystallinum) GI:9295275; similar to phosphate translocator (Nicotiana tabacum) GI:403023; [ co-ortholog (1of2)
up	Unigene22970	Potri.007G048900.1	21.757	128.615	2.56351	2.93e-18	MYB6 [Malus x domestica]
up	CL5381.Contig1	Potri.001G058600.1	4.2995	25.4088	2.56309	0.000107553	squamosa promoter-binding-like protein 16 [Vitis vinifera]
up	CL396.Contig2	Potri.010G137000.1	3.5012	20.6591	2.56086	0.00048175	similar to glucosyltransferase like protein. [ORG:Vigna angularis]; [ ortholog of At5g03490,At1g51210,BAB86922,]
up	Unigene33153	Potri.004G148300.1	4.2405	24.9963	2.55941	0.00012373
up	Unigene28779	Potri.006G044300.1	133.31	783.574	2.55529	2.67e-102	predicted protein [Populus trichocarpa]
up	CL12729.Contig1	Potri.001G231300.1	21.6828	126.475	2.54423	7.35e-18	similar to expressed protein in Arabidopsis thaliana; [ co-ortholog (1of2) of At2g31940, ]
up	Unigene27458		5.0302	29.3225	2.54332	3.4e-05
up	Unigene19130	Potri.016G016700.1	7.9274	46.1692	2.54201	2e-07	UDP-glucose flavonoid 3-O-glucosyltransferase 6 [Vitis vinifera]
up	CL994.Contig7	Potri.012G044900.9	5.0592	29.3028	2.53406	3.54e-05	similar to expressed protein in Arabidopsis thaliana; similar to expression supported by MPSS; [ co-ortholog (1of2) of At1g48500, At3g17860, ]
up	CL8900.Contig2	Potri.004G199300.1	4.2603	24.6253	2.53111	0.000151153	F-box family protein; similar to SKP1 interacting partner 2 (SKIP2) TIGR_Ath1:At5g67250; [ co-ortholog (1of2) of At2g27310, ]
up	Unigene9495	Potri.010G116000.1	4.8797	28.1778	2.52969	5.07e-05
up	Unigene9826	Potri.001G303600.1	8.1807	47.1181	2.52599	1.64e-07	UDP-glycosyltransferase 73B4-like [Glycine max]
up	Unigene24568	Potri.006G112800.1	8.0591	46.1762	2.51846	2.27e-07	similar to expressed protein in Arabidopsis thaliana; similar to hin1 protein; similar to Nicotiana tabacum; similar to PIR:T03265; [ co-ortholog (2of2) of At3g54200, ]
up	CL9389.Contig4	Potri.003G190000.1	4.8311	27.6318	2.51591	6.29e-05	similar to DNAJ heat shock N-terminal domain-containing protein; similar to cell division protein-related; similar to GlsA (Volvox carteri f. nagariensis) GI:4633129; [ co-ortholog (1of2) of At3g11450, At5g06110, ]
up	CL8102.Contig4	Potri.009G167400.1	3.6342	20.7779	2.51534	0.000520884	probable serine/threonine-protein kinase Cx32, chloroplastic-like isoform 1 [Vitis vinifera]
up	CL4995.Contig2	Potri.018G019800.5	19.4524	111.066	2.5134	1.07e-15	similar to putative WRKY transcription factor. [ORG:Populus euramericana]; [ co-ortholog (1of2) of CAG27614, ]
up	Unigene11106	Potri.004G148300.1	11.9665	67.833	2.50299	4e-10
up	Unigene28556	Potri.010G066900.1	6.7379	38.0627	2.49801	2.87e-06	similar to expressed protein in Arabidopsis thaliana; similar to Involved in electron flow in Photosystem I. Essential for photoprotection.; [ co-ortholog (1of2) of At2g05620, ]
up	CL12828.Contig1	Potri.005G239300.1	16.8564	95.1131	2.49635	1.41e-13	similar to Chlorophyll a-b binding protein 2; similar to chloroplast precursor (LHCII type I CAB-2) (LHCP). [ORG:Glycine max]
up	Unigene36759	Potri.013G098900.1	24.1542	135.903	2.49223	1.02e-18	similar to disease resistance protein-related; similar to LRR protein-related; similar to Hcr2-5D (Lycopersicon esculentum) gi|3894393|gb|AAC78596|; [ co-ortholog (1of3) of At1g33590, ]
up	Unigene25520	Potri.010G187900.2	5.2762	29.6821	2.49202	3.66e-05	zinc finger (CCCH-type) family protein; [ co-ortholog (1of3) of At2g40140, At3g55980, ]
up	Unigene31287	Potri.008G099300.1	9.5221	53.5358	2.49115	2.98e-08	similar to S-adenosylmethionine synthase. [ORG:Pyrus pyrifolia]; [ co-ortholog (2of2) of S66351, P49612, CAA57580, BAB83761, CAA59508, AAF78525, T06592, BAC81656, AAA58772, BAC81654, AAA20112, S53116, P47916, ]
up	CL2488.Contig8	Potri.008G174100.2	33.5685	188.505	2.48942	2.56e-25	similar to beta-amylase; putative; similar to 1; similar to 4-alpha-D-glucan maltohydrolase; putative; similar to beta-amylase enzyme (Arabidopsis thaliana) GI:6065749; similar to beta-amylase PCT-BMYI from (Solanum tuberosum); [ co-ortholog (1of2) of At3
up	CL3020.Contig5	Potri.T150800.1	6.3055	35.3913	2.48871	6.66e-06
up	Unigene2175	Potri.013G130300.1	13.2328	74.1968	2.48724	7.03e-11
up	Unigene45785	Potri.005G164000.1	3.4489	19.2363	2.47962	0.000917539
up	CL14403.Contig6	Potri.016G128300.1	7.0072	39.0718	2.47922	2.32e-06	similar to WRKY family transcription factor; similar to member of WRKY Transcription Factor; similar to Group I; [ ortholog of At2g38470,]
up	CL5802.Contig2	Potri.001G243300.1	8.5158	47.4215	2.47733	1.97e-07	E3 ubiquitin-protein ligase RING1-like [Vitis vinifera]
up	Unigene34006		6.3897	35.4007	2.46996	7.2e-06
up	Unigene29085		4.0628	22.4425	2.46569	0.000356938
up	Unigene17351	Potri.009G089400.1	11.1737	61.6554	2.46412	3.31e-09	zinc finger protein ZAT10-like [Vitis vinifera]
up	Unigene26957	Potri.007G080600.2	3.6266	19.9693	2.46109	0.000767148	ABC transporter family protein; similar to member of GCN subfamily; [ co-ortholog (1of2) of At5g64840, At5g09930, ]
up	Unigene32822	Potri.009G047600.1	9.1318	50.1958	2.4586	9.75e-08	f-box family protein [Populus trichocarpa]
up	Unigene12888	Potri.016G083900.1	24.8785	136.344	2.45428	1.65e-18
up	Unigene9544	Potri.019G124100.1	8.4929	46.51	2.45321	2.96e-07	PRA1 family protein B4-like [Vitis vinifera]
up	Unigene31652	Potri.001G435400.1	4.6288	25.2979	2.45031	0.000157926	predicted protein [Populus trichocarpa]
up	CL2922.Contig2	Potri.009G007600.1	3.943	21.5468	2.45011	0.000488893	uncharacterized protein LOC100797817 [Glycine max]
up	Unigene12823	Potri.002G180800.5	44.9153	245	2.4475	6.97e-32
up	Unigene29218	Potri.001G088900.1	18.191	99.2237	2.44746	7.53e-14
up	Unigene21208	Potri.005G204600.1	6.7135	36.5849	2.44611	5.64e-06	aspartic proteinase nepenthesin-2-like [Vitis vinifera]
up	Unigene13579	Potri.012G048700.1	80.5344	437.604	2.44195	1.87e-55	similar to UTP-glucose glucosyltransferase. [ORG:Manihot esculenta]; [ co-ortholog (1of2) of CAA54610, BAB86932, Q40286, ]
up	CL2325.Contig3	Potri.013G062100.1	8.2859	44.9999	2.44119	4.92e-07	dehydrin 3 [Populus alba x Populus tremula var. glandulosa]
up	Unigene3926	Potri.002G187400.1	7.8877	42.8254	2.44079	9.29e-07	multidrug/pheromone exporter, MDR family, ABC transporter family [Populus trichocarpa]
up	Unigene3491		4.5806	24.7977	2.4366	0.000191501	hypothetical protein MTR_1g088790 [Medicago truncatula]
up	CL6457.Contig3		10.9934	59.4138	2.43416	7.9e-09
up	CL9116.Contig5	Potri.008G171000.1	35.6453	192.552	2.43347	2.84e-25	similar to expressed protein in Arabidopsis thaliana; similar to Involved in electron flow in Photosystem I. Essential for photoprotection.; [ co-ortholog (2of2) of At2g05620, ]
up	CL7185.Contig1	Potri.003G109300.1	4.0356	21.7796	2.43212	0.000478848
up	Unigene11498	Potri.T091700.2	7.9397	42.7845	2.42993	9.96e-07	light-inducible protein ATLS1 [Elaeis guineensis]
up	Unigene34113	Potri.012G082700.2	3.9538	21.2893	2.42882	0.000559829
up	CL7178.Contig2	Potri.003G032800.1	7.542	40.4726	2.42393	2.01e-06	similar to phospholipase D. [ORG:Ricinus communis]; [ co-ortholog (1of2) of T11695, Q41142, AAB37305, O04865, AAB51392, At1g52570, AAB04095, T10171, At3g15730, ]
up	Unigene26121	Potri.012G131300.2	5.5164	29.4912	2.41849	5.08e-05	similar to CATIONIC AMINO ACID TRANSPORTER 1; [ co-ortholog (1of3) of At4g21120, ]
up	CL8170.Contig4	Potri.009G048100.1	4.2686	22.8125	2.41799	0.000366044
up	CL8170.Contig5	Potri.009G048100.1	9.0611	48.3854	2.41681	2.12e-07
up	CL8282.Contig1	Potri.018G075900.1	5.0543	26.9833	2.41648	0.000106949	predicted protein [Populus trichocarpa]
up	Unigene27849	Potri.005G180200.2	13.0112	69.46	2.41643	5.1e-10	no apical meristem (NAM) family protein; similar to NAC domain protein NAM GB:AAD17313 GI:4325282 from (Arabidopsis thaliana); a large family of putative transcriptional activators with NA family member; [ co-ortholog (2of2) of At1g01720, ]
up	CL13013.Contig2	Potri.011G131100.1	7.851	41.9112	2.41639	1.38e-06	GRAS family transcription factor [Populus trichocarpa]
up	CL5357.Contig4	Potri.012G131300.2	4.3502	23.0786	2.4074	0.000348894	similar to CATIONIC AMINO ACID TRANSPORTER 1; [ co-ortholog (1of3) of At4g21120, ]
up	Unigene11022	Potri.004G021500.4	11.7509	62.2275	2.40478	4.39e-09
up	CL11139.Contig11	Potri.016G083900.1	6.0527	31.9848	2.40174	2.61e-05
up	CL5031.Contig2	Potri.019G042500.1	6.5338	34.5115	2.40108	1.26e-05	Nucleotide-diphospho-sugar transferases superfamily protein [Arabidopsis thaliana]
up	Unigene34341	Potri.004G021500.5	9.5896	50.5709	2.39876	1.27e-07	polyubiquitin containing 7 ubiquitin monomers [Zea mays]
up	CL4148.Contig5	Potri.004G161500.1	4.8409	25.3691	2.38973	0.000187812	GATA domain class transcription factor [Malus x domestica]
up	Unigene24734	Potri.015G062100.6	12.5265	65.6375	2.38954	1.89e-09
up	CL3519.Contig1	Potri.004G135200.2	26.3129	137.321	2.38372	4.03e-18	4,5-DOPA dioxygenase extradiol-like protein
up	CL2588.Contig2	Potri.009G080700.1	11.9073	62.0549	2.3817	5.51e-09	methionine sulfoxide reductase type [Populus trichocarpa]
up	Unigene25015	Potri.004G039100.1	6.237	32.503	2.38165	2.44e-05	probable polyol transporter 4 [Vitis vinifera]
up	CL11884.Contig4	Potri.002G256900.4	4.4805	23.2952	2.3783	0.00035702
up	CL12794.Contig1	Potri.008G127600.1	24.545	127.59	2.37802	6.58e-17	probable ribose-5-phosphate isomerase-like [Vitis vinifera]
up	Unigene7963	Potri.002G187400.1	8.4487	43.8844	2.37691	9.66e-07	multidrug/pheromone exporter, MDR family, ABC transporter family [Populus trichocarpa]
up	Unigene26528	Potri.009G073000.1	8.3316	43.2307	2.37539	1.17e-06	similar to protein phosphatase 2C - alfalfa. [ORG:Medicago sativa]; [ co-ortholog (6of6) of T09640, CAA72341, ]
up	Unigene6084	Potri.005G163000.1	4.1565	21.5128	2.37175	0.000613203
up	CL1592.Contig5	Potri.008G054700.1	25.8603	133.365	2.36656	1.6e-17	similar to heat shock protein 70 cognate. [ORG:Salix gilgiana]
up	CL4059.Contig3	Potri.018G111200.1	6.1575	31.619	2.36038	3.43e-05	similar to calmodulin-binding protein 60-D. [ORG:Phaseolus vulgaris]; [ co-ortholog (2of3) of At4g31000, At2g24300, AAN65370, ]
up	Unigene8840	Potri.011G115600.1	31.7464	162.845	2.35884	5.56e-21	similar to Ethylene responsive element binding factor 4 (AtERF4).; [ co-ortholog (2of2) of At3g15210, At1g53170, ]
up	CL4762.Contig1	Potri.001G397200.1	10.3279	52.7684	2.35313	9.15e-08	AP2/ERF domain-containing transcription factor [Populus trichocarpa]
up	CL10786.Contig3	Potri.010G201300.2	7.1729	36.59	2.35082	8.72e-06	RING finger protein [Medicago truncatula]
up	CL2279.Contig1	Potri.007G048200.1	5.2331	26.6447	2.34811	0.000149247	F-box protein SKIP2 [Arabidopsis thaliana]
up	Unigene38540	Potri.004G152300.1	33.874	172.347	2.34707	5.28e-22	polyol transporter [Populus trichocarpa]
up	CL4574.Contig1	Potri.005G255500.1	5.152	26.0729	2.33935	0.000181151
up	CL5783.Contig8	Potri.004G148300.1	15.6411	78.9261	2.33516	7.63e-11
up	Unigene24191	Potri.011G106400.1	4.3698	22.0432	2.33469	0.000584225	similar to receptor-like protein kinase. [ORG:Fagus sylvatica]; [ co-ortholog (1of3) of At1g53440, CAE54078, ]
up	CL8294.Contig1	Potri.015G027700.1	13.8845	69.9991	2.33386	8.96e-10	anthocyanidin 5,3-O-glucosyltransferase-like [Vitis vinifera]
up	CL4921.Contig8	Potri.T175800.1	15.446	77.8677	2.33379	1.03e-10	tubby structurally-related protein [Carica papaya]
up	CL6695.Contig3	Potri.009G016600.1	51.7877	261.02	2.33348	2.73e-32	similar to expressed protein in Arabidopsis thaliana; [ co-ortholog (2of2) of At5g22090, ]
up	CL8180.Contig1	Potri.005G180200.2	9.3397	46.7022	2.32204	6.01e-07	no apical meristem (NAM) family protein; similar to NAC domain protein NAM GB:AAD17313 GI:4325282 from (Arabidopsis thaliana); a large family of putative transcriptional activators with NA family member; [ co-ortholog (2of2) of At1g01720, ]
up	Unigene25186	Potri.016G004400.1	4.5806	22.8557	2.31895	0.000484889
up	Unigene423	Potri.005G078700.11	10.5803	52.6577	2.31526	1.21e-07	similar to 1L-myo-inositol 1-phosphate synthase. [ORG:Phaseolus vulgaris]; [ co-ortholog (1of2) of AAA91164, AAK72098, At2g22240, T10964, At4g39800, AAK69514, AAK49896, Q41107, CAH68559, ]
up	CL12352.Contig2	Potri.018G087400.1	9.3891	46.6114	2.31162	6.56e-07	similar to expressed protein in Arabidopsis thaliana; similar to expressed protein in Arabidopsis thaliana; [ co-ortholog (2of2) of At2g44260, ]
up	Unigene25151	Potri.008G119600.1	7.0297	34.8502	2.30963	1.72e-05	glycolipid transfer protein [Arabidopsis thaliana]
up	CL1285.Contig6	Potri.014G115500.1	5.319	26.361	2.30918	0.00018514	probable protein phosphatase 2C 49-like [Glycine max]
up	CL3270.Contig6	Potri.002G168700.1	8.0109	39.6842	2.30853	4.51e-06	WRKY transcription factor 6 [(Populus tomentosa x P. bolleana) x P. tomentosa]
up	CL3683.Contig3	Potri.004G148400.1	6.7593	33.4566	2.30735	2.56e-05	vegetative incompatibility protein HET-E-1-like [Vitis vinifera]
up	Unigene5841	Potri.010G251000.1	26.9484	132.561	2.29838	6.15e-17
up	CL12448.Contig2	Potri.011G109500.1	17.4646	85.3924	2.28967	2.12e-11	orf [Ricinus communis]
up	Unigene528	Potri.007G047400.1	11.6229	56.6334	2.28468	5.09e-08	similar to Probable WRKY transcription factor 15 (WRKY DNA-binding protein 15).; [ co-ortholog (1of2) of At2g23320, ]
up	Unigene36620		5.6725	27.6184	2.28357	0.00014263
up	Unigene32799	Potri.005G257900.3	4.3054	20.9544	2.28303	0.000924225
up	Unigene21352	Potri.011G128900.2	5.2756	25.5933	2.27836	0.000255277	G-type lectin S-receptor-like serine/threonine-protein kinase At4g27290-like [Vitis vinifera]
up	CL8132.Contig2	Potri.009G167800.1	38.4394	186.098	2.2754	6.58e-23
up	CL14182.Contig2	Potri.013G001600.3	22.3337	108.033	2.27418	6.11e-14	similar to Hydrophobic protein RCI2A (Low temperature and salt responsive protein LTI6A).; [ ortholog of At3g05880,]
up	Unigene32539	Potri.008G119600.1	15.8834	76.5878	2.26959	2.74e-10
up	CL5006.Contig1	Potri.016G019100.1	5.4202	26.0357	2.26407	0.000237176
up	CL9351.Contig3	Potri.006G188500.1	9.6528	46.345	2.26339	9.42e-07	60S ribosomal protein L39 [Vernicia fordii]
up	Unigene34477	Potri.017G129900.1	6.4738	31.0616	2.26245	5.99e-05	similar to RNA and export factor-binding protein; putative; similar to transcriptional coactivator ALY; similar to Mus musculus; similar to EMBL:MMU89876; [ co-ortholog (2of2) of At1g66260, At5g37720, ]
up	CL7920.Contig1	Potri.004G121800.1	18.7446	89.883	2.26157	8.76e-12	similar to AOBP (ascorbate oxidase promoter-binding protein). [ORG:Cucurbita maxima]; [ ortholog of BAA08094,At5g62430,]
up	Unigene35985	Potri.010G045800.1	5.4967	26.3087	2.2589	0.000223977
up	CL5754.Contig1	Potri.009G132000.1	16.9864	81.0328	2.25413	9.86e-11	glycine-rich protein 2-like [Vitis vinifera]
up	CL1740.Contig9	Potri.016G005100.1	30.0675	143.433	2.2541	7.53e-18	similar to phosphatidylinositol-phosphatidylcholine transfer protein SEC14 homolog Ssh1 - soybean. [ORG:Glycine max]; [ co-ortholog (2of2) of T05949, AAB94598, ]
up	Unigene22096	Potri.004G121800.1	52.2786	248.923	2.25141	9.26e-30	similar to AOBP (ascorbate oxidase promoter-binding protein). [ORG:Cucurbita maxima]; [ ortholog of BAA08094,At5g62430,]
up	CL14190.Contig1	Potri.013G070900.2	20.0162	95.0967	2.24823	2.6e-12	proline-rich family protein; similar to proline rich extensin domain containing protein; [ ortholog of At5g45350,At4g19200,]
up	CL7920.Contig2	Potri.017G084600.1	67.0908	318.724	2.24812	1.43e-37	Dof3 protein [Jatropha curcas]
up	Unigene9621	Potri.010G127600.1	22.7067	107.378	2.24151	1.14e-13	similar to expressed protein in Arabidopsis thaliana; similar to PrMC3 (Pinus radiata) GI:5487873; [ co-ortholog (2of2) of At1g68620, ]
up	Unigene32898		4.923	23.2659	2.24061	0.000550603
up	CL13044.Contig2	Potri.019G128100.1	73.8394	345.454	2.22603	3.71e-40	similar to CBL-interacting protein kinase 11 (CIPK11); similar to CBL-interacting protein kinase 11 (Arabidopsis thaliana) gi|13249121|gb|AAK16686|; similar to cDNA CBL-interacting pro; [ co-ortholog (2of2) of At2g30360, ]
up	CL10984.Contig1		10.6648	49.856	2.22491	4.71e-07	Cell wall-associated hydrolase, partial [Medicago truncatula]
up	CL6193.Contig16	Potri.007G011200.1	6.7437	31.5156	2.22445	6.2e-05	similar to Phosphoenolpyruvate carboxykinase [ATP] (EC 4.1.1.49) (PEP carboxykinase) (Phosphoenolpyruvate carboxylase) (PEPCK).; [ co-ortholog (1of2) of At4g37870, ]
up	CL6268.Contig2	Potri.004G149100.3	42.1514	196.85	2.22344	1.43e-23	WCOR413-like protein [Citrus limon]
up	CL2515.Contig22	Potri.003G141900.1	36.5867	170.53	2.22063	1.31e-20	similar to expressed protein in Arabidopsis thaliana; similar to gda-1 (Pisum sativum) GI:2765418; [ co-ortholog (1of2) of At5g42050, ]
up	CL13158.Contig1	Potri.001G325100.1	8.8504	41.1844	2.21828	4.85e-06	NAC domain protein, IPR003441 [Populus trichocarpa]
up	Unigene2974	Potri.011G021600.1	5.8064	26.8877	2.21123	0.000226992
up	Unigene29037	Potri.007G099400.2	11.7678	54.4116	2.20907	1.59e-07
up	Unigene8921	Potri.006G110000.1	5.826	26.8694	2.20539	0.000233042
up	CL591.Contig4	Potri.002G114200.1	5.4003	24.8795	2.20385	0.000400234	glycosyl transferase family 2 protein; similar to cellulose synthase from Agrobacterium tumeficiens (gi:710492) and Agrobacterium radiobacter (gi:710493); similar to encodes a gene similar to; [ ortholog of At4g07960,]
up	Unigene17511	Potri.018G097700.1	5.9254	27.244	2.20095	0.000214241	Probable alpha,alpha-trehalose-phosphate synthase
up	CL14104.Contig1	Potri.010G146200.5	11.1218	51.133	2.20086	3.96e-07	pherophorin-dz1 protein [Volvox carteri f. nagariensis]
up	CL3199.Contig2	Potri.T113400.1	21.1628	97.0609	2.19736	2.94e-12	predicted protein [Populus trichocarpa]
up	Unigene755		6.436	29.4568	2.19436	0.000121775	integral membrane single C2 domain protein [Populus trichocarpa]
up	Unigene36900	Potri.005G180200.2	38.5449	176.122	2.19196	6e-21	no apical meristem (NAM) family protein; similar to NAC domain protein NAM GB:AAD17313 GI:4325282 from (Arabidopsis thaliana); a large family of putative transcriptional activators with NA family member; [ co-ortholog (2of2) of At1g01720, ]
up	CL237.Contig7	Potri.016G117500.5	10.3301	47.0158	2.18629	1.27e-06	similar to omega-3 desaturase. [ORG:Vernicia fordii]; [ co-ortholog (3of3) of AAC98967, AAD13527, AAA61776, BAB18135, JQ2339, BAD36812, AAO24265, CAB45155, AAN17502, P48621, AAN17504, ]
up	CL8203.Contig5	Potri.007G099400.2	66.5512	302.427	2.18405	1.17e-34	NAC domain protein, IPR003441 [Populus trichocarpa]
up	Unigene31141	Potri.001G253300.11	8.1091	36.6044	2.1744	2.03e-05	similar to aminotransferase 2. [ORG:Cucumis melo]; [ co-ortholog (1of2) of AAL62332, At2g13360, AAQ56194, AAQ56193, AAQ56192, AAL47679, ]
up	CL5539.Contig1	Potri.001G158900.1	6.4289	28.9041	2.16863	0.000156163	similar to Copper-transporting ATPase RAN1 (EC 3.6.3.4) (Responsive-to-antagonist 1).; [ co-ortholog (1of2) of At5g44790, ]
up	CL3549.Contig1	Potri.004G005900.1	10.82	48.598	2.1672	9.54e-07	early-responsive to dehydration-related protein [Populus euphratica]
up	Unigene30755	Potri.014G185600.1	8.4262	37.7387	2.16309	1.6e-05
up	Unigene5205	Potri.018G045800.2	8.2694	36.9311	2.15898	2.02e-05
up	CL5261.Contig4	Potri.010G182200.1	6.3103	28.1371	2.15669	0.00020011
up	CL3935.Contig1	Potri.001G241800.1	27.709	123.364	2.15449	7.12e-15	GRAS family transcription factor [Populus trichocarpa]
up	Unigene11555	Potri.019G054800.3	15.2407	67.8199	2.15378	7.96e-09	similar to thioredoxin f precursor - garden pea. [ORG:Pisum sativum]; [ ortholog of S20929,At5g16400,At3g02730,]
up	Unigene16604	Potri.002G154700.1	6.8222	30.332	2.15253	0.000114807	similar to homeodomain protein. [ORG:Malus x domestica]; [ co-ortholog (2of2) of At4g00730, AAC79430, ]
up	Unigene31793	Potri.009G168800.1	14.2889	63.4921	2.15168	2.42e-08	predicted protein [Populus trichocarpa]
up	Unigene17612	Potri.006G263500.1	10.9905	48.8124	2.15099	1e-06	similar to CBL-INTERACTING PROTEIN KINASE 25; [ co-ortholog (1of2) of At5g25110, ]
up	Unigene9032	Potri.004G106800.1	11.0619	49.1241	2.15083	9.29e-07	similar to S-adenosylmethionine decarboxylase. [ORG:Malus x domestica]; [ co-ortholog (2of2) of At3g02470, At5g15950, BAC55114, ]
up	CL3908.Contig2	Potri.003G203800.1	8.1884	36.3101	2.14872	2.49e-05	NAD-dependent glycerol-3-phosphate dehydrogenase family protein; weakly similar to SP|P46919|Glycerol 3-phosphate-dehydrogenase NAD (P(+)+) (EC 1.1.1.94) {{Bacillus subtilis}}; [ co-ortholog (2of2) of At3g07690, ]
up	CL1305.Contig3	Potri.003G137700.1	6.5357	28.9656	2.14793	0.000166895	predicted protein [Populus trichocarpa]
up	Unigene13528	Potri.010G109100.2	60.2684	265.323	2.13827	6.32e-30	protein PLANT CADMIUM RESISTANCE 2-like [Glycine max]
up	Unigene34576	Potri.006G199100.1	7.2893	32.0408	2.13606	7.92e-05	similar to Probable mannitol dehydrogenase 1 (EC 1.1.1.255) (NAD-dependent mannitol dehydrogenase 1).; [ ortholog of At4g37980,]
up	Unigene27436	Potri.001G070700.1	6.2658	27.478	2.13271	0.000260564	similar to expressed protein in Arabidopsis thaliana; [ co-ortholog (2of2) of At1g28190, ]
up	Unigene13588	Potri.010G046900.1	5.7965	25.3998	2.13156	0.000448508	predicted protein [Populus trichocarpa]
up	CL13622.Contig2	Potri.002G020800.1	42.2639	184.034	2.12247	4.33e-21	chaperone protein dnaJ 11, chloroplastic-like [Vitis vinifera]
up	CL4921.Contig7	Potri.016G131300.2	18.3688	79.9501	2.12184	5.28e-10	tubby structurally-related protein [Carica papaya]
up	Unigene20682	Potri.005G252200.1	20.6127	89.4855	2.11812	5.24e-11	bromodomain protein [Populus trichocarpa]
up	CL328.Contig25	Potri.009G150600.2	10.8983	47.2788	2.11709	1.84e-06	similar to UDP-D-APIOSE/UDP-D-XYLOSE SYNTHASE 1; [ co-ortholog (2of2) of At2g27860, At1g08200, ]
up	CL4027.Contig7	Potri.001G079000.4	7.0758	30.6641	2.11559	0.000123189	ferric reductase-like transmembrane component family protein; similar to ferric-chelate reductase (FRO1) (Pisum sativum) GI:15341529; [ ortholog of At5g49740,At5g49730,]
up	Unigene12181	Potri.008G007800.1	6.3998	27.7211	2.11489	0.00026215	predicted protein [Populus trichocarpa]
up	Unigene36596		16.5729	71.6295	2.11173	4.56e-09
up	CL7093.Contig10	Potri.004G106800.2	6.5277	28.1793	2.10999	0.000237659	similar to S-adenosylmethionine decarboxylase. [ORG:Malus x domestica]; [ co-ortholog (2of2) of At3g02470, At5g15950, BAC55114, ]
up	CL4515.Contig2	Potri.008G017300.1	24.5437	105.618	2.10543	1.19e-12	similar to 40S ribosomal protein S17 (RPS17B); [ co-ortholog (2of2) of At2g05220, At2g04390, At5g04800, ]
up	Unigene8633	Potri.017G114600.5	18.5612	79.8145	2.10436	6.59e-10	similar to Ribulose bisphosphate carboxylase small chain 1A; similar to chloroplast precursor (EC 4.1.1.39) (RuBisCO small subunit 1A).; [ co-ortholog (1of2) of At1g67090, ]
up	CL11570.Contig1	Potri.007G134800.1	6.7526	29.0176	2.10341	0.000197077	glutaredoxin [Populus trichocarpa]
up	CL2530.Contig1	Potri.014G038700.1	6.6958	28.6711	2.09827	0.000219726	cytochrome P450 allene oxide synthase [Populus trichocarpa]
up	CL4942.Contig1	Potri.008G103900.1	7.9654	34.05	2.09584	5.72e-05	similar to hypersensitive reaction associated Ca2+-binding protein. [ORG:Phaseolus vulgaris]; [ co-ortholog (1of2) of At5g49480, AAD47213, ]
up	Unigene19388	Potri.019G007700.1	7.4134	31.677	2.09523	0.000104118	G-type lectin S-receptor-like serine/threonine-protein kinase RLK1-like [Vitis vinifera]
up	Unigene21080	Potri.009G094100.1	80.0973	341.721	2.09299	3.62e-37	similar to expressed protein in Arabidopsis thaliana; similar to and genefinder; [ ortholog of At2g15020,]
up	Unigene32916	Potri.010G212300.1	14.3351	61.1503	2.09281	7.11e-08	similar to 60S ribosomal protein L35. [ORG:Euphorbia esula]; [ co-ortholog (1of2) of AAF34800, Q9M5L0, ]
up	Unigene32060	Potri.002G006100.1	5.9634	25.409	2.09113	0.000517093
up	CL4471.Contig3	Potri.006G041100.1	7.7567	33.0005	2.08897	7.68e-05	similar to Two-component response regulator ARR8 (Response reactor 3).; [ ortholog of At2g41310,At3g57040,At2g07440,]
up	Unigene36149	Potri.007G071300.2	44.8102	190.559	2.08834	2.1e-21	photosystem II stability/assembly factor HCF136, chloroplastic
up	CL256.Contig1	Potri.006G016200.2	8.1918	34.8035	2.08698	4.94e-05	GRAS family transcription factor [Populus trichocarpa]
up	CL11139.Contig13	Potri.016G083900.1	6.1937	26.2403	2.08291	0.000431576	MYB transcription factor [Catharanthus roseus]
up	CL5982.Contig2	Potri.002G176900.1	6.6255	27.9962	2.07913	0.000281245	basic helix-loop-helix (bHLH) family protein; similar to the myc family of helix-loop-helix transcription factors; similar to PMID: 12679534; [ co-ortholog (2of2) of At4g00870, ]
up	Unigene98	Potri.T064300.1	21.7164	91.4825	2.07471	5.48e-11	abhydrolase domain-containing protein FAM108B1 [Vitis vinifera]
up	CL10387.Contig1	Potri.013G055800.4	92.6761	385.886	2.05791	5.79e-41	predicted protein [Populus trichocarpa]
up	CL4586.Contig1	Potri.009G141600.1	9.4922	39.4773	2.05621	1.83e-05	no apical meristem (NAM) family protein; similar to petunia NAM (X92205) and A. thaliana sequences ATAF1 (X74755) and ATAF2 (X74756); similar to probable DNA-binding protein; [ co-ortholog (1of3) of At2g17040, ]
up	Unigene28962	Potri.008G187400.2	9.7765	40.4938	2.05031	1.48e-05	similar to ALANINE-2-OXOGLUTARATE AMINOTRANSFERASE 1; [ co-ortholog (1of2) of At1g70580, At1g23310, ]
up	Unigene9934	Potri.014G064800.1	43.3128	178.895	2.04625	9.42e-20	TIR-NBS-LRR type disease resistance protein [Populus trichocarpa]
up	CL9008.Contig2	Potri.007G121100.1	42.4626	174.895	2.04223	2.64e-19	zinc finger (B-box type) family protein; [ co-ortholog (2of2) of At3g21890, ]
up	CL14065.Contig2	Potri.018G078800.1	45.1497	184.961	2.03443	3.07e-20	arabinogalactan peptide 16-like [Vitis vinifera]
up	Unigene17736	Potri.005G205800.2	45.9562	188.082	2.03303	1.54e-20	phytoene synthase protein [Fragaria x ananassa]
up	CL7185.Contig2	Potri.001G124200.1	18.6958	76.4273	2.03137	3.23e-09	similar to glycerol-3-phosphate transporter; putative; similar to glycerol 3-phosphate permease; putative; similar to cAMP inducible 2 protein (Mus musculus) GI:4580997; similar to glycerol-3-phosphate transporter (glycerol 3-phosphate permease) (Homo sap
up	Unigene13475	Potri.012G044900.6	10.0383	40.9324	2.02773	1.51e-05	similar to expressed protein in Arabidopsis thaliana; similar to expression supported by MPSS; [ co-ortholog (1of2) of At1g48500, At3g17860, ]
up	Unigene2537	Potri.019G053800.1	10.5382	42.9433	2.0268	9.38e-06	dimethylmenaquinone methyltransferase family protein; similar to bacterial S-adenosylmethionine:2-demethylmenaquinone methyltransferases; similar to dimethylmenaquinone methyltransferase family pr; [ co-ortholog (1of2) of At5g16450, At3g02770, ]
up	Unigene13874	Potri.005G107700.1	18.0924	73.6836	2.02596	6.52e-09	similar to expressed protein in Arabidopsis thaliana; [ ortholog of At2g17705,]
up	Unigene21098	Potri.013G055800.4	74.288	302.518	2.02582	6.46e-32	predicted protein [Populus trichocarpa]
up	Unigene8192	Potri.013G115100.1	10.9777	44.664	2.02454	6.3e-06	leucine-rich repeat extensin-like protein 4-like [Glycine max]
up	CL4471.Contig2	Potri.006G041100.1	7.2325	29.3824	2.02239	0.000251703	similar to Two-component response regulator ARR8 (Response reactor 3).; [ ortholog of At2g41310,At3g57040,At2g07440,]
up	Unigene2508	Potri.014G026800.1	16.542	67.0686	2.0195	3.28e-08	similar to expressed protein in Arabidopsis thaliana; [ co-ortholog (1of2) of At1g45688, At5g42860, ]
up	Unigene22966	Potri.011G128800.1	10.8732	44.0182	2.01732	7.69e-06
up	Unigene17476	Potri.018G075900.1	35.378	142.93	2.01438	7.99e-16
up	CL10169.Contig5	Potri.T026600.1	8.0638	32.5451	2.01291	0.000122183	nbs-lrr resistance protein [Populus trichocarpa]
up	CL5516.Contig3	Potri.014G130000.1	7.0214	28.3227	2.01213	0.000339662	similar to EMPFINDLICHER IM DUNKELROTEN LICHT 1; [ co-ortholog (1of2) of At4g02440, ]
up	CL7219.Contig4	Potri.001G424700.1	21.8686	88.1952	2.01184	2.58e-10	transmembrane protein 189-like [Glycine max]
up	CL5821.Contig2	Potri.001G354600.1	6.4415	25.9554	2.01057	0.000607135	similar to expressed protein in Arabidopsis thaliana; similar to expressed protein in Arabidopsis thaliana; [ co-ortholog (2of2) of At4g18070, ]
up	CL8180.Contig2	Potri.005G180200.2	91.1681	367.032	2.00931	5.3e-38	no apical meristem (NAM) family protein; similar to NAC domain protein NAM GB:AAD17313 GI:4325282 from (Arabidopsis thaliana); a large family of putative transcriptional activators with NA family member; [ co-ortholog (2of2) of At1g01720, ]
up	CL1008.Contig3	Potri.016G024700.1	148.947	599.094	2.00798	7.28e-61	similar to CALMODULIN 6; [ co-ortholog (2of2) of At3g43810, At5g21274, ]
up	Unigene15350	Potri.T074100.2	7.7198	30.94	2.00284	0.000188065	TIR-NBS-LRR-TIR type disease resistance protein [Populus trichocarpa]
up	Unigene32814	Potri.018G107300.1	37.5301	150.349	2.0022	1.86e-16	similar to eukaryotic translation initiation factor 5A isoform V. [ORG:Hevea brasiliensis]
up	Unigene35286	Potri.001G297200.1	16.9599	67.8832	2.00093	3.23e-08	probable protein phosphatase 2C 63-like [Vitis vinifera]
up	Unigene3301	Potri.018G114200.1	22.5451	90.0636	1.99813	1.98e-10
up	Unigene13685	Potri.001G393800.1	6.1951	24.6846	1.99441	0.000876999
up	Unigene46640	Potri.003G137700.1	9.7079	38.6674	1.99389	3.13e-05
up	CL3182.Contig2	Potri.004G121800.1	17.693	70.3406	1.99118	2.01e-08	similar to AOBP (ascorbate oxidase promoter-binding protein). [ORG:Cucurbita maxima]; [ ortholog of BAA08094,At5g62430,]
up	Unigene35221	Potri.003G012100.1	34.9286	138.667	1.98915	3.45e-15	similar to expressed protein in Arabidopsis thaliana; [ co-ortholog (1of2) of At1g80520, At1g15760, ]
up	CL10821.Contig2	Potri.T104400.2	125.073	495.766	1.98689	4.63e-50	adenosine 5' phosphosulfate reductase [Populus tremula x Populus alba]
up	Unigene36334	Potri.001G439600.1	16.4125	64.9467	1.98446	7.42e-08	similar to expressed protein in Arabidopsis thaliana; [ co-ortholog (2of2) of At3g12920, ]
up	Unigene6577	Potri.003G144400.3	6.9635	27.5231	1.98276	0.000463553
up	CL10851.Contig1	Potri.003G168300.1	11.9384	47.1352	1.9812	4.66e-06	similar to expressed protein in Arabidopsis thaliana; [ co-ortholog (2of2) of At5g13100, ]
up	Unigene26678	Potri.008G065600.2	7.4249	29.2774	1.97934	0.000309675
up	CL3896.Contig2	Potri.018G100400.1	9.6049	37.8559	1.97868	4.12e-05	similar to UDP-D-GLUCURONATE 4-EPIMERASE 1; [ ortholog of At4g30440,]
up	CL13853.Contig2	Potri.016G017100.1	19.2579	75.817	1.97707	6.61e-09	glycosyltransferase [Malus x domestica]
up	Unigene2637	Potri.012G048700.1	39.8279	156.665	1.97583	7.75e-17	similar to UTP-glucose glucosyltransferase. [ORG:Manihot esculenta]; [ co-ortholog (1of2) of CAA54610, BAB86932, Q40286, ]
up	Unigene35538	Potri.006G072400.1	34.5143	135.683	1.97497	8.85e-15	WRKY transcription factor 7 [(Populus tomentosa x P. bolleana) x P. tomentosa]
up	CL6620.Contig2	Potri.006G056900.1	11.8454	46.5639	1.97488	5.55e-06	predicted protein [Populus trichocarpa]
up	CL9718.Contig2	Potri.009G144000.1	6.4351	25.2797	1.97394	0.000819181	CMP-N-acetylneuraminate-beta-galactosamide-alpha-2, 3-sialyltransferase 1-like [Vitis vinifera]
up	Unigene21313	Potri.007G100600.5	6.6934	26.2662	1.9724	0.000651359	predicted protein [Populus trichocarpa]
up	CL1092.Contig3	Potri.017G074800.1	22.3473	87.6759	1.97208	4.72e-10
up	CL2339.Contig1	Potri.004G061800.1	27.4654	107.744	1.97192	5.06e-12	armadillo/beta-catenin repeat family protein; similar to U-box domain-containing protein; [ co-ortholog (2of2) of At1g29340, ]
up	Unigene36500	Potri.010G151700.1	377.206	1478.76	1.97097	3.34e-144	translation initiation factor-like protein [Jatropha curcas]
up	CL9799.Contig2	Potri.009G029300.1	10.3319	40.3199	1.96439	2.51e-05	similar to expressed protein in Arabidopsis thaliana; similar to predicted protein; similar to Arabidopsis thaliana; [ co-ortholog (2of2) of At5g59350, ]
up	CL5300.Contig4	Potri.005G240300.1	7.9084	30.7417	1.95874	0.000239938	similar to expressed protein in Arabidopsis thaliana; [ co-ortholog (1of2) of At1g30755, ]
up	CL11570.Contig2	Potri.007G134800.1	13.8541	53.5493	1.95055	1.33e-06	glutaredoxin [Populus trichocarpa]
up	CL5782.Contig1	Potri.016G017100.1	109.407	419.898	1.94033	1.66e-41	UDP-sugar:glycosyltransferase [Forsythia x intermedia]
up	CL1851.Contig4	Potri.005G024200.2	39.2592	150.48	1.93847	6.78e-16	similar to expressed protein in Arabidopsis thaliana; [ co-ortholog (1of2) of At5g27830, ]
up	CL8180.Contig4	Potri.007G039100.1	14.6945	56.2799	1.93734	7.97e-07	similar to NRT-A4. [ORG:Cucumis melo]; [ co-ortholog (2of2) of AAL83895, ]
up	CL962.Contig12	Potri.009G102000.1	14.7386	56.3575	1.93501	7.98e-07	predicted protein [Populus trichocarpa]
up	Unigene2366	Potri.011G142100.1	11.0889	42.3961	1.93482	1.86e-05	predicted protein [Populus trichocarpa]
up	CL4232.Contig1	Potri.008G186500.7	29.5464	112.509	1.92898	3.39e-12	similar to octicosapeptide/Phox/Bem1p (PB1) domain-containing protein; [ co-ortholog (1of3) of At1g70640, ]
up	Unigene5152	Potri.007G098400.2	75.5467	287.537	1.92831	9.45e-29
up	Unigene9637	Potri.007G010200.7	6.906	26.0678	1.91635	0.000846983
up	CL10632.Contig5	Potri.016G080700.2	37.2505	140.404	1.91425	1e-14	ankyrin repeat-containing protein At5g02620-like [Glycine max]
up	CL1622.Contig4	Potri.001G148900.2	14.1636	53.385	1.91425	1.82e-06	similar to beta-amylase (CT-BMY); similar to 1; similar to 4-alpha-D-glucan maltohydrolase; similar to beta-amylase enzyme GI:6065749 from (Arabidopsis thaliana); similar to beta-amylase targeted to the chloroplast; [ co-ortholog (1of2) of At4g17090, ]
up	CL9071.Contig1	Potri.006G232100.2	35.4659	133.501	1.91235	4.63e-14	ferrochelatase-2, chloroplastic
up	CL6145.Contig6	Potri.002G126700.1	16.6822	62.6842	1.90979	2.42e-07	protein WEAK CHLOROPLAST MOVEMENT UNDER BLUE LIGHT 1-like [Vitis vinifera]
up	Unigene21635	Potri.002G063700.1	9.9311	37.2246	1.90623	7.05e-05	choline/ethanolamine kinase [Vitis vinifera]
up	CL13020.Contig3	Potri.006G015100.1	54.8728	205.289	1.90349	1.1e-20	armadillo/beta-catenin-like repeat-containing protein [Arabidopsis thaliana]
up	CL2318.Contig1	Potri.008G089000.1	78.0445	290.489	1.89612	1.83e-28	NAC domain protein, IPR003441 [Populus trichocarpa]
up	Unigene28562	Potri.008G174100.2	45.6523	169.737	1.89455	2.79e-17	similar to beta-amylase; putative; similar to 1; similar to 4-alpha-D-glucan maltohydrolase; putative; similar to beta-amylase enzyme (Arabidopsis thaliana) GI:6065749; similar to beta-amylase PCT-BMYI from (Solanum tuberosum); [ co-ortholog (1of2) of At3
up	CL5252.Contig2	Potri.016G116400.1	28.7294	106.816	1.89453	1.99e-11	similar to Probable pyridoxin biosynthesis PDX1-like protein 3.; [ co-ortholog (2of2) of At5g01410, ]
up	CL1277.Contig4	Potri.009G135200.1	7.2926	27.0863	1.89306	0.000735925	predicted protein [Populus trichocarpa]
up	CL11283.Contig3	Potri.008G085000.1	8.0889	30.0278	1.89228	0.000380131	similar to C2 domain-containing protein; similar to low similarity to GLUT4 vesicle protein (Rattus norvegicus) GI:4193489; [ co-ortholog (2of2) of At1g50260, At3g19830, ]
up	Unigene698		13.8998	51.37	1.88586	3.52e-06
up	Unigene17744	Potri.007G042900.1	8.4831	31.2508	1.88123	0.000303934	Calcium-binding protein CML24 [Medicago truncatula]
up	Unigene14540	Potri.007G015800.3	7.9153	29.0053	1.8736	0.000518716
up	Unigene28269	Potri.010G224300.2	25.7267	94.1977	1.87243	4.04e-10	similar to putative adenosine kinase. [ORG:Populus alba x Populus tremula]; [ co-ortholog (1of2) of AAS00533, CAD31841, At5g03300, At3g09820, AAS00532, ]
up	CL1221.Contig2	Potri.003G151000.1	79.0776	289.363	1.87154	6.27e-28	AP2/ERF domain-containing transcription factor [Populus trichocarpa]
up	Unigene36434	Potri.004G189900.1	75.6988	276.924	1.87115	8.57e-27	similar to UDP-D-APIOSE/UDP-D-XYLOSE SYNTHASE 1; [ co-ortholog (1of2) of At2g27860, At1g08200, ]
up	CL5917.Contig2	Potri.001G270600.1	9.8093	35.8631	1.87028	0.000115647	cytochrome P450 [Populus trichocarpa]
up	CL5252.Contig1	Potri.016G116400.2	62.6533	229.003	1.8699	2.02e-22	similar to Probable pyridoxin biosynthesis PDX1-like protein 3.; [ co-ortholog (2of2) of At5g01410, ]
up	CL5587.Contig2	Potri.010G129200.1	13.735	50.1351	1.86796	5.25e-06	similar to DNA-binding protein RAV2 (RAV2); similar to AP2 domain-containing protein RAP2.8; similar to RAV2 GI:3868859 from (Arabidopsis thaliana); similar to AP2 domain containing protein RAP2.8 (Arabidopsis thaliana) GI:2281641; similar to mRNA for R;
up	CL895.Contig6	Potri.006G104600.2	12.6343	45.9917	1.86403	1.32e-05	light-inducible protein ATLS1 [Elaeis guineensis]
up	Unigene2829	Potri.011G128900.2	16.6803	60.4976	1.85873	6.11e-07	G-type lectin S-receptor-like serine/threonine-protein kinase At4g27290-like [Vitis vinifera]
up	CL6077.Contig1	Potri.003G188400.1	16.0366	58.0316	1.85547	1.06e-06	protein SUPPRESSOR OF GENE SILENCING 3-like [Vitis vinifera]
up	Unigene23569	Potri.005G206900.1	52.081	188.393	1.85491	1.49e-18	predicted protein [Populus trichocarpa]
up	Unigene7642	Potri.016G017300.1	48.5514	174.595	1.84643	3.24e-17	glycosyltransferase [Malus x domestica]
up	CL3629.Contig2	Potri.009G149200.1	14.8139	53.1453	1.84299	3.32e-06	similar to expressed protein in Arabidopsis thaliana; [ co-ortholog (1of2) of At2g27830, ]
up	Unigene35185	Potri.017G063300.1	9.6545	34.6061	1.84175	0.000176479	NAC domain protein, IPR003441 [Populus trichocarpa]
up	Unigene25361	Potri.012G075800.1	10.1149	36.1503	1.83753	0.00012935
up	CL409.Contig2	Potri.001G439600.1	61.8914	220.029	1.82989	4.58e-21	similar to expressed protein in Arabidopsis thaliana; [ co-ortholog (2of2) of At3g12920, ]
up	Unigene424	Potri.005G078700.1	43.1805	153.1	1.82602	4.3e-15	similar to 1L-myo-inositol 1-phosphate synthase. [ORG:Phaseolus vulgaris]; [ co-ortholog (1of2) of AAA91164, AAK72098, At2g22240, T10964, At4g39800, AAK69514, AAK49896, Q41107, CAH68559, ]
up	CL6695.Contig2	Potri.009G016600.1	13.2421	46.9072	1.82468	1.42e-05	similar to expressed protein in Arabidopsis thaliana; [ co-ortholog (2of2) of At5g22090, ]
up	Unigene26612	Potri.008G056400.2	11.7354	41.5014	1.82229	4.51e-05	predicted protein [Populus trichocarpa]
up	CL1541.Contig6	Potri.001G297200.2	16.8728	59.6629	1.82213	1e-06	Probable protein phosphatase 2C 63; Short=AtPP2C63
up	CL10022.Contig3	Potri.003G037600.1	24.4576	86.2615	1.81843	4.26e-09	similar to At1g17620 (At1g17620/F11A6_23) mRNA; similar to expressed protein in Arabidopsis thaliana; [ co-ortholog (1of3) of At1g17620, ]
up	CL6959.Contig3	Potri.016G017900.1	15.2413	53.2896	1.80587	4.3e-06	similar to VQ motif-containing protein; [ co-ortholog (1of2) of At3g22160, At4g15120, ]
up	Unigene11861		13.7577	48.0058	1.80297	1.31e-05	dehydration responsive protein [Corchorus olitorius]
up	Unigene30071	Potri.005G180200.2	21.1922	73.8149	1.80038	6.71e-08	no apical meristem (NAM) family protein; similar to NAC domain protein NAM GB:AAD17313 GI:4325282 from (Arabidopsis thaliana); a large family of putative transcriptional activators with NA family member; [ co-ortholog (2of2) of At1g01720, ]
up	CL13426.Contig2	Potri.005G257900.2	113.326	394.398	1.79917	1.04e-35	bZIP transcription factor family protein; [ ortholog of At1g42990,]
up	Unigene46595	Potri.018G097700.2	9.3919	32.6848	1.79913	0.000329544
up	Unigene25992	Potri.008G174100.2	25.1208	87.3187	1.79741	4.47e-09	similar to beta-amylase; putative; similar to 1; similar to 4-alpha-D-glucan maltohydrolase; putative; similar to beta-amylase enzyme (Arabidopsis thaliana) GI:6065749; similar to beta-amylase PCT-BMYI from (Solanum tuberosum); [ co-ortholog (1of2) of At3
up	CL2626.Contig4	Potri.002G247100.2	8.8195	30.5599	1.79287	0.000531338	similar to core region of GTP cyclohydrolase I. [ORG:Mucuna hassjoo]; [ co-ortholog (2of2) of CAA89829, At3g07270, ]
up	Unigene17338	Potri.002G256200.2	30.5649	105.714	1.79021	1.22e-10	glycosyltransferase, CAZy family GT47 [Populus trichocarpa]
up	CL7742.Contig1	Potri.014G026800.1	21.6102	74.7323	1.79002	6.23e-08	similar to expressed protein in Arabidopsis thaliana; [ co-ortholog (1of2) of At1g45688, At5g42860, ]
up	Unigene4548	Potri.012G038300.3	14.5277	49.954	1.78179	1.03e-05	similar to EARLY-PHYTOCHROME-RESPONSIVE1; [ co-ortholog (2of2) of At1g18330, At3g10113, ]
up	Unigene1754	Potri.008G042100.1	32.2364	110.378	1.77569	6.02e-11	predicted protein [Populus trichocarpa]
up	Unigene33162	Potri.003G141800.1	166.061	567.937	1.77401	8.89e-50	glutaredoxin family protein; [ ortholog of At1g64500,]
up	CL4340.Contig2		13.0116	44.4674	1.77295	3.34e-05
up	CL3023.Contig1	Potri.002G256400.2	14.9005	50.6598	1.76548	1e-05	photosystem II reaction center PSB28 protein, chloroplastic [Vitis vinifera]
up	Unigene45803	Potri.002G006100.1	26.8214	90.9314	1.76139	3.46e-09
up	Unigene21049	Potri.004G001300.1	43.5696	147.551	1.75982	5.42e-14	similar to Acyl-CoA independent ceramide synthase; [ ortholog of At4g22330,]
up	CL6424.Contig1	Potri.015G076400.1	16.6231	56.0717	1.75408	3.71e-06
up	CL4921.Contig4	Potri.016G130700.1	16.956	57.188	1.75392	2.98e-06	predicted protein [Populus trichocarpa]
up	CL2924.Contig1	Potri.019G109100.1	33.2838	112.179	1.75291	6.09e-11
up	Unigene17241	Potri.001G366500.1	185.428	623.719	1.75004	1.44e-53	similar to hypothetical protein; [ ortholog of At3g13130,]
up	CL256.Contig3	Potri.016G009700.1	30.269	101.782	1.74957	4.87e-10	GRAS family transcription factor [Populus trichocarpa]
up	CL4526.Contig2	Potri.009G151700.1	30.9231	103.878	1.74813	3.31e-10	similar to tetratricopeptide repeat (TPR)-containing protein; [ co-ortholog (1of3) of At5g21990, ]
up	Unigene27492	Potri.005G153400.1	18.1757	60.8713	1.74375	1.57e-06	predicted protein [Populus trichocarpa]
up	Unigene2181	Potri.009G168800.1	24.9793	83.364	1.73869	2.03e-08
up	CL2002.Contig1	Potri.003G073300.1	14.6599	48.6074	1.7293	1.97e-05	RING-H2 finger protein ATL60-like [Vitis vinifera]
up	CL2524.Contig3	Potri.008G072100.1	25.8326	85.5069	1.72685	1.55e-08	probable LRR receptor-like serine/threonine-protein kinase MRH1-like [Vitis vinifera]
up	Unigene34626	Potri.001G381300.1	20.7603	68.5795	1.72395	4.21e-07	similar to mitogen-activated protein kinase homologue. [ORG:Medicago sativa]; [ co-ortholog (1of2) of AAD28617, At1g53510, CAB61750, At3g14720, At4g01595, ]
up	CL13812.Contig1	Potri.009G100200.1	14.5627	48.0968	1.72366	2.27e-05	similar to U-box domain-containing protein; similar to immediate-early fungal elicitor protein CMPG1 GI:14582200 (Petroselinum crispum); [ ortholog of At3g19380,At1g49780,]
up	Unigene8687	Potri.008G056400.2	12.3857	40.891	1.72311	9.41e-05	protein kinase APK1B, chloroplastic-like isoform 2 [Glycine max]
up	CL10880.Contig2	Potri.002G260300.1	10.0527	33.1723	1.7224	0.000437247	Leucine carboxyl methyltransferase [Arabidopsis thaliana]
up	Unigene36778	Potri.001G226400.2	20.8875	68.578	1.71511	4.61e-07
up	CL371.Contig4	Potri.008G148000.1	32.386	106.048	1.71127	3.83e-10	similar to PROTEIN KINASE 2B; [ co-ortholog (2of2) of At2g02800, ]
up	CL411.Contig9	Potri.010G132700.1	21.578	70.4464	1.70696	3.5e-07
up	Unigene50312	Potri.002G114200.1	12.3448	40.1834	1.7027	0.000122504	glycosyl transferase family 2 protein; similar to cellulose synthase from Agrobacterium tumeficiens (gi:710492) and Agrobacterium radiobacter (gi:710493); similar to encodes a gene similar to; [ ortholog of At4g07960,]
up	CL12212.Contig2	Potri.003G010200.1	19.9695	64.8677	1.6997	1.09e-06	60S acidic ribosomal protein P3-2 [Vitis vinifera]
up	Unigene36935	Potri.010G146200.1	17.7157	57.4958	1.69843	4.5e-06	pherophorin-dz1 protein [Volvox carteri f. nagariensis]
up	Unigene24271	Potri.008G152500.4	10.831	35.1377	1.69785	0.000337017
up	Unigene32828	Potri.006G092300.1	21.0927	68.3621	1.69645	5.8e-07
up	Unigene30046	Potri.005G207300.1	14.7184	47.551	1.69185	3.17e-05	Probable polyamine oxidase 2; Short=AtPAO2; AltName: Full=Amine oxidase 1
up	CL11809.Contig1	Potri.017G032800.1	10.5969	34.1602	1.68867	0.000428097
up	CL3160.Contig1	Potri.003G139000.2	43.1426	138.919	1.68706	1.26e-12	uncharacterized protein LOC778318 precursor [Solanum lycopersicum]
up	CL10799.Contig2	Potri.001G301400.1	13.0168	41.8901	1.68623	9.76e-05	probably inactive leucine-rich repeat receptor-like protein kinase At3g28040-like precursor [Glycine max]
up	CL9133.Contig2	Potri.004G122900.1	10.7779	34.6752	1.68583	0.000393211	probable calcium-binding protein CML45-like [Glycine max]
up	Unigene15349	Potri.014G064800.1	11.9578	38.4245	1.68407	0.000192448	TIR-NBS-LRR-TIR type disease resistance protein [Populus trichocarpa]
up	CL5660.Contig1	Potri.004G118600.1	12.0564	38.725	1.68347	0.000182286	similar to UDP-glucose 6-dehydrogenase (UDP-Glc dehydrogenase) (UDP-GlcDH) (UDPGDH). [ORG:Glycine max]; [ co-ortholog (2of2) of Q96558, At3g29360, ]
up	Unigene23835	Potri.004G152300.1	31.6285	101.281	1.67906	1.53e-09	polyol transporter [Populus trichocarpa]
up	Unigene32483	Potri.017G009500.1	19.0524	60.9633	1.67797	2.8e-06	probable receptor-like protein kinase At1g67000-like [Vitis vinifera]
up	Unigene17507		9.6877	30.9581	1.67609	0.000848951
up	Unigene20901	Potri.002G006100.1	13.1757	41.9018	1.66913	0.000108523
up	CL12253.Contig2	Potri.008G179400.1	64.1594	203.681	1.66658	1.53e-17
up	CL4921.Contig9	Potri.016G131300.2	31.4861	99.8549	1.66512	2.44e-09	tubby structurally-related protein [Carica papaya]
up	Unigene33178	Potri.006G133000.6	21.0866	66.1856	1.65019	1.38e-06	MYB transcription factor MYB118 [Glycine max]
up	CL1622.Contig5	Potri.003G085500.1	167.943	526.915	1.6496	3.13e-42	similar to beta-amylase (CT-BMY); similar to 1; similar to 4-alpha-D-glucan maltohydrolase; similar to beta-amylase enzyme GI:6065749 from (Arabidopsis thaliana); similar to beta-amylase targeted to the chloroplast; [ co-ortholog (2of2) of At4g17090, ]
up	Unigene5390	Potri.016G017300.1	25.2688	79.1429	1.6471	1.35e-07	UDP-glucose glucosyltransferase [Fragaria x ananassa]
up	CL6694.Contig6	Potri.016G068600.1	10.0674	31.5314	1.6471	0.000875033
up	Unigene14796	Potri.002G157700.3	13.2748	41.4506	1.6427	0.000139674	DNA-binding family protein; remorin family protein; similar to DNA-binding protein gi|601843|Arabidopsis (thaliana ; similar to remorin (Solanum tuberosum) GI:1881585; [ co-ortholog (2of2) of At3g61260, ]
up	Unigene29199	Potri.005G207300.1	11.103	34.6374	1.64138	0.000501805	ATPAO2 [Arabidopsis lyrata subsp. lyrata]
up	Unigene2198	Potri.002G248900.1	15.3687	47.7694	1.63609	4.55e-05	protein kinase family protein; similar to protein kinase domain containing protein; [ ortholog of At4g13000]
up	CL11302.Contig1	Potri.011G168700.1	10.4934	32.6084	1.63576	0.000755727
up	CL6431.Contig1	Potri.004G160700.1	14.7086	45.2883	1.62248	7.88e-05	similar to expressed protein in Arabidopsis thaliana; [ co-ortholog (2of2) of At4g34630, ]
up	Unigene36550	Potri.001G365500.1	98.8841	304.314	1.62175	1.44e-24	serine acetyltransferase 1, chloroplastic-like [Vitis vinifera]
up	CL14510.Contig1		15.1215	46.3572	1.61619	6.78e-05
up	Unigene11497	Potri.006G104600.2	62.5375	191.629	1.61552	5.62e-16	light-inducible protein ATLS1 [Elaeis guineensis]
up	CL10536.Contig1	Potri.010G198100.1	39.1433	119.767	1.6134	1.6e-10	predicted protein [Populus trichocarpa]
up	Unigene16184	Potri.017G004900.1	15.7188	48.0717	1.6127	5.11e-05	LOW QUALITY PROTEIN: probably inactive leucine-rich repeat receptor-like protein kinase At5g48380-like [Vitis vinifera]
up	CL1221.Contig1	Potri.001G079600.1	139.372	425.953	1.61176	1.87e-33	AP2/ERF domain-containing transcription factor [Populus trichocarpa]
up	CL13400.Contig1	Potri.010G151000.1	26.6023	81.2343	1.61054	1.43e-07	probable protein Pop3 [Vitis vinifera]
up	Unigene13906	Potri.008G186500.7	633.353	1925.88	1.60444	5.54e-144	similar to octicosapeptide/Phox/Bem1p (PB1) domain-containing protein; [ co-ortholog (1of3) of At1g70640, ]
up	CL14082.Contig1	Potri.012G097100.1	15.8049	48.0473	1.60408	5.46e-05
up	Unigene1856	Potri.001G439600.1	34.8882	105.889	1.60175	2.18e-09	similar to expressed protein in Arabidopsis thaliana; [ co-ortholog (2of2) of At3g12920, ]
up	Unigene9654	Potri.006G052200.2	16.8095	50.7996	1.59554	3.57e-05	similar to hypothetical protein; [ ortholog of At2g41835,At3g57480,At5g48205,]
up	Unigene31749	Potri.006G072400.1	48.8693	147.616	1.59485	1.86e-12	WRKY transcription factor 7 [(Populus tomentosa x P. bolleana) x P. tomentosa]
up	CL2325.Contig1	Potri.013G062100.1	104.071	314.205	1.59413	9.18e-25	dehydrin 3 [Populus alba x Populus tremula var. glandulosa]
up	Unigene12611	Potri.012G094100.1	375.438	1128.02	1.58715	6.45e-84	similar to glyceraldehyde-3-phosphate dehydrogenase. [ORG:Cucumis melo]; [ co-ortholog (2of2) of BAA85749, AAC70010, CAF22093, ]
up	Unigene45889	Potri.016G130700.1	25.7848	77.4234	1.58625	3.72e-07	tubby structurally-related protein [Carica papaya]
up	Unigene317		16.2851	48.7693	1.58242	5.64e-05
up	Unigene15296	Potri.001G124200.1	20.8912	62.4022	1.5787	5.41e-06	similar to glycerol-3-phosphate transporter; putative; similar to glycerol 3-phosphate permease; putative; similar to cAMP inducible 2 protein (Mus musculus) GI:4580997; similar to glycerol-3-phosphate transporter (glycerol 3-phosphate permease) (Homo sap
up	CL13310.Contig1	Potri.010G076800.1	28.5477	85.2559	1.57843	1.06e-07	histone H1 [Populus trichocarpa]
up	CL4902.Contig1	Potri.007G080600.1	83.426	248.617	1.57536	1.24e-19	ABC transporter family protein; similar to member of GCN subfamily; [ co-ortholog (1of2) of At5g64840, At5g09930, ]
up	Unigene32063	Potri.001G037400.1	11.5986	34.4849	1.57201	0.000748028
up	Unigene36144	Potri.010G042000.1	60.9044	180.987	1.57127	1.15e-14	similar to galactinol synthase; putative; similar to galactinol synthase GI:5608497 from (Ajuga reptans); [ co-ortholog (2of3) of At1g60450, At1g60470, ]
up	CL1548.Contig3	Potri.001G104400.1	15.688	46.5768	1.56995	9.06e-05	phosphatase YfbT
up	CL5520.Contig3	Potri.015G086800.1	47.3631	140.078	1.5644	1.27e-11	similar to leucine-rich repeat transmembrane protein kinase; putative; [ co-ortholog (2of2) of At2g31880, ]
up	CL14170.Contig2	Potri.008G198000.1	64.1801	189.81	1.56436	3.2e-15	similar to expressed protein in Arabidopsis thaliana; [ co-ortholog (1of2) of At3g21570, ]
up	CL1285.Contig5	Potri.002G190400.1	25.0792	74.155	1.56405	8.37e-07	similar to protein phosphatase 2C; putative; similar to PP2C; putative; similar to phosphoprotein phosphatase (EC 3.1.3.16) 1A-alpha - Homo sapiens; similar to PIR:S22423; similar to protein phosphatase 2C; putative; similar to PP2C; putative; similar to
up	CL237.Contig9	Potri.008G069600.1	17.7567	52.4826	1.56348	3.42e-05	similar to chloroplast omega-3 desaturase. [ORG:Malus x domestica]; [ co-ortholog (2of2) of AAA61777, P32291, AAN17503, BAC87756, AAO24264, T10063, AAM77643, At2g29980, P48619, At5g05580, AAA73511, AAF12821, T10898, At3g11170, P48625, AAS59833, BAA03306,
up	Unigene44503	Potri.001G138300.2	28.7076	84.8376	1.56327	1.38e-07	similar to expressed protein in Arabidopsis thaliana; [ co-ortholog (2of2) of At2g35470, ]
up	CL14247.Contig2	Potri.008G087800.1	19.3117	57.0638	1.5631	1.56e-05	f-box family protein [Populus trichocarpa]
up	Unigene15935	Potri.005G258700.2	11.7282	34.4325	1.55379	0.000832567	squamosa promoter-binding-like protein 14-like [Vitis vinifera]
up	CL4953.Contig1	Potri.007G130100.2	21.4169	62.7462	1.55078	6.64e-06	salt tolerance-like protein [Vitis vinifera]
up	Unigene13581	Potri.016G109400.1	44.3291	129.845	1.55047	9.19e-11	SOUL heme-binding family protein; weakly similar to SOUL protein (Mus musculus) GI:4886906; [ ortholog of At2g37970,]
up	CL3781.Contig1	Potri.009G029100.4	157.135	459.769	1.54891	3.76e-34	similar to Inner membrane protein ALBINO3; similar to chloroplast precursor.; [ co-ortholog (1of2) of At2g28800, ]
up	CL662.Contig1	Potri.017G132100.1	319.29	934.094	1.5487	1.5e-67	probable cytochrome P450 monooxygenase - maize (fragment)
up	Unigene1324	Potri.004G196500.1	89.6353	262.077	1.54785	3.75e-20	similar to 60S ribosomal protein L30. [ORG:Euphorbia esula]; [ co-ortholog (2of2) of At1g77940, Q9M5M6, At3g18740, O49884, AAF34766, At1g36240, CAA11256, ]
up	CL6059.Contig4	Potri.014G150200.1	16.7383	48.8684	1.54575	7.29e-05	similar to Putative pirin-like protein At3g59260.; [ co-ortholog (1of2) of At3g59260, At2g43120, At3g59220, ]
up	CL10632.Contig6	Potri.016G080700.2	28.0491	81.8493	1.54502	2.87e-07	ankyrin repeat-containing protein At5g02620-like [Vitis vinifera]
up	CL7502.Contig2	Potri.019G131300.1	34.4401	99.8521	1.5357	1.66e-08	AP2/ERF domain-containing transcription factor [Populus trichocarpa]
up	Unigene2593	Potri.006G115000.1	29.2757	84.8288	1.53485	1.99e-07	ABC transporter family protein; similar to related to multi drug resistance proteins and P-glycoproteins; [ ortholog of At2g36380,At1g66950,]
up	CL13521.Contig1	Potri.008G145500.1	84.4896	244.743	1.53442	1.03e-18	Os01g0833600 [Oryza sativa Japonica Group]
up	Unigene32489	Potri.001G152800.2	33.1945	95.8388	1.52967	3.49e-08	similar to GTP-binding protein. [ORG:Pisum sativum]; [ co-ortholog (1of9) of CAA90079, CAA98174, S57471, S57478, CAA90082, S57474, BAA02118, S57462, CAA98173, CAA98162, 2115367A, CAA82707, CAA90081, CAA98159, 2001457K, CAA98161, CAA98172, CAA98164, BAA764
up	CL6026.Contig4	Potri.004G143400.1	89.9476	258.865	1.52504	1.51e-19	uncharacterized RNA-binding protein C23E6.01c-like isoform 1 [Vitis vinifera]
up	Unigene44458	Potri.012G140800.2	46.2043	132.973	1.52504	9.04e-11	remorin family protein; similar to C-terminal region; [ co-ortholog (2of2) of At3g48940, At5g23750, ]
up	Unigene24627	Potri.006G246300.2	17.3876	50.0335	1.52484	7.01e-05	mitochondrial glycoprotein family protein; MAM33 family protein; similar to low similarity to SP|P40513 Mitochondrial acidic protein MAM33; similar to mitochondrial precursor {Saccharomyces cerevisiae}; [ co-ortholog (1of2) of At2g25670, At4g32610, ]
up	CL3292.Contig1	Potri.015G033700.1	91.6551	263.424	1.5231	7.83e-20	similar to 40S ribosomal protein S4. [ORG:Prunus armeniaca]; [ ortholog of At2g17360,AAC24585,]
up	Unigene12872	Potri.011G119000.4	18.5778	53.3164	1.521	4.19e-05	similar to cytochrome c oxidase copper chaperone-related; similar to cytochrome c oxidase copper chaperone (Mus musculus) SWISS-PROT:P56394; similar to yeast COX17; similar to a copper-binding protein that mediates the delivery of Cu to the mitochon; [ co
up	Unigene6199	Potri.004G229400.1	24.2176	69.3479	1.5178	3.08e-06	ATP-dependent Clp protease [Arabidopsis thaliana]
up	Unigene1910	Potri.017G087200.1	191.74	548.731	1.51695	2.56e-39	uncharacterized protein At5g39570-like [Glycine max]
up	CL12276.Contig1	Potri.009G130100.2	55.7246	159.406	1.51632	1.56e-12	similar to peptidyl-prolyl cis-trans isomerase; similar to cyclophilin (CYP2); similar to rotamase; similar to peptidyl-prolyl cis-trans isomerase; similar to PPIase (cyclophilin; similar to cyclosporin A-binding protein) (Arabidopsis t; [ ortholog of At2
up	CL14170.Contig3	Potri.008G198000.1	24.1946	69.1897	1.51587	3.22e-06	similar to expressed protein in Arabidopsis thaliana; [ co-ortholog (1of2) of At3g21570, ]
up	Unigene8645	Potri.009G044200.1	18.541	52.7743	1.50912	5.04e-05	predicted protein [Populus trichocarpa]
up	CL10272.Contig2	Potri.016G024700.1	75.3562	214.401	1.50851	3.13e-16	similar to CALMODULIN 6; [ co-ortholog (2of2) of At3g43810, At5g21274, ]
up	Unigene2647	Potri.001G375500.2	80.9166	229.65	1.50493	3.18e-17	sodium/calcium exchanger family protein; calcium-binding EF hand family protein; [ ortholog of At1g53210,]
up	CL13693.Contig2	Potri.011G134200.3	22.6527	63.8724	1.49551	9.37e-06	similar to polyubiquitin. [ORG:Cucumis melo]; [ co-ortholog (11of11) of CAA10056, CAA38256, P03993, BAA76429, BAA05670, AAQ08998, AAL33551, AAF31707, BAA85750, AAP31578, AAF70460, AAQ08999, BAA05085, CAA06197, ]
up	CL1476.Contig3	Potri.005G223500.1	24.6976	69.6144	1.49501	3.74e-06	similar to phosphate transporter 1. [ORG:Lupinus albus]; [ co-ortholog (1of5) of AAK01938, AAK38196, At2g38940, At3g54700, ]
up	CL1349.Contig3	Potri.006G105100.1	13.3357	37.568	1.49421	0.000682763	methyltransferase [Arabidopsis thaliana]
up	CL4148.Contig2	Potri.009G123400.3	21.1247	59.4267	1.49218	1.98e-05	GATA transcription factor 5-like [Vitis vinifera]
up	Unigene46986	Potri.001G387400.2	16.6956	46.8854	1.48967	0.000153006	similar to expressed protein in Arabidopsis thaliana; [ co-ortholog (2of2) of At1g53400, ]
up	CL12955.Contig1	Potri.018G022400.1	83.2902	233.788	1.48898	2.87e-17	similar to expressed protein in Arabidopsis thaliana; [ co-ortholog (1of2) of At2g25250, ]
up	CL10786.Contig1	Potri.010G201300.1	17.1521	48.084	1.48717	0.000128309	E3 ubiquitin-protein ligase RING1-like [Vitis vinifera]
up	CL13400.Contig3	Potri.010G151000.1	14.42	40.2446	1.48072	0.000477887	probable protein Pop3-like [Glycine max]
up	Unigene20277	Potri.010G102300.1	14.7651	41.0898	1.47659	0.000427735
up	Unigene11951	Potri.012G038400.1	13.7102	38.1476	1.47634	0.000690054	similar to DC1 domain-containing protein; [ ortholog of At2g27660,]
up	Unigene10013	Potri.002G106300.2	34.4721	95.5844	1.47135	8.38e-08	similar to expressed protein in Arabidopsis thaliana; similar to expressed protein in Arabidopsis thaliana; [ ortholog of At4g38060,]
up	CL8941.Contig2	Potri.001G387600.2	72.0073	199.518	1.4703	1.01e-14	similar to protein transport protein sec61; putative; similar to PfSec61 (Plasmodium falciparum) GI:3057044; [ co-ortholog (2of2) of At1g29310, At2g34250, ]
up	Unigene36820	Potri.004G047600.1	34.5985	95.5367	1.46535	9.2e-08	AP2/ERF domain-containing transcription factor [Populus trichocarpa]
up	Unigene24791	Potri.006G072600.1	16.8521	46.5274	1.46515	0.000193368	similar to expressed protein in Arabidopsis thaliana; similar to predicted protein; similar to Arabidopsis thaliana; similar to PIR2:T01282; [ co-ortholog (1of2) of At2g19340, At4g29870, ]
up	CL7398.Contig4	Potri.016G032400.1	34.5216	95.0667	1.46144	1.05e-07	bZIP transcription factor family protein; similar to AtbZIP transcription factor GI:17065880 from (Arabidopsis thaliana); [ co-ortholog (1of2) of At3g56660, At2g40950, ]
up	Unigene17450	Potri.004G095600.1	19.4832	53.6197	1.46053	6.54e-05
up	CL3125.Contig2	Potri.005G009000.1	14.6346	40.1737	1.45687	0.000561192	predicted protein [Populus trichocarpa]
up	CL4198.Contig1	Potri.008G207700.1	25.1321	68.7822	1.4525	6.66e-06	similar to protein phosphatase 2C-related; similar to PP2C-related; similar to protein phosphatase 2C domain containing protein; [ co-ortholog (1of2) of At3g16560, ]
up	CL13065.Contig2	Potri.012G097100.1	18.9887	51.8506	1.44922	9.45e-05	predicted protein [Populus trichocarpa]
up	Unigene34003	Potri.004G206600.1	26.4828	72.2107	1.44716	4.17e-06
up	Unigene31116	Potri.004G102500.2	78.9138	214.066	1.4397	2.88e-15	similar to mangrin. [ORG:Bruguiera sexangula]; [ ortholog of At1g13280,CAC83767,At3g25780,AAT96852,AAT66741,BAB21610,]
up	Unigene7470	Potri.003G085500.1	122.925	333.201	1.43862	7.15e-23	similar to beta-amylase (CT-BMY); similar to 1; similar to 4-alpha-D-glucan maltohydrolase; similar to beta-amylase enzyme GI:6065749 from (Arabidopsis thaliana); similar to beta-amylase targeted to the chloroplast; [ co-ortholog (2of2) of At4g17090, ]
up	CL13682.Contig6	Potri.001G142200.1	34.2472	92.7665	1.43762	2.08e-07	similar to phaseolin G-box binding protein PG2 - kidney bean (fragment). [ORG:Phaseolus vulgaris]; [ co-ortholog (2of2) of At1g32640, AAC28907, T10861, T10862, AAB00686, At5g46830, ]
up	CL9351.Contig2	Potri.006G188500.1	19.3427	52.3914	1.43754	9.54e-05	60S ribosomal protein L39 [Vernicia fordii]
up	CL2277.Contig6	Potri.006G255000.1	42.5661	115.141	1.43562	7.51e-09	similar to Putative clathrin assembly protein At2g25430.; [ co-ortholog (2of2) of At4g32285, At2g25430, ]
up	Unigene5809	Potri.012G047100.1	16.737	45.1296	1.43103	0.000306493	similar to GTPase activating protein. [ORG:Malus x domestica]; [ ortholog of At3g17980,At1g73580,At1g48590,AAQ54568,]
up	Unigene34777	Potri.018G079100.1	17.4539	46.856	1.42468	0.000245992
up	CL10519.Contig2	Potri.008G218600.1	21.624	58.0139	1.42377	4.55e-05	predicted protein [Populus trichocarpa]
up	Unigene2214	Potri.013G083300.1	40.6744	109.117	1.42368	2.24e-08	xanthine/uracil permease family protein; [ ortholog of At3g10960,]
up	Unigene4770	Potri.014G088100.1	85.4772	228.668	1.41965	6.54e-16	probable receptor-like protein kinase At5g24010-like [Vitis vinifera]
up	CL3629.Contig1	Potri.009G149200.1	27.5677	73.699	1.41867	4.56e-06	similar to expressed protein in Arabidopsis thaliana; [ co-ortholog (1of2) of At2g27830, ]
up	Unigene31692	Potri.012G005900.4	21.9691	58.6917	1.41768	4.33e-05	pseudo response regulator [Populus trichocarpa]
up	CL4953.Contig2	Potri.007G130100.2	18.0681	47.9524	1.40816	0.000235133	salt tolerance-like protein
up	Unigene37026	Potri.006G053300.1	16.2821	43.125	1.40524	0.000496471	similar to expressed protein in Arabidopsis thaliana; [ ortholog of At3g29170,]
up	CL5287.Contig1	Potri.001G320000.1	76.0245	201.201	1.4041	5.56e-14	similar to UDP-D-GLUCURONATE 4-EPIMERASE 6; [ ortholog of At3g23820,]
up	CL11260.Contig2	Potri.005G198900.1	18.2883	48.2579	1.39984	0.00023894	Anamorsin homolog; AltName: Full=Fe-S cluster assembly protein DRE2 homolog
up	CL9224.Contig1	Potri.002G200500.2	35.2134	92.4915	1.3932	4.01e-07	drought-responsive family protein; similar to drought-induced mRNA; similar to Di19 (Arabidopsis thaliana) gi|469110|emb|CAA55321; [ co-ortholog (2of2) of At1g02750, At4g02200, ]
up	CL9720.Contig2	Potri.016G126400.1	33.7043	88.2432	1.38855	7.86e-07	PRA1 family protein B4 isoform 1 [Vitis vinifera]
up	Unigene20107	Potri.009G149200.1	37.0172	96.893	1.3882	2.29e-07	similar to expressed protein in Arabidopsis thaliana; [ co-ortholog (1of2) of At2g27830, ]
up	CL88.Contig3	Potri.006G263500.1	22.2176	58.1159	1.38723	6.2e-05	similar to CBL-INTERACTING PROTEIN KINASE 25; [ co-ortholog (1of2) of At5g25110, ]
up	CL4762.Contig2	Potri.011G115600.1	41.9487	109.71	1.387	3.75e-08	similar to Ethylene responsive element binding factor 4 (AtERF4).; [ co-ortholog (2of2) of At3g15210, At1g53170, ]
up	Unigene35709	Potri.001G320400.3	84.53	220.825	1.38537	6.21e-15
up	CL2939.Contig1	Potri.016G041600.3	71.6864	186.833	1.38198	7.98e-13	similar to LIGHT STRESS-REGULATED 1; similar to EARLY RESPONSIVE TO DEHYDRATION 15; [ co-ortholog (2of2) of At2g41430, ]
up	CL6953.Contig5	Potri.001G348100.1	24.0436	62.5445	1.37923	3.51e-05	glycosyltransferase UGT90A7 [Hieracium pilosella]
up	CL1622.Contig1	Potri.003G085500.1	233.361	604.592	1.3734	1.2e-37	similar to beta-amylase (CT-BMY); similar to 1; similar to 4-alpha-D-glucan maltohydrolase; similar to beta-amylase enzyme GI:6065749 from (Arabidopsis thaliana); similar to beta-amylase targeted to the chloroplast; [ co-ortholog (2of2) of At4g17090, ]
up	CL1995.Contig1	Potri.001G303100.1	26.4245	68.376	1.37161	1.64e-05	predicted protein [Populus trichocarpa]
up	Unigene25152	Potri.003G194700.1	35.3886	91.1428	1.36484	7.18e-07	sigma factor binding protein 1 [Citrullus lanatus subsp. vulgaris]
up	CL10519.Contig1	Potri.008G218600.1	16.8227	43.29	1.36362	0.000640849	predicted protein [Populus trichocarpa]
up	CL2721.Contig1	Potri.T030300.1	17.3567	44.5677	1.36051	0.000544385	RING-H2 subgroup RHE protein [Populus tremula x Populus alba]
up	CL7093.Contig5	Potri.004G106800.1	20.2212	51.9115	1.36019	0.000190494	similar to S-adenosylmethionine decarboxylase. [ORG:Malus x domestica]; [ co-ortholog (2of2) of At3g02470, At5g15950, BAC55114, ]
up	CL4246.Contig2	Potri.008G086300.4	28.0273	71.8393	1.35794	1.16e-05	zinc finger (C3HC4-type RING finger) family protein; similar to C3HC4 type (RING finger); zinc finger (C3HC4-type RING finger) family protein; similar to C3HC4 type (RING finger); [ co-ortholog (2of2) of At1g14260, At2g02960, ]
up	CL13298.Contig1	Potri.003G150800.1	62.2974	159.347	1.35493	7.09e-11	ethylene-responsive element-binding family protein; similar to ethylene responsive element binding factor 5 (AtERF5) (Swiss-Prot:O80341) (Arabidopsis thaliana); [ co-ortholog (2of2) of At5g51190, At5g61600, ]
up	CL4964.Contig1	Potri.015G115500.1	25.5921	64.9619	1.3439	3.52e-05
up	Unigene5071	Potri.016G043600.1	33.0985	83.8236	1.34059	2.72e-06	calcium-binding EF hand family protein; similar to low similarity to peflin (Homo sapiens) GI:6015440; [ co-ortholog (1of2) of At5g04170, ]
up	Unigene9515	Potri.004G210800.1	31.3449	79.2522	1.33822	5.23e-06
up	CL5884.Contig1	Potri.003G082300.1	81.0841	204.585	1.33521	2.73e-13
up	CL7457.Contig3	Potri.T162900.2	130.275	327.159	1.32843	3.4e-20
up	Unigene13382	Potri.005G047600.4	28.0162	70.0928	1.323	2.16e-05	similar to CTR2 protein kinase. [ORG:Rosa hybrid cultivar]; [ co-ortholog (2of2) of At1g08720, AAK30005, ]
up	Unigene23502		191.779	478.998	1.32057	1.41e-28
up	CL14300.Contig2	Potri.003G092200.1	20.4502	51.0474	1.31972	0.000296245	similar to phaseolin G-box binding protein PG2 - kidney bean (fragment). [ORG:Phaseolus vulgaris]; [ co-ortholog (1of2) of At1g32640, AAC28907, T10861, T10862, AAB00686, At5g46830, ]
up	Unigene25447	Potri.005G259600.1	39.0116	97.3214	1.31885	5.92e-07	protein kinase family protein; similar to peptidoglycan-binding LysM domain-containing protein; similar to protein kinase (Arabidopsis thaliana) GI:2852449; [ ortholog of At2g33580,]
up	CL1980.Contig37	Potri.014G042600.1	22.1983	55.3417	1.31792	0.000167307	similar to expressed protein in Arabidopsis thaliana; similar to low similarity to SP|O14976 Cyclin G-associated kinase (EC 2.7.1.-) {Homo sapiens}; [ ortholog of At1g75100,]
up	CL6470.Contig3	Potri.019G131900.1	106.375	264.946	1.31653	1.89e-16	similar to 60S ribosomal protein L10 (Wilm\'s tumor suppressor protein homolog).; [ co-ortholog (1of3) of At1g26910, At1g14320, At1g66580, ]
up	Unigene24996	Potri.006G007100.1	43.893	109.258	1.31568	1.28e-07	Anthocyanidin 3-O-glucosyltransferase 6; AltName: Full=Flavonol 3-O-glucosyltransferase 6; AltName: Full=UDP-glucose flavonoid 3-O-glucosyltransferase 6
up	CL11601.Contig1	Potri.012G135100.1	17.9978	44.7455	1.31392	0.000733397
up	CL8238.Contig2	Potri.011G067600.1	26.4763	65.7156	1.31153	4.38e-05	CBL-interacting protein kinase 19 [Populus trichocarpa]
up	CL1622.Contig2	Potri.001G148900.2	25.6567	63.5504	1.30857	6.02e-05	similar to beta-amylase (CT-BMY); similar to 1; similar to 4-alpha-D-glucan maltohydrolase; similar to beta-amylase enzyme GI:6065749 from (Arabidopsis thaliana); similar to beta-amylase targeted to the chloroplast; [ co-ortholog (1of2) of At4g17090, ]
up	Unigene27755	Potri.003G151000.1	28.3928	69.8763	1.29928	2.86e-05	AP2/ERF domain-containing transcription factor [Populus trichocarpa]
up	CL11795.Contig1	Potri.005G126400.5	19.7283	48.4985	1.29767	0.000495652
up	Unigene3327	Potri.017G098000.1	31.2314	76.1856	1.28652	1.44e-05	predicted protein [Populus trichocarpa]
up	CL14182.Contig1	Potri.013G001600.2	82.421	200.163	1.28009	2.48e-12	similar to Hydrophobic protein RCI2A (Low temperature and salt responsive protein LTI6A).; [ ortholog of At3g05880,]
up	Unigene2530	Potri.005G259600.1	34.8272	84.4825	1.27844	5.47e-06	protein kinase family protein; similar to peptidoglycan-binding LysM domain-containing protein; similar to protein kinase (Arabidopsis thaliana) GI:2852449; [ ortholog of At2g33580,]
up	CL5318.Contig2	Potri.003G032800.3	38.9985	94.5241	1.27726	1.55e-06	similar to phospholipase D. [ORG:Ricinus communis]; [ co-ortholog (1of2) of T11695, Q41142, AAB37305, O04865, AAB51392, At1g52570, AAB04095, T10171, At3g15730, ]
up	CL8306.Contig1	Potri.002G011400.1	26.0204	63.0282	1.27635	8.79e-05	predicted protein [Populus trichocarpa]
up	CL486.Contig1	Potri.011G087200.8	125.334	301.657	1.26713	1.43e-17	similar to VITAMIN C DEFECTIVE 2; [ co-ortholog (2of2) of At5g55120, At4g26850, ]
up	CL185.Contig1	Potri.016G054600.3	50.0582	120.452	1.26678	7.01e-08	similar to calcium-dependent protein kinase; putative; similar to CDPK; putative; similar to calcium-dependent protein kinase; putative; similar to CDPK; putative; similar to calmodulin-domai; [ co-ortholog (1of2) of At2g41860, At3g57530, ]
up	CL637.Contig2	Potri.016G065300.1	36.0197	86.2247	1.25932	5.6e-06	cinnamyl alcohol dehydrogenase-like protein [Populus trichocarpa]
up	CL4665.Contig2	Potri.011G051800.2	19.8706	47.4124	1.25463	0.000785988	similar to putative RING protein [Populus x canescens]. [ORG:Populus alba x Populus tremula]; [ co-ortholog (2of3) of AAN05420, ]
up	Unigene32999	Potri.002G178100.1	66.7633	159.184	1.25356	7.83e-10	similar to Expressed protein in Arabidopsis thaliana; [ ortholog of At2g46735,]
up	CL3513.Contig1	Potri.004G050700.1	28.1034	66.8564	1.25032	6.98e-05	predicted protein [Populus trichocarpa]
up	Unigene35435	Potri.008G164800.1	95.0372	225.448	1.24623	3.23e-13	uncharacterized protein At4g14450, chloroplastic-like [Vitis vinifera]
up	Unigene2602	Potri.018G007300.1	27.5527	65.0694	1.23979	9.69e-05
up	CL1543.Contig3	Potri.016G046200.2	30.8049	72.1601	1.22804	4.59e-05	similar to Omega-6 fatty acid desaturase; similar to endoplasmic reticulum (EC 1.14.19.-) (Delta-12 desaturase).; [ co-ortholog (2of2) of At3g12120, ]
up	CL11906.Contig1	Potri.016G084400.1	53.3478	124.69	1.22485	8.95e-08	similar to 60S ribosomal protein L1. [ORG:Prunus armeniaca]; [ ortholog of At3g09630,AAD32206,At5g02870,Q9XF97,]
up	CL6620.Contig1	Potri.006G056900.1	24.474	57.146	1.2234	0.000298719
up	Unigene19422	Potri.001G060100.2	20.9885	48.9049	1.22038	0.000840226	predicted protein [Populus trichocarpa]
up	CL9098.Contig1	Potri.010G191300.1	26.7572	62.3395	1.22022	0.000163464	similar to putative Hs1pro-1-like protein. [ORG:Cicer arietinum]; [ co-ortholog (2of2) of AAG44839, At2g40000, At3g55840, AAK72104, ]
up	Unigene12678	Potri.010G249300.1	32.1951	74.9542	1.21917	3.62e-05	similar to MAP KINASE KINASE 4; similar to MITOGEN-ACTIVATED PROTEIN KINASE KINASE 4; [ co-ortholog (1of2) of At1g51660, ]
up	Unigene36981	Potri.018G080400.1	23.1932	53.6367	1.20952	0.000514297
up	Unigene9629	Potri.003G004800.1	74.1834	171.494	1.20899	5.35e-10	flavonol 4'-sulfotransferase [Vitis vinifera]
up	CL1703.Contig2	Potri.005G113600.1	36.0817	83.3446	1.20782	1.53e-05	calcium dependent protein kinase 18 [Populus trichocarpa]
up	Unigene12750	Potri.009G028100.1	22.2544	51.3369	1.20591	0.000698552	similar to actin-depolymerizing factor. [ORG:Malus x domestica]; [ co-ortholog (6of9) of AAD51856, AAQ54513, ]
up	Unigene25267	Potri.010G042000.1	29.4917	67.9737	1.20467	9.7e-05	similar to galactinol synthase; putative; similar to galactinol synthase GI:5608497 from (Ajuga reptans); [ co-ortholog (2of3) of At1g60450, At1g60470, ]
up	CL2492.Contig1	Potri.009G053800.1	24.1668	55.4817	1.19899	0.000450084	dicarboxylate transporter 1 [Arabidopsis thaliana]
up	Unigene5183	Potri.018G055700.1	32.0431	73.5158	1.19804	5.42e-05	similar to unknown protein (At4g29480) mRNA; mitochondrial ATP synthase g subunit family protein; [ co-ortholog (2of3) of At4g29480, At2g19680, ]
up	CL4062.Contig2	Potri.016G055000.1	88.3503	202.639	1.19761	2.09e-11	similar to 40S ribosomal protein S2.; [ co-ortholog (1of2) of At2g41840, ]
up	CL453.Contig5	Potri.004G028800.1	23.6034	53.9953	1.19384	0.000560396	similar to U-box domain-containing protein; similar to immediate-early fungal elicitor protein CMPG1 (Petroselinum crispum) GI:14582198; [ co-ortholog (2of3) of At4g21350, ]
up	Unigene23533	Potri.019G053800.2	30.4743	69.6897	1.19335	8.92e-05	dimethylmenaquinone methyltransferase family protein; similar to bacterial S-adenosylmethionine:2-demethylmenaquinone methyltransferases; similar to dimethylmenaquinone methyltransferase family pr; [ co-ortholog (1of2) of At5g16450, At3g02770, ]
up	CL1719.Contig3	Potri.017G053200.2	26.2901	59.9086	1.18824	0.000293472
up	CL9365.Contig1	Potri.016G071900.1	45.0773	102.694	1.18787	2.14e-06	aspartic proteinase nepenthesin-2-like [Vitis vinifera]
up	CL23.Contig7	Potri.001G189700.1	43.7306	99.0592	1.17965	3.65e-06	similar to malate oxidoreductase; putative; similar to malate oxidoreductase (NADP-dependent malic enzyme) GB:P34105 (Populus balsamifera subsp. trichocarpa); [ co-ortholog (1of2) of At1g79750, ]
up	CL11767.Contig1	Potri.005G002200.2	72.2228	162.519	1.17008	3.78e-09	stress-induced hydrophobic peptide [Populus trichocarpa]
up	CL14019.Contig3	Potri.013G076500.1	26.1444	58.7713	1.16861	0.000399157	similar to Cytochrome P450 89A2 (EC 1.14.-.-) (CYPLXXXIX) (ATH 6-1).; [ co-ortholog (3of3) of At1g64900, At1g64950, At1g64940, At5g61320, At1g64930, At2g12190, ]
up	CL14557.Contig1	Potri.001G320000.1	107.394	239.172	1.15513	1.46e-12	similar to UDP-D-GLUCURONATE 4-EPIMERASE 6; [ ortholog of At3g23820,]
up	CL2277.Contig5	Potri.006G255000.1	45.6135	101.476	1.15361	4.1e-06	similar to Putative clathrin assembly protein At2g25430.; [ co-ortholog (2of2) of At4g32285, At2g25430, ]
up	Unigene20929	Potri.004G101700.2	36.9207	82.1057	1.15305	3.45e-05	predicted protein [Populus trichocarpa]
up	CL9360.Contig1	Potri.002G224700.1	118.306	263.011	1.1526	1.26e-13	similar to Ubiquitin-like protein SMT3.; [ ortholog of At5g55160,At4g26840,]
up	Unigene5899	Potri.002G124600.1	50.2104	111.593	1.15218	1.4e-06	similar to expressed protein in Arabidopsis thaliana; [ co-ortholog (2of2) of At1g45688, At5g42860, ]
up	CL2339.Contig2	Potri.011G071400.1	24.1817	53.547	1.14689	0.000866083	armadillo/beta-catenin repeat family protein; similar to U-box domain-containing protein; [ co-ortholog (1of2) of At1g29340, ]
up	CL5705.Contig4	Potri.010G046300.1	34.9474	77.3235	1.14572	6.35e-05	low affinity inorganic phosphate transporter [Populus trichocarpa]
up	Unigene965	Potri.009G130100.2	25.0646	55.4256	1.1449	0.000714092
up	CL1476.Contig4	Potri.005G223500.1	25.5256	56.4303	1.14453	0.000640703	similar to phosphate transporter 1. [ORG:Lupinus albus]; [ co-ortholog (1of5) of AAK01938, AAK38196, At2g38940, At3g54700, ]
up	Unigene35139	Potri.011G102500.1	24.6913	54.363	1.13862	0.00084633	similar to mitogen-activated protein kinase homologue. [ORG:Medicago sativa]; [ co-ortholog (2of2) of AAD28617, At1g53510, CAB61750, At3g14720, At4g01595, ]
up	Unigene31826		57.6026	126.498	1.13491	3.82e-07
up	Unigene24913	Potri.012G133400.3	46.9778	102.787	1.12961	5.11e-06	similar to hypothetical protein. [ORG:Cicer arietinum]; [ co-ortholog (2of2) of At5g52060, CAC10210, ]
up	Unigene31114	Potri.001G189700.1	25.3217	55.3912	1.12928	0.000816934	similar to malate oxidoreductase; putative; similar to malate oxidoreductase (NADP-dependent malic enzyme) GB:P34105 (Populus balsamifera subsp. trichocarpa); [ co-ortholog (1of2) of At1g79750, ]
up	CL7457.Contig2	Potri.006G008500.1	214.198	468.281	1.12843	2.34e-22
up	CL10952.Contig4	Potri.003G060100.2	39.9934	87.363	1.12726	2.7e-05	JHL25H03.12 [Jatropha curcas]
up	CL5945.Contig3	Potri.005G231300.1	33.544	72.4856	1.11164	0.000155689	bZIP transcription factor family protein; similar to a bZIP transcription factor basic domain containing protein; similar to transcription factor GBF5 (GBF5) mRNA; [ co-ortholog (1of2) of At2g18160, At1g75390, ]
up	CL1787.Contig11	Potri.006G219500.2	30.4818	65.6522	1.1069	0.000334426
up	Unigene8750	Potri.017G144800.2	29.7255	63.6655	1.09881	0.000444683
up	Unigene4696	Potri.003G220900.1	93.7721	198.932	1.08504	7.92e-10	arabinogalactan peptide 14-like [Vitis vinifera]
up	Unigene24192	Potri.009G125600.1	59.424	124.709	1.06944	1.5e-06	unknown protein [Populus trichocarpa]
up	CL8180.Contig3	Potri.007G039100.1	45.1303	93.7575	1.05484	3.69e-05	similar to NRT-A4. [ORG:Cucumis melo]; [ co-ortholog (2of2) of AAL83895, ]
up	CL13034.Contig1	Potri.008G009800.2	32.2906	66.8921	1.05072	0.000512041
up	CL3030.Contig1	Potri.002G094200.1	50.0405	103.656	1.05063	1.53e-05	similar to AP2 domain-containing transcription factor; putative; similar to AP2 domain transcription factor GI:4567204 from (Arabidopsis thaliana); [ co-ortholog (2of2) of At1g22190, At1g78080, At1g36060, ]
up	Unigene23381		56.86	117.778	1.05058	4.03e-06	predicted protein [Populus trichocarpa]
up	CL12201.Contig1	Potri.001G277900.1	57.0546	118.014	1.04855	4.08e-06	similar to SUPERSENSITIVE TO ABA AND DROUGHT; [ co-ortholog (1of2) of At5g48870, ]
up	Unigene32598	Potri.006G129800.1	41.058	84.7603	1.04573	9.77e-05
up	Unigene32269	Potri.001G250700.2	32.2674	66.5686	1.04476	0.000560048	predicted protein [Populus trichocarpa]
up	CL10286.Contig4	Potri.007G146400.1	45.7406	94.2885	1.04361	4.08e-05	similar to expressed protein in Arabidopsis thaliana; similar to hypothetical protein At2g44080 - Arabidopsis thaliana; similar to EMBL:AC004005; [ co-ortholog (1of2) of At2g44080, At3g59900, ]
up	CL2762.Contig2	Potri.005G191000.2	30.7331	63.2421	1.04109	0.000797994	similar to ubiquinol-cytochrome C reductase complex 7.8 kDa protein; putative; similar to mitochondrial hinge protein; putative; similar to SP|P48504|Ubiquinol cytochrome-C reductase complex 7 8.kDa protein EC (1 10.2.2.Mitochondrial) (hinge protein CR7)
up	Unigene17258	Potri.012G038300.1	49.1964	101.066	1.03867	2.32e-05	similar to EARLY-PHYTOCHROME-RESPONSIVE1; [ co-ortholog (2of2) of At1g18330, At3g10113, ]
up	Unigene27226	Potri.009G038800.1	101.584	208.559	1.03779	1.24e-09	similar to Copper transporter 1.; [ co-ortholog (1of2) of At5g59030, ]
up	Unigene9716	Potri.015G023300.1	213.521	437.463	1.03478	1.68e-18	similar to ubiquitin conjugating-like enzyme. [ORG:Malus x domestica]; [ co-ortholog (11of12) of AAV34697, AAU14828, AAM08932, AAN03469, AAA64427, AAU14827, ]
up	Unigene25168	Potri.002G251200.1	67.7721	137.405	1.01967	1.17e-06	uncharacterized protein At5g48480-like [Glycine max]
up	CL4046.Contig3	Potri.010G200500.2	55.7569	112.115	1.00776	1.36e-05	ribulose bisphosphate carboxylase/oxygenase activase 2, chloroplastic isoform 1
up	CL13385.Contig2	Potri.004G070200.1	50.8159	102.042	1.00581	3.42e-05	Sgt1b [Capsicum annuum]
up	Unigene27346	Potri.011G019100.1	43.0551	86.3186	1.00349	0.000142589	predicted protein [Populus trichocarpa]
up	CL11474.Contig1	Potri.009G014100.1	126.18	252.869	1.0029	7.66e-11	similar to expressed protein in Arabidopsis thaliana; similar to DUF584; [ ortholog of At3g45210,At5g60680,At5g03230,]
down	CL9627.Contig3	Potri.017G018400.3	75.3238	37.6082	-1.00206	0.000386619	similar to glycine-rich protein; [ ortholog of At3g07560,]
down	Unigene12736	Potri.001G146100.5	118.446	59.0392	-1.00449	8.23e-06	similar to GMFP4. [ORG:Glycine max]; [ co-ortholog (1of2) of AAD09513, At1g32400, ]
down	Unigene13458	Potri.006G046800.1	74.4846	37.1233	-1.00462	0.000405456	predicted protein [Populus trichocarpa]
down	CL451.Contig8	Potri.T041300.1	67.8093	33.7374	-1.00713	0.000721852	LRR receptor-like serine/threonine-protein kinase GSO1-like [Vitis vinifera]
down	Unigene31834	Potri.007G070700.1	116.91	58.1084	-1.00858	8.8e-06	similar to hypothetical protein; [ co-ortholog (2of3) of At5g12280, At5g06890, At1g14650, At3g27600, At1g14640, ]
down	CL7913.Contig1	Potri.017G150000.1	508.134	252.354	-1.00976	1.77e-20	glycosyltransferase [Populus deltoides]
down	Unigene2099	Potri.013G048300.2	67.2769	33.3863	-1.01086	0.000730476
down	CL10374.Contig4	Potri.001G015600.1	875.852	434.636	-1.01088	3.6e-34	lipoxygenase LOX1 [Populus deltoides]
down	Unigene33077	Potri.006G232400.1	154.535	76.6698	-1.01121	3.04e-07	similar to nucleoid DNA-binding protein. [ORG:Malus x domestica]; [ co-ortholog (1of9) of AAQ54564, ]
down	Unigene30515	Potri.T041300.2	156.303	77.2722	-1.01632	2.33e-07	LRR receptor-like serine/threonine-protein kinase GSO1-like [Vitis vinifera]
down	CL13400.Contig2	Potri.010G151000.1	167.795	82.9317	-1.0167	8.35e-08	probable protein Pop3 [Vitis vinifera]
down	CL2567.Contig7	Potri.005G197800.1	75.3873	37.2041	-1.01886	0.000320076
down	CL4681.Contig3	Potri.002G025200.1	68.4166	33.7535	-1.01931	0.00060514	calmodulin-binding family protein; [ co-ortholog (1of2) of At1g19870, ]
down	Unigene17181	Potri.006G219200.1	131.314	64.7303	-1.02051	1.98e-06	copper transporter [Populus trichocarpa]
down	Unigene24835	Potri.010G063100.1	85.6356	42.173	-1.02189	0.000120817
down	Unigene23761	Potri.002G261500.1	256.613	126.271	-1.02307	2.72e-11	predicted protein [Populus trichocarpa]
down	Unigene32592	Potri.001G113100.1	111.033	54.4435	-1.02816	1.09e-05	similar to Leucoanthocyanidin dioxygenase (LDOX) (Leucocyanidin oxygenase) (Leucoanthocyanidin hydroxylase) (Anthocyanidin synthase). [ORG:Malus x domestica]; [ co-ortholog (2of2) of AAP49438, At4g22870, AAU12369, BAB92998, At4g22880, P51091, AAU12368, ]
down	Unigene24034	Potri.002G018700.2	194.098	95.1153	-1.02904	5.87e-09	similar to unknown. [ORG:Phaseolus vulgaris]; [ co-ortholog (1of3) of CAB87834, T10865, AAD34458, AAA74195, ]
down	CL10826.Contig2	Potri.012G006700.2	247.601	121.242	-1.03013	4.72e-11	Nascent polypeptide-associated complex subunit alpha [Medicago truncatula]
down	Unigene17044	Potri.018G145800.4	64.6531	31.553	-1.03494	0.000739112
down	CL11880.Contig3	Potri.002G050800.4	63.3561	30.8879	-1.03644	0.000824307
down	CL4326.Contig15	Potri.016G069700.6	151.821	73.9932	-1.0369	2.23e-07	similar to BEL1-like homeodomain 1; [ co-ortholog (1of2) of At2g35940, ]
down	Unigene17317	Potri.007G091100.1	63.6354	30.9308	-1.04079	0.000770701
down	Unigene11760	Potri.005G019100.1	166.298	80.5196	-1.04636	4.76e-08	GTP-binding protein SAR1A [Vitis vinifera]
down	Unigene7964	Potri.001G327100.1	94.354	45.6778	-1.04659	3.9e-05	similar to TCP family transcription factor; putative; similar to PCF1 (GI:2580438) and PCF2 ((GI:2580440) Oryza sativa) ; [ co-ortholog (1of2) of At5g41030, At3g27010, ]
down	CL8226.Contig1	Potri.008G074600.6	142.506	68.9021	-1.0484	4.14e-07	similar to poly(A)-binding protein C-terminal interacting protein 6. [ORG:Cucumis sativus]; [ co-ortholog (2of2) of AAQ18141, ]
down	Unigene36429	Potri.004G126500.1	110.238	53.2098	-1.05085	8.17e-06	conserved hypothetical protein [Ricinus communis]
down	Unigene36222	Potri.003G044700.1	135.838	65.4355	-1.05374	6.96e-07	similar to probable zinc finger protein - alfalfa (fragment). [ORG:Medicago sativa]; [ co-ortholog (1of2) of At1g14510, T09646, At2g02470, ]
down	Unigene46618	Potri.T130700.1	70.2761	33.7513	-1.05809	0.000342177	similar to putative disease resistance gene analog NBS-LRR. [ORG:Malus x domestica]; [ co-ortholog (25of27) of AAV38979, AAM77237, AAF36331, AAV38978, CAC35381, AAS49161, CAC35380, AAL83892, AAQ73301, ]
down	Unigene50807	Potri.005G192000.1	93.032	44.5439	-1.0625	3.57e-05	SANT DNA-binding domain-containing protein [Populus tomentosa]
down	Unigene13454	Potri.010G150500.1	65.7962	31.4671	-1.06416	0.000499786	similar to pop3 peptide. [ORG:Populus balsamifera subsp. trichocarpa x Populus deltoides]; [ co-ortholog (1of3) of 1TR0_C, T09703, 1TR0_B, 1TR0_K, 1TR0_L, 1TR0_D, 1SI9_C, 1TR0_G, 1TR0_J, 1TR0_H, 1TR0_M, 1TR0_R, 1TR0_F, 1TR0_N, 1SI9_B, 1TR0_O, 1TR0_P, 1TR0
down	CL451.Contig10	Potri.003G029200.1	183.537	87.7214	-1.06507	5.97e-09	LRR receptor-like serine/threonine-protein kinase GSO1-like [Vitis vinifera]
down	CL9080.Contig1	Potri.016G078600.1	86.1096	41.143	-1.06553	6.71e-05	signal recognition particle 54 kDa subunit precursor [Arabidopsis thaliana]
down	CL3640.Contig1	Potri.005G090800.2	69.8345	33.2921	-1.06876	0.000320158	E3 ubiquitin ligase BIG BROTHER-related-like isoform 1 [Glycine max]
down	Unigene36491	Potri.004G072900.1	300.882	143.073	-1.07244	6.91e-14
down	Unigene35175	Potri.006G102900.1	70.0896	33.2969	-1.07381	0.000296304
down	CL2966.Contig1	Potri.010G178700.2	65.1784	30.9019	-1.0767	0.000470754	U6 snRNA-associated Sm-like protein LSm6 [Vitis vinifera]
down	Unigene5684	Potri.001G231100.1	60.0172	28.4469	-1.0771	0.000789169	calcium-binding EF hand family protein; [ ortholog of At2g44310,]
down	Unigene37846	Potri.018G114100.1	721.814	342.088	-1.07726	2.53e-31	homeobox protein knotted-1, putative [Ricinus communis]
down	CL12650.Contig3	Potri.011G020900.1	86.8336	41.1019	-1.07905	5.27e-05	similar to aminocyclopropane carboxylate oxidase. [ORG:Vigna radiata]; [ co-ortholog (1of2) of AAF36484, BAA76387, AAT09053, AAC67233, T10817, T10813, O48882, CAA60576, AAC48922, T16988, AAA33412, CAA04895, CAA64799, P31239, AAT09055, AAB26552, Q00985, BA
down	CL1556.Contig5	Potri.001G416600.1	65.9536	31.157	-1.0819	0.000413918
down	Unigene27521	Potri.008G212300.1	102.687	48.4114	-1.08484	1.01e-05	major allergen Pru ar 1 [Vitis vinifera]
down	Unigene45591	Potri.018G144800.3	85.1522	40.0955	-1.0866	5.67e-05	leucine rich repeat family protein with ABC domain [Populus trichocarpa]
down	Unigene17749	Potri.014G023500.1	60.6878	28.5705	-1.08688	0.000675098	f-box family protein [Populus trichocarpa]
down	Unigene25101	Potri.010G003200.1	491.369	231.202	-1.08765	3.72e-22
down	CL5598.Contig1	Potri.001G373400.1	250.925	117.797	-1.09095	4.12e-12	transcription elongation factor 1 homolog isoform 1 [Vitis vinifera]
down	CL2317.Contig5	Potri.001G064600.4	79.5074	37.2311	-1.09458	9.12e-05	leucine rich repeat family protein with ABC domain [Populus trichocarpa]
down	CL12990.Contig2	Potri.003G051900.4	70.9637	33.2128	-1.09534	0.000216755	thioesterase family protein; [ co-ortholog (2of2) of At3g16175, ]
down	CL12255.Contig2	Potri.005G138200.1	61.4927	28.6879	-1.09997	0.000551385
down	CL3515.Contig1	Potri.010G217100.1	121.95	56.7825	-1.10278	1.09e-06	similar to putative 40S ribosomal protein s12. [ORG:Fragaria x ananassa]; [ co-ortholog (2of3) of AAA79921, P46297, ]
down	Unigene32737	Potri.007G122800.1	62.3283	29.0088	-1.1034	0.000489603	transcription factor CPC [Vitis vinifera]
down	CL8353.Contig1	Potri.010G059400.1	114.432	53.1328	-1.10682	2.19e-06	protein disulfide isomerase (PDI)-like protein 3 [Cucumis melo]
down	CL12839.Contig2	Potri.001G233000.1	76.0289	35.2836	-1.10755	0.00011249
down	Unigene32903	Potri.006G077500.1	634.409	294.273	-1.10826	6.3e-29	similar to Mitochondrial import receptor subunit TOM7 (Translocase of outer membrane 7 kDa subunit).; [ co-ortholog (2of2) of At1g64220, At5g41685, ]
down	CL7273.Contig2	Potri.001G145400.1	57.6654	26.7254	-1.10949	0.000757142
down	Unigene46167	Potri.017G009200.1	123.555	57.2301	-1.1103	8.11e-07	probable receptor-like protein kinase At1g67000-like [Vitis vinifera]
down	Unigene5659	Potri.004G172600.1	57.8546	26.603	-1.12084	0.000672433	cold-shock DNA-binding family protein; similar to encodes a glycine-rich protein that is present as several copies in the genome. It is expressed equally abundantly in all tis; [ ortholog of At4g38680,]
down	CL4409.Contig3	Potri.013G122000.1	97.0978	44.6224	-1.12167	1.04e-05	flavonoid o-methyltransferase related [Populus trichocarpa]
down	CL9022.Contig3	Potri.014G127200.1	57.5021	26.2927	-1.12895	0.00065108
down	CL5520.Contig2	Potri.012G090500.1	151.208	69.0603	-1.13061	3.11e-08	similar to leucine-rich repeat transmembrane protein kinase; putative; [ co-ortholog (1of2) of At2g31880, ]
down	Unigene33419	Potri.016G030200.1	62.4024	28.4534	-1.133	0.000368538
down	CL5418.Contig9	Potri.006G185200.2	80.8906	36.835	-1.13489	4.9e-05	similar to UBIQUITIN-SPECIFIC PROTEASE 23; [ co-ortholog (2of3) of At5g57990, ]
down	Unigene2471	Potri.012G051800.1	70.8284	32.2478	-1.13513	0.000144665
down	Unigene10019	Potri.002G247700.1	55.4135	25.1786	-1.13804	0.000757364
down	CL12378.Contig2	Potri.014G162800.1	1522.92	690.365	-1.14141	4.44e-70	ag13 [Alnus glutinosa]
down	CL4648.Contig2	Potri.010G123200.2	138.384	62.5134	-1.14644	8.66e-08	universal stress protein A-like protein [Vitis vinifera]
down	Unigene23528	Potri.009G135300.1	139.404	62.9283	-1.1475	7.6e-08
down	Unigene34890	Potri.001G084000.1	102.751	46.3364	-1.14894	3.83e-06	Cys/Met metabolism pyridoxal-phosphate-dependent enzyme family protein; similar to SP|P13254|Methionine gamma lyase-EC (4 4.1.11.L) (methioninase-{Pseudomonas) {putida} ; [ ortholog of At1g64660,]
down	Unigene9853	Potri.010G042500.1	89.4361	40.323	-1.14925	1.62e-05	similar to expressed protein in Arabidopsis thaliana; [ ortholog of At1g23400,]
down	CL11335.Contig2	Potri.015G106500.1	127.72	57.576	-1.14944	2.56e-07	60S ribosomal protein L34-like [Glycine max]
down	CL7986.Contig4	Potri.004G163800.2	65.7958	29.6565	-1.14965	0.000216435	predicted protein [Populus trichocarpa]
down	CL11968.Contig2	Potri.004G096300.1	132.464	59.6659	-1.15062	1.5e-07
down	Unigene2115	Potri.012G058200.2	68.279	30.6288	-1.15655	0.000153245	similar to repressor protein. [ORG:Glycine max]; [ co-ortholog (2of2) of AAL73489, ]
down	CL4664.Contig1	Potri.015G085100.1	948.751	425.277	-1.15763	2.78e-45	similar to hypothetical protein; [ co-ortholog (2of3) of At4g24720, At5g50200, ]
down	Unigene5974	Potri.010G166800.1	514.033	228.588	-1.16911	1.13e-25	oxygen evolving enhancer 3 (PsbQ) family protein; similar to extrinsic pII protein; oxygen evolving enhancer 3 (PsbQ) family protein; similar to extrinsic pII protein; [ ortholog of At1g14150,]
down	Unigene13835	Potri.001G394400.3	84.8131	37.6636	-1.17112	2.04e-05	similar to glycolate oxidase. [ORG:Lens culinaris]; [ co-ortholog (2of2) of BAA03131, At3g14420, At3g14415, AAC32392, T09388, 1803516A, ]
down	CL7129.Contig2	Potri.009G090000.1	245.562	108.807	-1.17432	3.74e-13	40S ribosomal protein S29-like [Vitis vinifera]
down	CL1329.Contig4	Potri.001G078100.1	60.9335	26.9858	-1.17504	0.000294037	predicted protein [Populus trichocarpa]
down	Unigene1449	Potri.003G210900.5	54.2244	23.9978	-1.17604	0.000631703
down	Unigene27524	Potri.004G011300.1	57.6115	25.4425	-1.17912	0.000415782	predicted protein [Populus trichocarpa]
down	Unigene32645	Potri.001G091400.1	258.668	113.486	-1.18859	5.24e-14
down	CL9180.Contig2	Potri.006G259400.6	338.805	148.501	-1.18998	6.65e-18	class II knotted-like homeobox protein [Prunus persica]
down	CL8804.Contig1	Potri.010G125100.1	55.0176	24.1088	-1.19033	0.000511362	similar to Zinc finger protein CONSTANS-LIKE 6.; [ ortholog of At1g68520,]
down	Unigene17230	Potri.T125800.2	98.7083	43.1433	-1.19403	3.08e-06
down	Unigene12079	Potri.008G203400.4	76.6293	33.4248	-1.19698	3.82e-05
down	Unigene28923	Potri.008G066700.1	73.4212	32.015	-1.19745	5.52e-05	similar to pleckstrin homology (PH) domain-containing protein; similar to AtPH1 (Arabidopsis thaliana) GI:5926716; [ co-ortholog (1of2) of At5g05710, ]
down	Unigene17302	Potri.006G127000.2	107.432	46.7888	-1.19919	1.04e-06	Os04g0518600 [Oryza sativa Japonica Group]
down	Unigene28063	Potri.010G247500.4	60.4267	26.2567	-1.2025	0.000242463	similar to EIN3-like protein. [ORG:Cucumis melo]; [ co-ortholog (1of2) of BAB64345, AAL14267, ]
down	CL6973.Contig1	Potri.002G056300.1	92.3136	40.0891	-1.20333	5.66e-06	photosystem 2 family protein; similar to SP:P74367 {{Synechocystis sp.}}; similar to ESTs emb|Z27038|; similar to gb|AA451546; similar to emb|Z29876; similar to gb|T45359 and gb|R90316; [ co-ortholog (2of2) of At1g03600, ]
down	CL13250.Contig2	Potri.002G204400.6	81.3378	35.2217	-1.20746	1.94e-05	similar to UDP-XYLOSE SYNTHASE 4; [ co-ortholog (1of2) of At2g47650, At3g62830, ]
down	Unigene28957	Potri.007G072600.1	61.5985	26.6124	-1.2108	0.000195261	uncharacterized protein LOC100247733 [Vitis vinifera]
down	Unigene25426	Potri.015G054600.1	83.0598	35.8199	-1.21339	1.47e-05	zinc finger protein CONSTANS-LIKE 16 [Vitis vinifera]
down	Unigene21634	Potri.010G043400.1	51.0683	21.9818	-1.21612	0.000666138
down	Unigene50568	Potri.003G025100.1	131.149	56.4484	-1.2162	4.93e-08	LRR receptor-like serine/threonine-protein kinase GSO1-like [Vitis vinifera]
down	Unigene9691	Potri.019G093900.1	203.986	87.7485	-1.21702	1.01e-11	endochitinase PR4 [Vitis vinifera]
down	CL5206.Contig3	Potri.010G248700.1	186.615	80.2602	-1.21731	7.5e-11	similar to uridylyltransferase-related; similar to (Protein-PII) uridylyltransferase (PII uridylyl- transferase) (Uridylyl removing enzyme) (UTase)(SP:Q9AC53) (Caulobacter crescentus); similar to uridylyltransferase-related; similar to (Protein-PII) uridy
down	Unigene4193	Potri.011G164200.1	85.0506	36.4809	-1.22118	1.05e-05	naringenin,2-oxoglutarate 3-dioxygenase [Vitis vinifera]
down	CL3369.Contig5	Potri.003G176700.1	86.7748	37.1818	-1.22268	8.41e-06	similar to naregenin-chalcone synthase. [ORG:Medicago sativa]; [ co-ortholog (4of6) of CAA38456, S49203, 1JWX_A, CAA00091, Q9ZRR8, P51081, CAA44186, AAL09179, S33610, AAL09175, 1D6I_A, AAF71254, 1I88_A, CAA10641, CAA44933, S35166, AAM00232, BAA01075, P300
down	Unigene20210	Potri.002G236200.1	189.105	80.7576	-1.22752	4.24e-11	similar to brassinosteroid-regulated protein. [ORG:Glycine max]
down	CL9541.Contig2	Potri.005G239100.2	124.68	53.1646	-1.22969	8.2e-08	similar to GAST-like gene product. [ORG:Fragaria x ananassa]; [ co-ortholog (2of2) of At2g18420, At1g75750, CAD35171, AAB97006, ]
down	Unigene16574	Potri.013G106000.1	61.9566	26.4079	-1.23029	0.000155773
down	Unigene33211	Potri.T133400.1	47.5056	20.2226	-1.23213	0.000915835	sodium transporter [Populus trichocarpa]
down	CL4363.Contig5	Potri.006G267700.1	270.593	115.155	-1.23254	2.49e-15	similar to CONSTANS-like protein 2. [ORG:Malus x domestica]; [ co-ortholog (1of2) of AAC99310, At5g24930, AAC99309, ]
down	CL10955.Contig2	Potri.010G219100.1	239.107	101.4	-1.2376	8.48e-14
down	Unigene30035	Potri.005G192000.1	55.4483	23.5094	-1.23791	0.000325178	SANT DNA-binding domain-containing protein [Populus tomentosa]
down	Unigene15324	Potri.015G047100.1	98.1653	41.4892	-1.24248	1.62e-06
down	Unigene1955	Potri.006G197700.1	255.43	107.318	-1.25103	7.45e-15	similar to 40S ribosomal protein S5-2.; [ ortholog of At3g11940,]
down	CL9344.Contig1	Potri.014G124400.1	52.5631	22.0656	-1.25225	0.000415093	GATA transcription factor 16 [Vitis vinifera]
down	CL584.Contig1	Potri.016G040200.4	71.1591	29.8573	-1.25296	3.97e-05	similar to Lycopene beta cyclase; similar to chloroplast precursor (EC 1.14.-.-).; [ co-ortholog (2of3) of At3g10230, ]
down	Unigene20100	Potri.010G123600.2	48.6953	20.4145	-1.25419	0.000669185	similar to expressed protein in Arabidopsis thaliana; similar to unknown protein GI:6714347 from (Arabidopsis thaliana); [ ortholog of At1g25400,At1g68440,]
down	CL13041.Contig2	Potri.011G134700.1	85.1692	35.6366	-1.25697	6.59e-06	protein translation factor SUI1 homolog 1 isoform 2 [Vitis vinifera]
down	CL12991.Contig2	Potri.007G089200.1	124.25	51.9805	-1.2572	5.21e-08	similar to senescence-associated protein-related; similar to senescence-associated protein SAG102 (GI:22331931) (Arabidopsis thaliana); [ co-ortholog (2of2) of At4g39795, ]
down	Unigene24374	Potri.014G095500.1	111.89	46.7792	-1.25814	2.35e-07	GH3 family protein [Populus trichocarpa]
down	Unigene17562	Potri.007G001200.1	55.1636	23.0563	-1.25856	0.000283068	similar to expressed protein in Arabidopsis thaliana; [ ortholog of At3g19990,]
down	CL6984.Contig1	Potri.007G129800.4	58.9451	24.3885	-1.27317	0.000153412	asparaginyl-tRNA synthetase, chloroplastic/mitochondrial-like isoform 1 [Vitis vinifera]
down	Unigene17743	Potri.014G167300.1	131.362	54.2533	-1.27577	1.52e-08	similar to expressed protein in Arabidopsis thaliana; [ ortholog of At4g13500,At2g05310,]
down	CL13741.Contig1	Potri.004G226400.1	105.663	43.601	-1.27703	3.78e-07	ras-related protein RABA2a [Vitis vinifera]
down	Unigene13787		46.35	19.1222	-1.27732	0.000765458
down	Unigene20673	Potri.009G015700.1	64.2776	26.5122	-1.27766	7.39e-05	similar to seed maturation protein PM37. [ORG:Glycine max]; [ ortholog of At3g44110,AAD51625,At5g22060,]
down	CL946.Contig9	Potri.010G169100.2	55.0794	22.7114	-1.2781	0.000242665	nucleoside phosphatase family protein; GDA1/CD39 family protein; similar to low similarity to SP|P55772 Ectonucleoside triphosphate diphosphohydrolase 1 (EC 3.6.1.5) (Ecto-apyrase) {Mus musculus}; [ co-ortholog (2of2) of At2g02970, ]
down	CL451.Contig9	Potri.003G028200.1	113.519	46.6878	-1.28181	1.29e-07	LRR receptor-like serine/threonine-protein kinase GSO1-like [Vitis vinifera]
down	CL2317.Contig12	Potri.T161800.1	45.3721	18.6085	-1.28584	0.000819991	leucine rich repeat family protein with ABC domain [Populus trichocarpa]
down	CL10801.Contig2	Potri.001G339200.1	51.592	21.1409	-1.28711	0.000356205
down	CL451.Contig14	Potri.003G029400.7	72.2748	29.5821	-1.28877	2.34e-05	leucine-rich repeat receptor protein kinase EXS-like [Vitis vinifera]
down	Unigene34381	Potri.018G144700.1	70.7868	28.5802	-1.30846	2.29e-05	leucine rich repeat family protein with ABC domain [Populus trichocarpa]
down	Unigene21071	Potri.T058900.1	203.84	81.8568	-1.31626	5.32e-13	RNA and export factor-binding protein 2 [Vitis vinifera]
down	Unigene17356	Potri.005G023000.1	139.233	55.8939	-1.31674	2.43e-09
down	Unigene17012	Potri.008G134500.1	55.643	22.3193	-1.31791	0.0001606	ankyrin repeat family protein; similar to ankyrin repeat domain containing protein; [ co-ortholog (2of2) of At2g01680, ]
down	CL12487.Contig1	Potri.005G106400.2	48.9977	19.5406	-1.32624	0.000373487
down	Unigene31712	Potri.005G096200.1	58.4609	23.264	-1.32937	9.89e-05
down	Unigene20156	Potri.018G038900.1	68.6463	27.2998	-1.33029	2.43e-05
down	CL12531.Contig1	Potri.011G025200.1	609.178	241.937	-1.33223	2.46e-36	predicted protein [Populus trichocarpa]
down	Unigene1251	Potri.008G150000.1	125.191	49.5301	-1.33775	1.04e-08	similar to 40S ribosomal protein S16. [ORG:Euphorbia esula]; [ co-ortholog (1of2) of AAF34799, ]
down	Unigene27166	Potri.010G223100.1	463.897	183.149	-1.34079	2.53e-28	ubiquitin-like protein 5 [Jatropha curcas]
down	Unigene26141	Potri.016G138900.1	288.357	113.626	-1.34356	2.91e-18	ubiquitin-conjugating enzyme E2 28-like isoform 1 [Glycine max]
down	CL2910.Contig2	Potri.004G158200.1	362.955	142.733	-1.34647	1.21e-22	BZIP transcription factor ATB2 [Medicago truncatula]
down	Unigene33895	Potri.008G134500.1	80.0162	31.4617	-1.3467	4.25e-06	ankyrin repeat family protein; similar to ankyrin repeat domain containing protein; [ co-ortholog (2of2) of At2g01680, ]
down	Unigene23076	Potri.001G148600.1	158.575	62.3304	-1.34715	9.45e-11
down	CL1517.Contig5	Potri.005G252600.7	73.8652	28.8901	-1.35432	9.13e-06	high mobility group family [Populus trichocarpa]
down	CL23.Contig3	Potri.018G086700.1	110.497	43.1973	-1.355	5.68e-08	NADP-dependent malic enzyme; Short=NADP-ME
down	CL4109.Contig1	Potri.009G007300.1	41.2524	16.0488	-1.36201	0.00086998	predicted protein [Populus trichocarpa]
down	CL5702.Contig6	Potri.009G046700.2	53.7602	20.7981	-1.37009	0.000134869	similar to ATP-dependent Clp protease ClpB protein-related; similar to ATP-dependent Clp protease; similar to ATP-binding subunit ClpB (GI:24982014) (Pseudomonas putida KT2440); similar to ClpB protein (SP:Q9RA63){{Thermus thermophilus}}; [ co-ortholog (2
down	CL1517.Contig4	Potri.005G252600.9	77.8439	30.1076	-1.37046	4.34e-06	high mobility group family [Populus trichocarpa]
down	Unigene5853	Potri.004G153200.2	52.7559	20.3633	-1.37336	0.000151758	predicted protein [Populus trichocarpa]
down	Unigene47833	Potri.002G137700.1	54.7944	21.1276	-1.3749	0.000111623	similar to protein kinase; putative; similar to protein kinase PVPK-1 (Phaseolus vulgaris) SWISS-PROT:P15792; [ co-ortholog (1of2) of At2g44830, ]
down	CL5701.Contig1	Potri.001G344800.1	42.0182	16.19	-1.37591	0.000710906
down	CL8624.Contig3	Potri.006G145100.1	74.4823	28.6887	-1.37642	6.53e-06	CCAAT-binding transcription factor (CBF-B/NF-YA) family protein; CCAAT-binding transcription factor (CBF-B/NF-YA) family protein; [ co-ortholog (1of2) of At1g17590, At1g72830, ]
down	CL6171.Contig1	Potri.001G094700.1	76.5615	29.3859	-1.3815	4.58e-06	predicted protein [Populus trichocarpa]
down	CL4361.Contig1	Potri.001G212300.1	70.0563	26.8407	-1.38409	1.13e-05	predicted protein [Populus trichocarpa]
down	CL7695.Contig5	Potri.018G130800.1	144.502	55.2421	-1.38725	2.69e-10	f-box family protein [Populus trichocarpa]
down	Unigene36464	Potri.001G163700.1	76.934	29.3812	-1.38873	3.99e-06	similar to transcription factor EREBP-like protein. [ORG:Cicer arietinum]; [ co-ortholog (2of2) of AAQ10777, CAD56217, At3g14230, At1g53910, CAE54591, CAD21849, ]
down	Unigene32909	Potri.010G207100.4	78.9641	30.1495	-1.38906	2.97e-06
down	CL8724.Contig2	Potri.016G104600.2	177.998	67.917	-1.39002	2.22e-12
down	CL2592.Contig1	Potri.006G221800.1	486.4	185.442	-1.39117	3.62e-31	MYB transcription factor R2R3-like protein [Populus tremuloides]
down	Unigene45567	Potri.018G027700.1	70.4778	26.8622	-1.39159	9.84e-06	ein3-binding f-box protein 3 [Populus trichocarpa]
down	CL13965.Contig2	Potri.018G013800.2	43.3512	16.4339	-1.3994	0.000499082
down	Unigene27704	Potri.008G159800.1	49.8837	18.8956	-1.40052	0.000186593	similar to expressed protein in Arabidopsis thaliana; [ co-ortholog (1of2) of At4g14620, At3g22970, ]
down	CL3340.Contig2	Potri.007G132700.1	75.7793	28.6341	-1.40407	3.95e-06	uncharacterized protein LOC100257710 [Vitis vinifera]
down	CL5229.Contig1	Potri.010G186500.1	139.427	52.0981	-1.42021	2.79e-10	RING-H2 finger protein ATL66-like [Glycine max]
down	Unigene21459	Potri.T137400.1	57.9573	21.6499	-1.42063	4.72e-05	heat shock factor [Arabidopsis thaliana]
down	CL1351.Contig4	Potri.002G088600.1	43.7381	16.3102	-1.42312	0.000400882
down	CL671.Contig2	Potri.016G011800.1	146.196	54.5064	-1.42341	9.66e-11	predicted protein [Populus trichocarpa]
down	CL6973.Contig3	Potri.002G056300.1	116.541	43.3999	-1.42508	7.32e-09	photosystem 2 family protein; similar to SP:P74367 {{Synechocystis sp.}}; similar to ESTs emb|Z27038|; similar to gb|AA451546; similar to emb|Z29876; similar to gb|T45359 and gb|R90316; [ co-ortholog (2of2) of At1g03600, ]
down	Unigene29165	Potri.015G117300.9	51.0159	18.912	-1.43165	0.000123472
down	CL7447.Contig2	Potri.007G098900.2	41.8335	15.5058	-1.43185	0.00050733	zinc finger (C3HC4-type RING finger) family protein; similar to C3HC4 type (RING finger); [ co-ortholog (2of2) of At5g08750, At5g63780, ]
down	CL1123.Contig2	Potri.015G058700.2	122.668	45.3494	-1.4356	2.45e-09	nuclear transport factor 2 and RNA recognition motif domain-containing protein [Arabidopsis thaliana]
down	CL14351.Contig2	Potri.018G014600.2	50.114	18.4983	-1.43782	0.000135182	similar to nucleoid DNA-binding protein. [ORG:Malus x domestica]; [ co-ortholog (9of9) of AAQ54564, ]
down	Unigene17711	Potri.005G074300.1	63.8574	23.526	-1.4406	1.6e-05	predicted protein [Populus trichocarpa]
down	CL13131.Contig1	Potri.015G093200.1	46.2608	17.0027	-1.44403	0.000234619	probable adenylate kinase 1, chloroplastic-like [Vitis vinifera]
down	CL12121.Contig4	Potri.011G147400.1	97.3273	35.7521	-1.44482	9.42e-08	GTL1 [Populus tremula x Populus alba]
down	Unigene45948	Potri.010G132000.1	74.9903	27.4721	-1.44874	2.67e-06	predicted protein [Populus trichocarpa]
down	CL3369.Contig4	Potri.001G051600.1	77.3606	28.2678	-1.45244	1.78e-06	similar to naregenin-chalcone synthase. [ORG:Medicago sativa]; [ co-ortholog (3of6) of CAA38456, S49203, 1JWX_A, CAA00091, Q9ZRR8, P51081, CAA44186, AAL09179, S33610, AAL09175, 1D6I_A, AAF71254, 1I88_A, CAA10641, CAA44933, S35166, AAM00232, BAA01075, P300
down	CL3314.Contig6	Potri.006G190500.2	42.2046	15.4168	-1.4529	0.000417217
down	CL11633.Contig2	Potri.001G468500.1	40.1993	14.647	-1.45657	0.000559973	similar to hypothetical protein; [ ortholog of At3g20180,]
down	CL12721.Contig3	Potri.011G126200.3	79.9829	29.1141	-1.45797	1.11e-06	similar to ARABIDOPSIS THALIANA MEMBRANE-ASSOCIATED MANNITOL-INDUCED; [ ortholog of At5g54110,]
down	Unigene30146	Potri.005G071900.3	105.211	38.2684	-1.45906	2.29e-08
down	CL12342.Contig3	Potri.014G095500.1	201.408	73.1555	-1.46108	9.94e-15	GH3 family protein [Populus trichocarpa]
down	Unigene12426	Potri.016G109000.2	51.3562	18.6513	-1.46126	9.28e-05	fructose-1,6-bisphosphatase, chloroplastic-like [Vitis vinifera]
down	Unigene19681	Potri.011G054500.1	37.4976	13.6179	-1.46129	0.000837643
down	Unigene4704	Potri.008G159500.3	241.546	87.424	-1.4662	1.94e-17	similar to expressed protein in Arabidopsis thaliana; similar to expressed protein in Arabidopsis thaliana; [ ortholog of At3g55760,]
down	CL9180.Contig6	Potri.006G259400.6	85.2577	30.8567	-1.46625	4.45e-07	knox-like protein 3 [Arabidopsis lyrata]
down	Unigene5401	Potri.012G054300.1	207.244	74.673	-1.47267	2.89e-15	protease inhibitor/seed storage/lipid transfer protein (LTP) family protein; similar to TED4 (Zinnia elegans) GI:493721; [ co-ortholog (2of2) of At1g48750, At3g18280, ]
down	Unigene30177	Potri.009G162800.1	39.4173	14.1496	-1.47807	0.000555683
down	CL7160.Contig2	Potri.011G051600.1	40.7979	14.6013	-1.4824	0.0004322	predicted protein [Populus trichocarpa]
down	CL9611.Contig1	Potri.002G252700.1	36.2007	12.9539	-1.48263	0.000913993
down	CL7122.Contig2	Potri.014G001000.2	45.0731	16.0597	-1.48882	0.000206648
down	CL5779.Contig1	Potri.017G015700.2	47.3329	16.8152	-1.49308	0.000138795	similar to expressed protein in Arabidopsis thaliana; similar to arabinogalactan-protein; similar to AGP (GI:1087015) {Pyrus communis}; similar to Protein E6. (SP:Q01197) {{Gossypium hirsutum}}; [ co-ortholog (1of3) of At1g03820, ]
down	Unigene54476	Potri.018G048100.1	118.638	42.0528	-1.49629	1.53e-09	similar to MTD1. [ORG:Medicago truncatula]; [ co-ortholog (2of2) of AAF86687, At5g21940, At3g43850, ]
down	CL10513.Contig1	Potri.001G066400.1	476.892	167.884	-1.5062	4.53e-34	similar to gene GA protein - garden pea. [ORG:Pisum sativum]; [ co-ortholog (1of2) of At3g26740, T10182, T06776, CAA46272, BAA06153, ]
down	CL6703.Contig2	Potri.015G094700.1	36.4043	12.8031	-1.50762	0.000766861	similar to CBS domain-containing protein; similar to low similarity to SP|Q9UGI9 5\'-AMP-activated protein kinase; similar to gamma-3 subunit (AMPK gamma-3 chain) (AMPK gamma3) {Homo sapiens}; [ co-ortholog (1of3) of At3g48530, ]
down	CL1348.Contig1	Potri.008G063800.1	69.7335	24.4995	-1.5091	3.17e-06
down	CL198.Contig1	Potri.006G174000.1	43.0178	15.0284	-1.51724	0.00023904	similar to small nuclear ribonucleoprotein E; putative; similar to snRNP-E; putative; similar to Sm protein E; putative; similar to SWISS-PROT:P08578 small nuclear ribonucleoprotein E (snRNP-E) (Sm protein E; similar to Sm-E; similar to SmE) (Chicken); [
down	Unigene17332	Potri.011G081400.1	75.8699	26.3781	-1.52419	9.86e-07
down	CL1144.Contig4	Potri.010G099100.1	51.8042	18.0063	-1.52457	5.23e-05	zinc finger (C2H2 type) family protein; similar to C2H2 type; [ ortholog of At2g02070,]
down	CL1438.Contig1	Potri.006G185000.1	82.2624	28.5827	-1.52509	3.42e-07	similar to eukaryotic translation initiation factor 5A isoform V. [ORG:Hevea brasiliensis]; [ co-ortholog (1of2) of AAQ08195, FIAAA, AAQ08193, CAA42065, AAQ08192, AAQ08191, P26564, AAK12100, AAK55848, AAQ08194, Q9AXJ4, ]
down	Unigene13856	Potri.019G098500.1	40.055	13.9117	-1.52568	0.000372624
down	CL3369.Contig3	Potri.001G051600.1	86.1429	29.7912	-1.53185	1.66e-07	similar to naregenin-chalcone synthase. [ORG:Medicago sativa]; [ co-ortholog (3of6) of CAA38456, S49203, 1JWX_A, CAA00091, Q9ZRR8, P51081, CAA44186, AAL09179, S33610, AAL09175, 1D6I_A, AAF71254, 1I88_A, CAA10641, CAA44933, S35166, AAM00232, BAA01075, P300
down	Unigene36719	Potri.017G114600.1	9653.78	3323.14	-1.53855	0	similar to Ribulose bisphosphate carboxylase small chain 1A; similar to chloroplast precursor (EC 4.1.1.39) (RuBisCO small subunit 1A).; [ co-ortholog (1of2) of At1g67090, ]
down	Unigene2224	Potri.010G071000.1	133.006	45.7536	-1.53953	6.76e-11
down	Unigene17546	Potri.006G071200.1	70.8906	24.3657	-1.54074	1.87e-06	similar to xyloglucan endo-1; similar to 4-beta-D-glucanase (EC 3.2.1.-) - adzuki bean. [ORG:Vigna angularis]; [ co-ortholog (15of15) of AAR27065, BAA03922, BAC03237, AAN07898, AAN03485, Q41638, BAA03925, A49539, Q39857, B49539, ]
down	Unigene2649	Potri.013G122100.1	39.5474	13.5776	-1.54235	0.000366603	flavonoid o-methyltransferase related [Populus trichocarpa]
down	CL5197.Contig3	Potri.016G060600.1	43.8785	15.0184	-1.54678	0.000169539
down	Unigene50921	Potri.009G018900.1	116.118	39.6604	-1.54982	9.02e-10
down	CL7836.Contig2	Potri.005G040600.1	34.9896	11.9384	-1.55132	0.000765599
down	CL11467.Contig3	Potri.007G014200.7	221.585	75.5039	-1.55324	2.35e-17	similar to HISTONE H1-3; [ co-ortholog (2of2) of At2g18050, ]
down	CL13037.Contig1	Potri.018G079700.1	72.5262	24.696	-1.55422	1.23e-06	similar to expressed protein in Arabidopsis thaliana; [ ortholog of At2g17240,]
down	Unigene31590	Potri.009G013900.1	36.1359	12.2931	-1.55558	0.000612235
down	CL12234.Contig1	Potri.T043700.1	46.2948	15.7461	-1.55586	0.000105142
down	CL5523.Contig1	Potri.005G119900.2	39.9613	13.3934	-1.57708	0.000275585
down	Unigene5579	Potri.004G063300.2	182.908	60.9442	-1.58556	5.71e-15	similar to 60S ribosomal protein L18a-1.; [ co-ortholog (3of8) of At1g29965, At2g34480, ]
down	Unigene23388	Potri.007G051600.1	78.1719	26.0173	-1.58718	3.23e-07	lysine-rich arabinogalactan protein 17 [Vitis vinifera]
down	CL4955.Contig1	Potri.005G245700.1	415.045	137.974	-1.58887	4.83e-32	thioredoxin-like protein CDSP32, chloroplastic [Vitis vinifera]
down	Unigene30516	Potri.003G028700.1	163.288	54.1496	-1.5924	1.35e-13	leucine rich repeat family protein with ABC domain [Populus trichocarpa]
down	Unigene21277		36.8788	12.2111	-1.5946	0.000430362
down	Unigene8781	Potri.003G067800.1	54.7685	18.115	-1.59616	1.76e-05	similar to hypothetical protein; [ co-ortholog (2of2) of At1g72510, At2g09970, ]
down	Unigene30514	Potri.003G028700.1	82.533	27.2661	-1.59786	1.33e-07	LRR receptor-like serine/threonine-protein kinase GSO1-like [Vitis vinifera]
down	CL2717.Contig2	Potri.002G228800.4	69.3961	22.8989	-1.59958	1.3e-06	similar to autophagy 8d (APG8d); similar to autophagy 8d (Arabidopsis thaliana) GI:19912157; similar to light chain 3; [ co-ortholog (2of2) of At2g05630, ]
down	CL11701.Contig2	Potri.003G150700.1	50.148	16.5467	-1.59965	3.88e-05	AP2/ERF domain-containing transcription factor [Populus trichocarpa]
down	CL8948.Contig1	Potri.006G038900.1	53.1865	17.5413	-1.6003	2.25e-05
down	CL9527.Contig2	Potri.002G184300.4	33.5446	11.0286	-1.60483	0.000744841	predicted protein [Populus trichocarpa]
down	CL7741.Contig1	Potri.014G135900.1	357.589	116.631	-1.61635	1.85e-28	similar to expressed protein in Arabidopsis thaliana; similar to PrMC3 (Pinus radiata) GI:5487873; [ co-ortholog (2of2) of At3g63010, ]
down	Unigene28836	Potri.009G108200.1	195.047	63.5086	-1.6188	2.83e-16	similar to At2g15890 (At2g15890/F19G14.11) mRNA; similar to expressed protein in Arabidopsis thaliana; [ ortholog of At2g15890,]
down	Unigene32454	Potri.016G003400.3	35.2579	11.438	-1.62411	0.000490696	similar to HSP80. [ORG:Populus alba]; [ co-ortholog (2of3) of AAN87002, ]
down	CL14520.Contig5	Potri.001G422800.2	53.981	17.4893	-1.62598	1.59e-05	similar to putative disease resistance gene analog NBS-LRR. [ORG:Malus prunifolia]; [ co-ortholog (43of69) of AAF72913, AAQ73293, AAF72925, AAF72915, AAF72910, AAF72914, AAF72912, AAL99047, AAF72911, AAM77267, AAF72924, ]
down	CL12409.Contig1	Potri.T170700.1	43.7196	14.1398	-1.62852	0.000100768
down	CL1101.Contig5	Potri.003G157300.2	36.5203	11.7424	-1.63697	0.000361594
down	CL9624.Contig1	Potri.011G081000.1	273.186	87.8349	-1.63702	1.76e-22	CBL-interacting serine/threonine-protein kinase 23-like [Glycine max]
down	Unigene35971	Potri.002G173800.4	41.9351	13.4786	-1.63749	0.000131986	similar to pyridoxine 5\'-phosphate oxidase-related; similar to pyridoxine 5\'\'-phosphate oxidase (GI:3237304) (Rattus norvegicus); similar to pyridoxamine 5\'\'-phosphate oxidase (GI:22294052) (Thermosynechococcus elongatus BP-1); [ co-ortholog (2of2) of At2
down	Unigene20721	Potri.006G070900.3	34.7994	11.1788	-1.6383	0.000494916
down	CL11161.Contig1	Potri.006G143800.2	65.7408	21.1029	-1.63935	1.67e-06	protein ELF4-LIKE 4 [Vitis vinifera]
down	Unigene5082	Potri.017G135800.1	183.47	58.6892	-1.64438	1.07e-15	1-aminocyclopropane-1-carboxylate oxidase homolog 1-like [Vitis vinifera]
down	Unigene23304	Potri.010G141400.1	45.7599	14.6078	-1.64734	6.09e-05	similar to beta-D-xylosidase. [ORG:Prunus persica]; [ co-ortholog (2of2) of AAS17751, AAM00218, At5g49360, ]
down	Unigene32766	Potri.019G032400.1	32.4117	10.342	-1.648	0.000737411	predicted protein [Populus trichocarpa]
down	Unigene38517	Potri.006G190000.3	33.1309	10.5415	-1.6521	0.0006303	class 2 knotted1-like protein [Nicotiana tabacum]
down	CL11467.Contig1	Potri.007G014200.5	342.87	109.084	-1.65223	3.95e-28	similar to HISTONE H1-3; [ co-ortholog (2of2) of At2g18050, ]
down	CL342.Contig1	Potri.005G219800.1	448.219	141.685	-1.66151	1.62e-36	similar to Histone H1 (PsH1b) (PsH1b-40). [ORG:Pisum sativum]; [ co-ortholog (2of2) of P08283, At2g30620, ]
down	Unigene304	Potri.014G173900.2	39.0199	12.3261	-1.66249	0.000195111
down	Unigene24980	Potri.003G006200.2	49.372	15.5945	-1.66266	2.78e-05
down	Unigene28969	Potri.008G099100.1	53.3521	16.7844	-1.66842	1.26e-05	similar to ACT11D09.3. [ORG:Cucumis melo]; [ co-ortholog (9of13) of AAS80149, ]
down	Unigene35877	Potri.T161800.1	86.9473	27.275	-1.67256	2.36e-08	leucine rich repeat family protein with ABC domain [Populus trichocarpa]
down	Unigene23868		33.115	10.3492	-1.67797	0.000554054
down	CL12255.Contig1	Potri.007G044100.1	43.341	13.5445	-1.67803	7.8e-05
down	CL2435.Contig6	Potri.004G074400.2	32.8216	10.2568	-1.67806	0.000586099	UDP-glucose pyrophosphorylase [Populus deltoides]
down	CL1933.Contig2	Potri.011G142300.1	42.627	13.2893	-1.6815	8.73e-05	similar to polypeptide precursor of photosystem II. [ORG:Pyrus pyrifolia]; [ co-ortholog (1of2) of AAF78511, ]
down	CL7781.Contig5	Potri.008G025300.1	44.2791	13.7868	-1.68334	6.29e-05	RING-H2 finger protein ATL38 [Vitis vinifera]
down	CL6915.Contig1	Potri.009G139600.1	40.8856	12.706	-1.68608	0.000118436	similar to geranylgeranyl pyrophosphate synthase. [ORG:Malus x domestica]; [ co-ortholog (2of2) of AAQ54505, ]
down	CL14429.Contig2	Potri.014G130400.1	35.9412	11.1388	-1.69004	0.000300664	similar to expressed protein in Arabidopsis thaliana; [ ortholog of At1g02870,]
down	CL2758.Contig1	Potri.018G058600.1	228.074	70.6283	-1.69118	8.25e-20	zinc finger CCCH domain-containing protein 20 [Vitis vinifera]
down	Unigene796	Potri.017G136000.1	69.3749	21.2788	-1.705	4.38e-07	1-aminocyclopropane-1-carboxylate oxidase homolog 1-like [Vitis vinifera]
down	CL1268.Contig3	Potri.013G011200.1	46.8559	14.334	-1.70879	3.22e-05	drought-responsive family protein; similar to non-consensus AT donor splice site at exon 3; similar to AC acceptor splice site at exon 4; similar to drought-induced mRNA; similar to Di19 (Arabidopsis thaliana) gi|469110|emb|CAA55321; [ co-ortholog (1of2)
down	Unigene4529	Potri.008G114000.2	454.502	138.887	-1.71038	2.16e-38	predicted protein [Populus trichocarpa]
down	Unigene45723	Potri.001G017900.1	31.7003	9.6495	-1.71597	0.000605454	UPF0481 protein At3g47200-like [Vitis vinifera]
down	Unigene31906	Potri.015G029600.1	42.0884	12.7254	-1.72571	7.31e-05	similar to expressed protein in Arabidopsis thaliana; [ ortholog of At1g17850,]
down	Unigene32523	Potri.008G141900.1	49.0107	14.7424	-1.73313	1.77e-05	similar to unknown protein (At2g02050) mRNA; similar to NADH-ubiquinone oxidoreductase B18 subunit; putative; similar to NADH-ubiquinone oxidoreductase B18 subunit (EC 1.6.5.3) (EC 1.6.99; [ co-ortholog (2of2) of At2g02050, ]
down	Unigene9584	Potri.003G006200.2	123.16	36.9657	-1.73628	9.65e-12
down	Unigene26068	Potri.017G097400.1	203.74	61.1382	-1.73658	1.92e-18	predicted protein [Populus trichocarpa]
down	CL7836.Contig1	Potri.014G135900.3	97.5619	29.1789	-1.74139	1.25e-09	similar to expressed protein in Arabidopsis thaliana; similar to PrMC3 (Pinus radiata) GI:5487873; [ co-ortholog (2of2) of At3g63010, ]
down	CL10207.Contig2	Potri.003G183700.1	30.7555	9.1047	-1.75616	0.000605163
down	CL8334.Contig5	Potri.T133400.2	51.0036	15.0593	-1.75994	9.76e-06	probable LRR receptor-like serine/threonine-protein kinase At4g36180-like [Vitis vinifera]
down	Unigene9793	Potri.016G065900.10	37.7718	11.1315	-1.76266	0.000139238	ABC transporter family protein; ABC transporter family protein; [ co-ortholog (1of2) of At5g06530, ]
down	CL2717.Contig3	Potri.014G153800.1	50.7236	14.9367	-1.7638	1e-05	ATG8d protein [Glycine max]
down	Unigene18664	Potri.007G105700.1	253.566	74.5322	-1.76643	4.88e-23	similar to hypothetical protein. [ORG:Populus deltoides x Populus maximowiczii]; [ co-ortholog (3of5) of CAG27628, ]
down	Unigene36894	Potri.006G111300.1	120.859	35.4794	-1.76827	8.59e-12	unknown [Populus trichocarpa]
down	CL1505.Contig2		37.6547	10.9533	-1.78146	0.000128229
down	CL10391.Contig3	Potri.002G228300.1	34.3809	9.9901	-1.78304	0.000250599	similar to aspartic endopeptidase. [ORG:Cucurbita pepo]; [ co-ortholog (3of3) of O04057, BAA19607, T09739, ]
down	Unigene5587	Potri.014G170400.3	71.527	20.7556	-1.78499	1.26e-07	similar to putative RING zinc finger protein (At2g04240) mRNA; zinc finger (C3HC4-type RING finger) family protein; similar to C3HC4 type (RING finger); zinc finger (C3HC4-type RING finger) family protein; [ ortholog of At2g04240,]
down	CL11880.Contig1	Potri.005G211500.2	170.82	49.5395	-1.78583	3.08e-16	similar to putative senescence-associated protein SAG102. [ORG:Malus x domestica]; [ co-ortholog (2of2) of AAQ54554, ]
down	Unigene36496	Potri.014G034800.1	33.5671	9.6773	-1.79437	0.000280307	predicted protein [Populus trichocarpa]
down	CL3703.Contig4	Potri.016G098200.1	171.358	49.3822	-1.79495	2.22e-16	similar to Aquaporin TIP1.2 (Tonoplast intrinsic protein 1.2) (Gamma-tonoplast intrinsic protein 2) (Gamma-TIP2) (Salt-stress induced tonoplast intrinsic protein).; [ co-ortholog (2of3) of At3g26520, At2g36830, ]
down	Unigene2176	Potri.018G098200.1	333.576	96.026	-1.79652	2.07e-30	Os09g0472900 [Oryza sativa Japonica Group]
down	CL5570.Contig1	Potri.001G277800.1	71.2822	20.5176	-1.79668	1.17e-07
down	CL2016.Contig4	Potri.013G044100.1	33.9423	9.7671	-1.79708	0.000255539	similar to putative ethylene receptor. [ORG:Pyrus communis]; [ co-ortholog (1of4) of AAL66193, At3g04580, ]
down	CL10687.Contig2	Potri.007G020800.1	45.6682	13.1296	-1.79837	2.2e-05	AAA-type ATPase family protein; AAA-type ATPase family protein; [ ortholog of At5g17760,]
down	CL10391.Contig2	Potri.002G228300.1	35.4407	10.1812	-1.7995	0.000184232	similar to aspartic endopeptidase. [ORG:Cucurbita pepo]; [ co-ortholog (3of3) of O04057, BAA19607, T09739, ]
down	CL2317.Contig11	Potri.018G124400.2	42.7811	12.2857	-1.79999	3.97e-05	leucine rich repeat family protein with ABC domain [Populus trichocarpa]
down	CL8240.Contig2	Potri.016G057400.1	33.3061	9.5369	-1.80419	0.000281883
down	CL370.Contig4	Potri.005G071900.4	70.4433	20.1281	-1.80725	1.24e-07	homeobox-leucine zipper protein ATHB-6-like [Vitis vinifera]
down	CL5523.Contig4	Potri.007G020800.1	30.1781	8.6222	-1.80737	0.000539017
down	Unigene17525	Potri.002G083100.1	28.1022	7.9941	-1.81368	0.000817276
down	Unigene36166	Potri.013G006100.4	35.1125	9.9009	-1.82635	0.000171438	similar to expressed protein in Arabidopsis thaliana; [ co-ortholog (1of2) of At1g09340, ]
down	CL3528.Contig3	Potri.007G112600.1	33.3443	9.3121	-1.84026	0.000233594	root phototropism protein 3 [Vitis vinifera]
down	Unigene8294	Potri.T177900.1	27.4836	7.6734	-1.84063	0.000834622
down	Unigene445	Potri.003G025100.1	56.5129	15.7089	-1.847	1.58e-06	predicted protein [Populus trichocarpa]
down	Unigene5686	Potri.011G052900.1	43.8568	12.1748	-1.8489	2.31e-05
down	Unigene9817	Potri.005G145400.1	40.4275	11.2183	-1.84948	4.81e-05	formamidase isoform 1 [Vitis vinifera]
down	CL6254.Contig7	Potri.009G116400.1	361.559	100.178	-1.85166	4.83e-34	Glycine-rich RNA binding protein [Medicago truncatula]
down	Unigene16826	Potri.004G015700.1	34.9971	9.6883	-1.85292	0.000153048	similar to expressed protein in Arabidopsis thaliana; similar to DUF584; [ co-ortholog (2of2) of At1g61930, At1g11700, ]
down	Unigene12829	Potri.008G203000.1	35.5158	9.7963	-1.85815	0.000133014	predicted protein [Populus trichocarpa]
down	CL451.Contig1	Potri.003G029400.5	95.5785	26.2466	-1.86456	3.35e-10	leucine-rich repeat receptor protein kinase EXS-like [Vitis vinifera]
down	Unigene9994	Potri.002G070700.1	42.5497	11.6659	-1.86685	2.74e-05	f-box family protein [Populus trichocarpa]
down	Unigene7736	Potri.005G139000.1	42.761	11.6184	-1.87988	2.41e-05	minus agglutinin [Chlamydomonas reinhardtii]
down	Unigene17277	Potri.001G148600.2	41.7751	11.2892	-1.8877	2.85e-05
down	Unigene25131	Potri.006G139200.1	94.9409	25.6259	-1.88943	2.74e-10	similar to senescence-associated protein-related; similar to senescence-associated protein SAG102 (GI:22331931) (Arabidopsis thaliana); [ ortholog of At5g20700,At1g74940,At1g19200,]
down	Unigene28631	Potri.001G095100.1	681.201	183.834	-1.88968	3.76e-64	Ubiquitin carrier protein [Medicago truncatula]
down	Unigene3991	Potri.006G098300.1	27.7905	7.4911	-1.89134	0.000631981
down	CL6254.Contig5	Potri.009G116400.1	46.3634	12.4314	-1.899	9.63e-06	Glycine-rich RNA binding protein [Medicago truncatula]
down	CL5779.Contig3	Potri.017G015700.1	59.6467	15.9698	-1.9011	5.09e-07	similar to expressed protein in Arabidopsis thaliana; similar to arabinogalactan-protein; similar to AGP (GI:1087015) {Pyrus communis}; similar to Protein E6. (SP:Q01197) {{Gossypium hirsutum}}; [ co-ortholog (1of3) of At1g03820, ]
down	CL2317.Contig7	Potri.T161800.1	48.1763	12.8842	-1.90272	6.29e-06	leucine rich repeat family protein with ABC domain [Populus trichocarpa]
down	CL3369.Contig2	Potri.001G051600.1	67.3087	17.9956	-1.90315	9.34e-08	similar to naregenin-chalcone synthase. [ORG:Medicago sativa]; [ co-ortholog (3of6) of CAA38456, S49203, 1JWX_A, CAA00091, Q9ZRR8, P51081, CAA44186, AAL09179, S33610, AAL09175, 1D6I_A, AAF71254, 1I88_A, CAA10641, CAA44933, S35166, AAM00232, BAA01075, P300
down	Unigene11397	Potri.010G080100.1	63.8071	16.9634	-1.91129	1.87e-07	hydroxyproline-rich glycoprotein VSP-3 [Chlamydomonas incerta]
down	Unigene1136	Potri.007G109300.1	64.8264	17.1946	-1.91463	1.45e-07	similar to PRLI-interacting factor; putative; similar to PRLI-interacting factor G (Arabidopsis thaliana) GI:11139264 (PMID:9765207); similar to supporting cDNA gi|26450291|dbj|AK117606.1|; [ co-ortholog (2of2) of At2g13690, ]
down	Unigene35028	Potri.018G003200.1	133.988	35.508	-1.91588	3.9e-14	similar to putative disease resistance gene analog NBS-LRR. [ORG:Malus x domestica]; [ co-ortholog (27of27) of AAV38979, AAM77237, AAF36331, AAV38978, CAC35381, AAS49161, CAC35380, AAL83892, AAQ73301, ]
down	CL2799.Contig3	Potri.016G006500.1	32.1096	8.4982	-1.91778	0.000211186	oligopeptide transporter OPT family [Populus trichocarpa]
down	CL10099.Contig1	Potri.008G039100.1	340.742	90.1753	-1.91788	1.51e-33	ubiquitin-like protein 5 [Arabidopsis thaliana]
down	CL10981.Contig1		30.9686	8.1883	-1.91917	0.00027216
down	Unigene34793	Potri.011G166500.1	62.3694	16.4768	-1.9204	2.36e-07	similar to DNAJ heat shock N-terminal domain-containing protein; similar to J11 protein (Arabidopsis thaliana) GI:9843641; [ co-ortholog (2of2) of At3g13310, ]
down	Unigene19626	Potri.013G060700.1	35.9953	9.4976	-1.92217	8.54e-05	unknown [Populus trichocarpa]
down	Unigene49397	Potri.015G123400.2	35.3238	9.2781	-1.92874	9.62e-05	leucine-rich repeat receptor-like protein kinase 1 [Populus nigra]
down	Unigene25446	Potri.006G236700.1	50.0436	13.1254	-1.93082	3.4e-06
down	Unigene20926	Potri.009G043200.2	75.8735	19.858	-1.93388	1.03e-08
down	Unigene13543	Potri.002G056400.1	42.6697	11.139	-1.93759	1.72e-05	predicted protein [Populus trichocarpa]
down	Unigene47836	Potri.001G169900.1	25.8961	6.7315	-1.94373	0.000793325	transcription initiation factor IID (TFIID) subunit A family protein; similar to SP|Q16514|Transcription initiation factor TFIID 20 15/kDa subunits TAFII (20-TAFII/15-{Homo) {sapiens} ; [ co-ortholog (2of2) of At1g17440, ]
down	CL8527.Contig1	Potri.010G150800.1	98.0687	25.4875	-1.944	6.59e-11	similar to pop3 peptide. [ORG:Populus balsamifera subsp. trichocarpa x Populus deltoides]; [ co-ortholog (2of3) of 1TR0_C, T09703, 1TR0_B, 1TR0_K, 1TR0_L, 1TR0_D, 1SI9_C, 1TR0_G, 1TR0_J, 1TR0_H, 1TR0_M, 1TR0_R, 1TR0_F, 1TR0_N, 1SI9_B, 1TR0_O, 1TR0_P, 1TR0
down	CL4563.Contig1	Potri.015G012300.1	76.4911	19.6585	-1.96014	6.79e-09	similar to vesicle-associated membrane protein-related; weakly similar to vesicle-associated membrane protein 722 (AtVAMP722) (Synaptobrevin- related protein 1) (Swiss-Prot:P47192) (Arabidopsis thaliana); [ co-ortholog (1of2) of At4g27840, At5g52990, ]
down	CL1284.Contig2	Potri.004G085400.1	43.167	10.9896	-1.97379	1.23e-05	similar to glutamate-ammonia ligase (EC 6.3.1.2) gamma; similar to cytosolic - kidney bean. [ORG:Phaseolus vulgaris]; [ co-ortholog (2of5) of JQ0937, AAB23379, P08282, S62712, AAQ01729, AAP20795, AAB03492, AAD52008, 1211328A, P00965, AJFBQ, CAA63963, 2106
down	CL13194.Contig1	Potri.009G069100.1	68.2422	17.3723	-1.97388	3.85e-08	flavonoid 3',5'-hydroxylase [Populus trichocarpa]
down	CL5160.Contig2	Potri.007G008500.5	196.444	49.9931	-1.97432	1.07e-20	similar to xyloglucan endotransglycosylase hydrolase 2. [ORG:Medicago truncatula]; [ ortholog of AAR27063,AAU89382,At4g37800,]
down	Unigene36711	Potri.018G046500.1	93.2859	23.7022	-1.97664	1.25e-10
down	Unigene2041	Potri.014G170600.3	65.7682	16.5837	-1.98762	5.96e-08	similar to Zinc finger protein CONSTANS-LIKE 14.; [ co-ortholog (1of2) of At3g07650, At5g48250, ]
down	Unigene22267	Potri.018G003200.1	44.9732	11.3258	-1.98945	7.31e-06	similar to putative disease resistance gene analog NBS-LRR. [ORG:Malus x domestica]; [ co-ortholog (27of27) of AAV38979, AAM77237, AAF36331, AAV38978, CAC35381, AAS49161, CAC35380, AAL83892, AAQ73301, ]
down	CL6392.Contig1	Potri.002G128800.1	38.6	9.7095	-1.99113	3.23e-05	uncharacterized protein LOC100245545 [Vitis vinifera]
down	Unigene17143	Potri.005G024600.3	25.3609	6.3767	-1.99172	0.000752204
down	CL1146.Contig3	Potri.002G175000.2	27.9181	7.0191	-1.99184	0.00040662	similar to Arginine/serine-rich splicing factor RSP31.; [ co-ortholog (1of2) of At3g61860, At2g46610, ]
down	Unigene16809	Potri.018G124400.2	79.788	19.9705	-1.9983	2.11e-09	leucine rich repeat family protein with ABC domain [Populus trichocarpa]
down	CL10611.Contig1	Potri.004G029600.1	48.7612	12.1466	-2.00518	2.71e-06
down	Unigene1137	Potri.001G455100.1	111.784	27.8118	-2.00694	1.18e-12
down	CL2359.Contig28	Potri.006G199500.1	46.0096	11.4004	-2.01285	4.93e-06	ABC transporter family protein; ABC transporter family protein; [ co-ortholog (2of2) of At5g06530, ]
down	CL2317.Contig4	Potri.T161800.1	44.6735	11.0489	-2.01552	6.65e-06	leucine rich repeat family protein with ABC domain [Populus trichocarpa]
down	CL8659.Contig3	Potri.003G217000.5	31.6289	7.7357	-2.03164	0.000139974	predicted protein [Populus trichocarpa]
down	Unigene10606	Potri.010G199300.3	28.0422	6.8579	-2.03176	0.00033589	similar to dehydration-responsive protein-related; similar to early-responsive to dehydration stress ERD3 protein (Arabidopsis thaliana) GI:15320410; [ co-ortholog (1of2) of At2g39750, At5g06050, ]
down	Unigene32607	Potri.019G116700.1	153.692	37.5853	-2.0318	4.65e-17
down	CL10075.Contig3	Potri.001G406200.4	36.9032	9.0204	-2.03248	3.88e-05	similar to expressed protein in Arabidopsis thaliana; similar to expression supported by MPSS; [ ortholog of At3g13677,]
down	Unigene35599	Potri.006G199500.1	41.7994	10.1809	-2.03762	1.16e-05	ABC transporter family protein; ABC transporter family protein; [ co-ortholog (2of2) of At5g06530, ]
down	CL11467.Contig2	Potri.005G116600.1	134.91	32.7992	-2.04027	3.15e-15	similar to HISTONE H1-3; [ co-ortholog (1of2) of At2g18050, ]
down	CL370.Contig6	Potri.005G071900.3	25.5257	6.1694	-2.04875	0.000585678
down	Unigene9625	Potri.003G198200.1	30.4855	7.3634	-2.04968	0.000171017
down	CL8334.Contig2	Potri.005G013400.1	26.4238	6.3644	-2.05374	0.000459785	leucine-rich repeat receptor protein kinase EXS-like [Vitis vinifera]
down	CL6433.Contig6	Potri.019G039200.4	26.3805	6.3441	-2.05598	0.000460853	similar to Ubiquitin-conjugating enzyme E2-17 kDa (Ubiquitin-protein ligase) (Ubiquitin carrier protein). [ORG:Medicago sativa]; [ co-ortholog (1of2) of P35130, At2g02760, At1g14400, AAA18528, ]
down	CL10425.Contig1	Potri.014G170400.1	39.064	9.3533	-2.06229	1.96e-05	similar to putative RING zinc finger protein (At2g04240) mRNA; zinc finger (C3HC4-type RING finger) family protein; similar to C3HC4 type (RING finger); zinc finger (C3HC4-type RING finger) family protein; [ ortholog of At2g04240,]
down	CL14585.Contig1	Potri.019G041400.4	29.8665	7.1454	-2.06344	0.00018792	predicted protein [Populus trichocarpa]
down	Unigene46614	Potri.017G151600.2	39.4259	9.4253	-2.06453	1.77e-05
down	CL13656.Contig1	Potri.002G196700.3	155.8	37.1052	-2.07	1.27e-17	universal stress protein (USP) family protein; similar to ER6 protein (Lycopersicon esculentum) GI:5669654; [ co-ortholog (1of2) of At3g62550, ]
down	Unigene27199	Potri.014G122000.1	61.4384	14.621	-2.0711	7.95e-08	universal stress protein (USP) family protein; similar to ER6 protein (Lycopersicon esculentum) GI:5669654; [ co-ortholog (2of2) of At3g62550, ]
down	CL2753.Contig1	Potri.005G001800.1	36.7587	8.7267	-2.07458	3.23e-05	similar to Phytochrome-interacting factor 3 (Phytochrome-associated protein 3) (Basic helix-loop-helix protein 8) (bHLH8) (AtbHLH008).; [ co-ortholog (1of2) of At1g09530, ]
down	CL600.Contig7	Potri.006G070900.1	39.4926	9.3739	-2.07486	1.64e-05
down	Unigene37121	Potri.005G008900.1	26.5293	6.2689	-2.0813	0.000403603
down	Unigene36681	Potri.001G059000.1	32.5705	7.6846	-2.08352	8.77e-05	sphingosine-1-phosphate lyase-like [Glycine max]
down	Unigene24386		51.9282	12.2373	-2.08523	7.23e-07
down	Unigene23601	Potri.010G195900.2	25.2492	5.9355	-2.0888	0.000543081
down	CL11802.Contig1	Potri.011G118900.1	213.198	49.8434	-2.09672	7.34e-24	metallothionein 3b [Populus trichocarpa x Populus deltoides]
down	Unigene32861	Potri.016G062700.1	76.3677	17.7914	-2.10178	1.57e-09	sigma factor sigB regulation protein rsbQ [Vitis vinifera]
down	Unigene36252	Potri.T053300.1	51.1234	11.7975	-2.1155	7.13e-07	UPF0481 protein At3g47200-like [Glycine max]
down	Unigene50800	Potri.003G041700.1	200.858	46.3262	-2.11628	8.45e-23	leucine rich repeat family protein with ABC domain [Populus trichocarpa]
down	CL2911.Contig5	Potri.013G103800.1	69.4915	15.7955	-2.13732	6.09e-09	phenylcoumaran benzylic ether reductase -like protein [Populus trichocarpa]
down	CL12991.Contig1	Potri.005G078600.1	311.756	70.7619	-2.13937	6.9e-35	similar to senescence-associated protein-related; similar to senescence-associated protein SAG102 (GI:22331931) (Arabidopsis thaliana); [ co-ortholog (1of2) of At4g39795, ]
down	Unigene28875	Potri.009G081600.7	27.4836	6.2053	-2.147	0.000246365
down	CL7832.Contig1	Potri.001G056700.11	225.259	50.2009	-2.1658	5.21e-26	light-harvesting complex I protein Lhca2 [Populus trichocarpa]
down	Unigene6073		28.218	6.2858	-2.16645	0.000188627
down	CL14567.Contig2	Potri.T008200.1	36.7781	8.1796	-2.16874	2e-05	Leucine-rich repeat transmembrane protein kinase [Arabidopsis thaliana]
down	CL12990.Contig1	Potri.003G051900.6	70.5103	15.6092	-2.17544	3.3e-09	thioesterase family protein; [ co-ortholog (2of2) of At3g16175, ]
down	CL679.Contig1	Potri.003G085700.1	35.4608	7.8383	-2.17761	2.69e-05	similar to senescence-associated protein-related; similar to senescence-associated protein SAG102 (GI:22331931) (Arabidopsis thaliana); [ co-ortholog (2of2) of At4g17670, At5g47060, ]
down	CL5167.Contig2	Potri.013G017600.1	80.7513	17.8316	-2.17905	2.34e-10	40S ribosomal protein s21e [Camellia sinensis]
down	CL451.Contig12	Potri.T041300.2	50.5527	11.1182	-2.18486	5.13e-07	protein BRASSINOSTEROID INSENSITIVE 1-like [Glycine max]
down	Unigene28726	Potri.010G159800.1	41.5507	9.1069	-2.18984	5.16e-06
down	Unigene28260	Potri.003G109700.1	32.8495	7.1879	-2.19223	5e-05	similar to Potassium transporter 11 (AtPOT11).; [ co-ortholog (2of3) of At1g31120, At2g35060, ]
down	Unigene9094	Potri.007G145700.1	31.8717	6.9641	-2.19427	6.42e-05
down	CL3622.Contig2	Potri.T174400.1	35.9065	7.842	-2.19495	2.21e-05	predicted protein [Populus trichocarpa]
down	CL3758.Contig2	Potri.017G015700.2	81.8661	17.8614	-2.19642	1.46e-10	similar to expressed protein in Arabidopsis thaliana; similar to arabinogalactan-protein; similar to AGP (GI:1087015) {Pyrus communis}; similar to Protein E6. (SP:Q01197) {{Gossypium hirsutum}}; [ co-ortholog (1of3) of At1g03820, ]
down	Unigene31336	Potri.014G170400.5	577.018	124.727	-2.20984	2.33e-65	similar to putative RING zinc finger protein (At2g04240) mRNA; zinc finger (C3HC4-type RING finger) family protein; similar to C3HC4 type (RING finger); zinc finger (C3HC4-type RING finger) family protein; [ ortholog of At2g04240,]
down	CL14375.Contig1	Potri.017G146800.2	52.4687	11.3008	-2.21503	2.53e-07	predicted protein [Populus trichocarpa]
down	Unigene10978	Potri.005G139000.1	44.1613	9.4052	-2.23125	2.05e-06
down	Unigene1932	Potri.006G069500.2	24.7471	5.2532	-2.23599	0.000372177	SPX domain-containing protein 1 [Arabidopsis thaliana]
down	Unigene33146	Potri.009G119700.1	44.2419	9.3845	-2.23706	1.94e-06	bZIP transcription factor family protein; similar to common plant regulatory factor 7 GI:9650828 from (Petroselinum crispum); similar to transcription factor GBF6 (GBF6) mRNA; [ ortholog of At4g34590,]
down	CL5419.Contig6	Potri.001G061200.1	326.435	69.0878	-2.24029	2.68e-38	no apical meristem (NAM) family protein; similar to hypothetical protein SENU5; similar to senescence up-regulated - Lycopersicon esculentum; similar to EMBL:Z75524; [ co-ortholog (1of2) of At5g13180, ]
down	CL3741.Contig2	Potri.001G400100.2	296.777	62.792	-2.24073	5.55e-35	metallothionein 3b [Populus trichocarpa x Populus deltoides]
down	Unigene21327	Potri.006G236700.1	65.8496	13.8719	-2.24701	5.83e-09
down	Unigene13861	Potri.012G017400.2	226.878	47.0263	-2.27038	1.65e-27
down	Unigene4601	Potri.005G130400.2	118.709	24.4431	-2.27993	3.31e-15	similar to O2 evolving complex 33kD protein. [ORG:Arachis hypogaea]
down	CL4332.Contig2	Potri.016G006700.3	25.3546	5.2108	-2.28267	0.000268889	similar to heavy-metal-associated domain-containing protein; [ ortholog of At1g51090,]
down	CL671.Contig6	Potri.T113400.1	34.6327	7.0998	-2.28628	2.03e-05
down	Unigene4626	Potri.017G012100.1	62.0756	12.5219	-2.30957	9.61e-09	similar to Mannose/glucose-specific lectin. [ORG:Parkia platycephala]; [ co-ortholog (2of2) of P83304, ]
down	Unigene51486	Potri.004G172600.1	27.4308	5.521	-2.3128	0.000135196	cold-shock DNA-binding family protein; similar to encodes a glycine-rich protein that is present as several copies in the genome. It is expressed equally abundantly in all tis; [ ortholog of At4g38680,]
down	Unigene36942	Potri.006G038000.1	36.6827	7.3382	-2.3216	9.74e-06	transcription factor ORG2 [Vitis vinifera]
down	Unigene38654	Potri.001G462800.1	64.7036	12.7414	-2.34432	3.53e-09	reticuline oxidase-like protein-like [Glycine max]
down	Unigene32564		23.4616	4.5719	-2.35944	0.00036015
down	Unigene21078	Potri.010G064200.2	38.3486	7.4642	-2.36111	5.04e-06	AWPM-19-like membrane family protein; similar to late embryogenesis abundant protein; similar to (Lea) with hydrophobic domain; similar to high pI value (11.6); similar to 15kD protein; similar to putative (GI:310570) {Glycine max}; [ ortholog of At1g0456
down	Unigene13741	Potri.014G170400.5	36.6448	7.1284	-2.36196	8.15e-06	similar to putative RING zinc finger protein (At2g04240) mRNA; zinc finger (C3HC4-type RING finger) family protein; similar to C3HC4 type (RING finger); zinc finger (C3HC4-type RING finger) family protein; [ ortholog of At2g04240,]
down	CL6448.Contig3	Potri.013G131200.2	48.6	9.2871	-2.38766	2.38e-07	metallothionein 1b [Populus trichocarpa x Populus deltoides]
down	CL12802.Contig2	Potri.010G142000.1	55.2565	10.5408	-2.39016	3.54e-08	60S ribosomal protein L29-1-like [Glycine max]
down	Unigene8744	Potri.017G106200.2	41.2548	7.7954	-2.40387	1.78e-06
down	Unigene36543		52.8935	9.9392	-2.41189	6e-08
down	Unigene1382		28.1328	5.2825	-2.41296	7.72e-05
down	CL7836.Contig3	Potri.002G213100.1	412.531	76.9728	-2.42208	5.88e-52	similar to expressed protein in Arabidopsis thaliana; similar to PrMC3 (Pinus radiata) GI:5487873; [ co-ortholog (1of2) of At3g63010, ]
down	CL2857.Contig3	Potri.004G188900.1	125.263	23.3419	-2.42397	6.23e-17	splicing factor U2af small subunit B-like [Vitis vinifera]
down	Unigene7737	Potri.005G139000.1	43.9453	8.1584	-2.42935	7.13e-07	predicted protein [Populus trichocarpa]
down	CL8334.Contig4	Potri.005G013400.1	25.1634	4.6701	-2.4298	0.000175448	LRR receptor-like serine/threonine-protein kinase GSO1-like [Vitis vinifera]
down	CL2439.Contig2	Potri.004G069000.1	33.0596	6.1187	-2.43377	1.68e-05	predicted protein [Populus trichocarpa]
down	CL671.Contig5	Potri.T113400.1	43.9332	8.1283	-2.43429	6.97e-07
down	Unigene49424	Potri.006G141700.1	24.3426	4.4698	-2.4452	0.00021367	similar to early leaf senescence abundant cysteine protease. [ORG:Pisum sativum]; [ ortholog of CAC41636,At5g60360,At3g45310,]
down	Unigene5758	Potri.001G064600.4	105.354	19.1443	-2.46026	1.11e-14	disease resistance protein [Glycine max]
down	Unigene36695	Potri.001G453800.1	20.2474	3.6783	-2.46063	0.000705582
down	CL13175.Contig3	Potri.015G006900.2	21.2035	3.8443	-2.46351	0.000523323	uncharacterized oxidoreductase At1g06690, chloroplastic-like [Vitis vinifera]
down	Unigene32837	Potri.018G086500.1	64.0453	11.5488	-2.47135	1.56e-09
down	CL2317.Contig6	Potri.T094500.1	102.416	18.4328	-2.47409	2.18e-14	leucine rich repeat family protein with ABC domain [Populus trichocarpa]
down	CL5639.Contig1	Potri.002G176300.2	35.9229	6.4342	-2.48107	5.87e-06	similar to homeobox leucine zipper protein. [ORG:Prunus armeniaca]; [ co-ortholog (2of4) of AAD38144, At2g46680, At3g61890, ]
down	Unigene24447	Potri.010G176100.4	31.5473	5.6431	-2.48296	2.16e-05
down	Unigene27253	Potri.001G453800.1	25.7732	4.605	-2.4846	0.000122717	RING-H2 finger protein ATL79 [Vitis vinifera]
down	CL13372.Contig1	Potri.011G051700.1	25.2037	4.4753	-2.49358	0.000141872	pentatricopeptide repeat-containing protein At2g20710, mitochondrial-like [Vitis vinifera]
down	Unigene17600	Potri.005G024600.3	25.3395	4.4781	-2.50043	0.000133244
down	CL8713.Contig3	Potri.016G134200.1	22.4272	3.9602	-2.5016	0.0003244
down	Unigene2281		72.8061	12.7396	-2.51474	8.34e-11
down	CL10346.Contig1	Potri.001G454800.1	20.4965	3.5782	-2.51807	0.000564604
down	Unigene5393	Potri.001G348900.3	21.2647	3.6727	-2.53355	0.000426992	similar to carbonic anhydrase isoform 1. [ORG:Pyrus pyrifolia]; [ ortholog of At3g01500,S10200,1EKJ_H,AAC49785,1EKJ_C,At5g14740,AAF78507,1EKJ_G,AAD27876,1EKJ_B,AAA33652,CAA36792,1710354A,T09793,1EKJ_A,P17067,T09797,AAB65822,1EKJ_D,1EKJ_E,]
down	CL370.Contig5	Potri.007G097100.1	18.8445	3.2508	-2.53528	0.00090856
down	CL14038.Contig3	Potri.017G051100.1	61.8052	10.6564	-2.53601	1.87e-09	similar to major latex protein homologue. [ORG:Glycine max]; [ co-ortholog (2of2) of CAB96767, CAB96766, CAB96758, CAB96762, CAB96763, CAB96764, CAB53544, CAB96759, CAB96760, ]
down	CL1314.Contig1	Potri.019G063100.1	71.1657	12.1737	-2.54741	1.03e-10	similar to Chlorophyll a-b binding protein CP26; similar to chloroplast precursor (Light- harvesting complex II protein 5) (LHCB5) (LHCIIc).; [ ortholog of At4g10340,]
down	CL8778.Contig2	Potri.012G077300.1	130.693	22.3004	-2.55104	1.9e-18	similar to expressed protein in Arabidopsis thaliana; [ co-ortholog (1of2) of At5g62900, At5g67620, At5g50090, ]
down	Unigene37039	Potri.016G104300.1	25.7741	4.39	-2.55363	9.88e-05	protease inhibitor/seed storage/lipid transfer protein (LTP) family protein; protease inhibitor/seed storage/lipid transfer protein (LTP) family protein; [ ortholog of At3g53980,]
down	CL4591.Contig6	Potri.002G094100.2	35.7843	6.0851	-2.55597	4.44e-06	uncharacterized WD repeat-containing protein C2A9.03 [Vitis vinifera]
down	Unigene30724	Potri.005G260400.1	18.895	3.2129	-2.55606	0.000852178	similar to DNAJ heat shock N-terminal domain-containing protein; similar to SP|P39101|CAJ1 protein ; similar to Saccharomyces cerevisiae; [ co-ortholog (1of2) of At1g76700, At1g21080, ]
down	CL3913.Contig2	Potri.001G109800.2	25.1514	4.2436	-2.56728	0.000115113	f-box family protein [Populus trichocarpa]
down	Unigene35390	Potri.008G125700.1	25.6308	4.3232	-2.56771	9.89e-05	similar to RING-H2 zinc finger protein RHA2a.; [ co-ortholog (1of2) of At1g15100, ]
down	CL451.Contig16	Potri.003G028700.1	52.8635	8.9157	-2.56785	2.25e-08	leucine-rich repeat receptor protein kinase EXS-like [Vitis vinifera]
down	Unigene21166	Potri.016G101900.1	76.606	12.6239	-2.6013	1.26e-11	similar to expressed protein in Arabidopsis thaliana; [ co-ortholog (1of2) of At2g37750, ]
down	Unigene26850	Potri.005G168600.3	27.463	4.5227	-2.60223	4.99e-05	salt-responsive WD40 protein 5 [Oryza sativa Japonica Group]
down	CL5639.Contig5	Potri.002G176300.1	93.6134	15.2995	-2.61323	6.18e-14	similar to homeobox leucine zipper protein. [ORG:Prunus armeniaca]; [ co-ortholog (2of4) of AAD38144, At2g46680, At3g61890, ]
down	CL10425.Contig3	Potri.014G170400.1	487.538	79.2901	-2.6203	6.57e-66	similar to putative RING zinc finger protein (At2g04240) mRNA; zinc finger (C3HC4-type RING finger) family protein; similar to C3HC4 type (RING finger); zinc finger (C3HC4-type RING finger) family protein; [ ortholog of At2g04240,]
down	CL6938.Contig1	Potri.001G352100.1	26.1591	4.2435	-2.62399	7.05e-05	probable purine permease 10-like [Vitis vinifera]
down	Unigene28942	Potri.019G116600.1	238.029	38.5027	-2.62811	3.62e-33
down	CL5072.Contig4	Potri.005G246800.1	19.7015	3.1825	-2.63007	0.000554043
down	Unigene21441		28.7206	4.6336	-2.63188	3.04e-05
down	Unigene6945	Potri.017G148100.1	18.2999	2.9088	-2.65334	0.000831628	seven in absentia (SINA) family protein; similar to SIAH1 protein (Brassica napus var. napus) GI:7657876; [ co-ortholog (1of3) of At1g66610, At1g66620, At1g66630, ]
down	Unigene50860		22.255	3.5372	-2.65345	0.000228146
down	CL577.Contig1	Potri.004G172300.1	30.5483	4.8264	-2.66207	1.53e-05	chaperone protein dnaJ 11, chloroplastic [Vitis vinifera]
down	Unigene29157	Potri.019G116600.1	71.1961	11.2004	-2.66825	3.86e-11
down	CL9486.Contig1	Potri.005G028000.1	71.8984	11.2792	-2.67229	3e-11	hydroxycinnamoyl CoA shikimate/quinate hydroxycinnamoyltransferase [Populus trichocarpa]
down	Unigene2248	Potri.014G135900.3	91.7176	14.2655	-2.68467	5.34e-14	similar to expressed protein in Arabidopsis thaliana; similar to PrMC3 (Pinus radiata) GI:5487873; [ co-ortholog (2of2) of At3g63010, ]
down	Unigene13560	Potri.011G150800.1	98.7035	15.3436	-2.68546	5.91e-15	E3 ubiquitin-protein ligase RHA1B-like [Brachypodium distachyon]
down	CL13634.Contig2	Potri.019G027100.1	22.1452	3.3833	-2.71049	0.000204546
down	CL11956.Contig3	Potri.010G149600.1	42.2786	6.4223	-2.71877	2.78e-07	unknown [Populus trichocarpa]
down	CL9546.Contig1	Potri.001G149400.1	47.2943	7.1402	-2.72763	5.26e-08	MORN repeat-containing protein 1-like [Vitis vinifera]
down	Unigene53048	Potri.013G009900.2	41.0945	6.2013	-2.7283	3.9e-07
down	Unigene28814	Potri.004G055800.1	23.6458	3.533	-2.74262	0.000114339
down	CL4992.Contig5	Potri.009G101200.1	73.7325	11.0126	-2.74315	9.55e-12	abscisic acid responsive elements-binding protein 2 [Populus trichocarpa]
down	Unigene22548		23.5231	3.4896	-2.75294	0.000115946
down	CL3360.Contig1	Potri.007G113500.1	21.6399	3.1957	-2.75949	0.000214727	predicted protein [Populus trichocarpa]
down	CL10425.Contig2	Potri.014G170400.1	37.5076	5.5242	-2.76335	1.08e-06	similar to putative RING zinc finger protein (At2g04240) mRNA; zinc finger (C3HC4-type RING finger) family protein; similar to C3HC4 type (RING finger); zinc finger (C3HC4-type RING finger) family protein; [ ortholog of At2g04240,]
down	Unigene36161	Potri.018G120400.1	253.256	36.8322	-2.78156	5.41e-37	serine-rich protein-like protein [Arabidopsis thaliana]
down	Unigene8792	Potri.003G143300.1	160.71	23.2136	-2.79142	3.73e-24	predicted protein [Populus trichocarpa]
down	Unigene23440	Potri.003G052800.1	67.8301	9.7656	-2.79615	4.35e-11	similar to dynein light chain; putative; similar to SP|O02414|Dynein light chain LC6 ; similar to flagellar outer arm {Anthocidaris crassispina}; [ ortholog of At3g16120,At1g52250,]
down	CL9364.Contig1	Potri.013G143400.1	33.2066	4.7298	-2.81162	3.77e-06	Ycf2 [Populus trichocarpa]
down	CL12116.Contig1	Potri.010G249700.1	25.8553	3.6664	-2.81802	4.43e-05
down	Unigene35494		28.7777	4.0481	-2.82963	1.59e-05
down	CL9541.Contig3	Potri.005G239100.3	69.1679	9.649	-2.84165	2.03e-11	similar to GAST-like gene product. [ORG:Fragaria x ananassa]; [ co-ortholog (2of2) of At2g18420, At1g75750, CAD35171, AAB97006, ]
down	Unigene2855	Potri.004G126500.1	44.2864	6.1719	-2.84308	8.06e-08
down	Unigene7741	Potri.005G188700.1	20.4735	2.8367	-2.85147	0.000259219
down	CL9546.Contig3	Potri.001G149400.1	36.1697	4.9888	-2.85802	1.17e-06	MORN repeat-containing protein 1-like [Vitis vinifera]
down	Unigene1808	Potri.006G166700.1	67.0069	9.0312	-2.89132	2.96e-11	unknown [Populus trichocarpa]
down	CL8424.Contig2	Potri.003G082100.1	27.9047	3.7488	-2.89601	1.76e-05	anthranilate N-benzoyltransferase protein 2-like [Glycine max]
down	Unigene1161	Potri.001G047500.1	21.2337	2.8476	-2.89854	0.000179172	zinc finger protein 1-like [Vitis vinifera]
down	Unigene36994	Potri.001G245200.1	18.8321	2.5134	-2.90548	0.000412281
down	CL5716.Contig1	Potri.001G119300.1	71.7756	9.5595	-2.90849	5.25e-12	invertase/pectin methylesterase inhibitor family protein; similar to low similarity to extensin (Volvox carteri) GI:21992; [ co-ortholog (2of2) of At1g62760, ]
down	CL8279.Contig2	Potri.009G163800.1	16.6786	2.2079	-2.91725	0.000869188
down	Unigene5447		29.3697	3.8689	-2.92433	9.73e-06
down	CL1588.Contig2	Potri.006G166800.1	139.828	18.1386	-2.94651	3.59e-22	GDSL esterase/lipase At1g29670 [Vitis vinifera]
down	CL953.Contig1	Potri.011G098800.3	87.5641	11.3571	-2.94675	1.83e-14	cytochrome P450 [Populus trichocarpa]
down	CL3601.Contig2	Potri.017G127300.1	34.9073	4.5076	-2.9531	1.28e-06
down	Unigene18691	Potri.010G102600.2	22.6572	2.8875	-2.97208	9.17e-05	similar to expressed protein in Arabidopsis thaliana; [ co-ortholog (1of2) of At1g14740, ]
down	CL9538.Contig1	Potri.017G016900.1	46.1473	5.8516	-2.97934	2.3e-08	homeobox-leucine zipper protein HAT5 [Vitis vinifera]
down	Unigene33519	Potri.006G031900.1	22.6816	2.8607	-2.98708	8.79e-05
down	Unigene19834	Potri.018G120400.1	142.125	17.913	-2.98808	9.36e-23
down	Unigene24110	Potri.006G235400.1	29.3019	3.6902	-2.98922	8.24e-06
down	CL5161.Contig2	Potri.003G115700.1	18.3478	2.2956	-2.99866	0.000410869
down	Unigene7716	Potri.011G087600.1	24.9719	3.121	-3.00023	3.75e-05	gamma-gliadin [Triticum aestivum]
down	CL12881.Contig2	Potri.008G125700.1	77.7612	9.6309	-3.01331	3.15e-13	similar to RING-H2 zinc finger protein RHA2a.; [ co-ortholog (1of2) of At1g15100, ]
down	Unigene9650	Potri.001G058500.1	38.5258	4.7653	-3.01519	2.88e-07
down	Unigene32251	Potri.017G028200.1	23.752	2.9342	-3.01701	5.58e-05	similar to cytochrome P450. [ORG:Lotus corniculatus var. japonicus]; [ co-ortholog (34of57) of AAF45143, CAB50768, AAF34534, AAP06953, BAA93632, AAM12530, CAB43505, AAF34532, BAA74466, BAA22423, AAF34528, AAF34521, AAF34522, AAF34526, AAF34520, T05944, AA
down	CL12638.Contig1	Potri.002G140300.1	74.6761	9.1935	-3.02196	8.66e-13	similar to senescence-associated protein-related; similar to senescence-associated protein SAG102 (GI:22331931) (Arabidopsis thaliana); [ co-ortholog (2of2) of At2g44670, ]
down	Unigene6005	Potri.002G014700.1	19.2151	2.3613	-3.02459	0.000285246	similar to Rho-GTPase-activating protein-related; weakly similar to Rho-GTPase-activating protein 1 (GTPase-activating protein rhoOGAP) (Rho-related small GTPase protein activator) (CDC42 GTPase-activating protein) (p50-rhoGAP) (Swiss-Prot:Q07960) (Homo s
down	CL7721.Contig1	Potri.004G188900.1	45.3289	5.5423	-3.03187	2.43e-08	splicing factor U2af small subunit A-like [Glycine max]
down	Unigene20453	Potri.006G053800.2	47.6885	5.8113	-3.03671	1.03e-08	zinc finger (CCCH-type) family protein; [ co-ortholog (2of3) of At2g41900, ]
down	Unigene15300	Potri.019G050500.4	24.901	2.9473	-3.07874	3.18e-05
down	CL3703.Contig9	Potri.016G098200.1	16.6627	1.9378	-3.10413	0.000639676	similar to Aquaporin TIP1.2 (Tonoplast intrinsic protein 1.2) (Gamma-tonoplast intrinsic protein 2) (Gamma-TIP2) (Salt-stress induced tonoplast intrinsic protein).; [ co-ortholog (2of3) of At3g26520, At2g36830, ]
down	Unigene8733		52.1484	5.9195	-3.13908	1.31e-09
down	Unigene5708		17.2301	1.9352	-3.15438	0.00047633
down	Unigene8593	Potri.015G004600.8	16.0661	1.7565	-3.19324	0.000700076
down	CL8126.Contig1	Potri.011G118100.1	22.8385	2.397	-3.25217	4.72e-05	Probable bifunctional methylthioribulose-1-phosphate dehydratase/enolase-phosphatase E1; Includes: RecName: Full=Methylthioribulose-1-phosphate dehydratase; Short=MTRu-1-P dehydratase; Includes: RecName: Full=Enolase-phosphatase E1; AltName: Full=2,3-diketo-5-methylthio-1-phosphopentane phosphatase
down	CL8713.Contig1	Potri.006G107700.1	18.6471	1.9482	-3.25874	0.000233575
down	CL10207.Contig1	Potri.001G043100.1	62.1443	6.4332	-3.27201	1.73e-11	similar to DNAJ heat shock N-terminal domain-containing protein; similar to SP|Q05646|Chaperone protein dnaJ Erysipelothrix rhusiopathiae ; similar to SP|P45555 Chaperone protein dnaJ (HSP40) Staphylococcus aureus; similar to J8 mRNA; similar to nuclear g
down	Unigene31202		16.2745	1.6541	-3.29849	0.000554561
down	Unigene22944	Potri.009G101200.1	35.7364	3.627	-3.30055	3.09e-07	abscisic acid responsive elements-binding protein 2 [Populus trichocarpa]
down	Unigene10847	Potri.005G119900.2	32.1837	3.26	-3.30339	1.18e-06
down	Unigene25823	Potri.T094800.4	134.453	13.4746	-3.31878	2.6e-23	leucine rich repeat family protein with ABC domain [Populus trichocarpa]
down	Unigene24615	Potri.005G239100.3	97.828	9.1033	-3.42579	9.48e-18	similar to GAST-like gene product. [ORG:Fragaria x ananassa]
down	CL679.Contig2	Potri.003G085700.1	27.045	2.4664	-3.45488	6.06e-06	similar to senescence-associated protein-related; similar to senescence-associated protein SAG102 (GI:22331931) (Arabidopsis thaliana); [ co-ortholog (2of2) of At4g17670, At5g47060, ]
down	Unigene8651	Potri.016G113600.1	22.7523	2.0231	-3.49137	3.12e-05	similar to AUXIN RESISTANT 1; similar to AUXIN-HERBICIDE RESISTANT; similar to MODIFIER OF ARF7/NPH4 PHENOTYPES 1; similar to WAVY ROOTS 5; [ co-ortholog (2of2) of At5g01240, At2g38120, ]
down	CL14154.Contig2	Potri.001G329900.1	19.4661	1.7195	-3.5009	0.000115434	similar to naphthoate synthase; putative; similar to dihydroxynaphthoic acid synthetase; putative; similar to DHNA synthetase; putative; similar to MENB from Escherichia coli (SP|P27290|; similar to Bacillus subtilis (SP|P23966); [ ortholog of At1g60550,]
down	Unigene50880		46.9881	4.0918	-3.52149	1.95e-09
down	Unigene45592	Potri.001G063300.4	24.3426	2.0918	-3.54067	1.51e-05	leucine rich repeat family protein with ABC domain [Populus trichocarpa]
down	CL13060.Contig1	Potri.003G082100.1	90.2348	7.6675	-3.55686	7.14e-17	HXXXD-type acyl-transferase-like protein [Arabidopsis thaliana]
down	Unigene20273	Potri.013G036600.1	15.6466	1.3187	-3.56866	0.000504081	leucine-rich repeat receptor-like protein kinase 1 [Populus nigra]
down	Unigene15818	Potri.008G185800.1	14.8313	1.249	-3.5698	0.000706392
down	Unigene12165	Potri.001G348900.4	27.2748	2.294	-3.57163	4.35e-06	similar to carbonic anhydrase isoform 1. [ORG:Pyrus pyrifolia]; [ ortholog of At3g01500,S10200,1EKJ_H,AAC49785,1EKJ_C,At5g14740,AAF78507,1EKJ_G,AAD27876,1EKJ_B,AAA33652,CAA36792,1710354A,T09793,1EKJ_A,P17067,T09797,AAB65822,1EKJ_D,1EKJ_E,]
down	Unigene12719	Potri.007G042300.3	16.5043	1.3731	-3.58733	0.000345352
down	Unigene26530	Potri.009G149500.1	17.2723	1.4038	-3.62105	0.000240738
down	Unigene23748	Potri.001G081100.1	22.447	1.741	-3.68853	2.55e-05
down	CL4382.Contig3	Potri.001G081100.1	32.7513	2.4664	-3.73107	3.34e-07
down	CL11322.Contig3	Potri.001G422800.2	69.9183	5.0907	-3.77973	7.14e-14	similar to putative disease resistance gene analog NBS-LRR. [ORG:Malus prunifolia]; [ co-ortholog (43of69) of AAF72913, AAQ73293, AAF72925, AAF72915, AAF72910, AAF72914, AAF72912, AAL99047, AAF72911, AAM77267, AAF72924, ]
down	CL7615.Contig1	Potri.010G212900.2	28.8038	2.0679	-3.80002	1.5e-06	similar to expressed protein in Arabidopsis thaliana; weakly similar to SP|O42184|Restin Cytoplasmic (linker protein 170-CLIP) (170-{Gallus) {gallus} ; [ co-ortholog (2of2) of At5g13560, ]
down	Unigene6643	Potri.016G062500.5	22.4208	1.5578	-3.84726	2.04e-05
down	CL11956.Contig2	Potri.010G149600.1	30.7037	2.0989	-3.87071	5.9e-07	unknown [Populus trichocarpa]
down	Unigene49806		18.4088	1.2565	-3.87291	0.000109789
down	Unigene16577	Potri.008G147100.3	21.3912	1.458	-3.87495	3.05e-05	predicted protein [Populus trichocarpa]
down	Unigene20996	Potri.007G042300.4	13.5304	0.9107	-3.89308	0.000897447
down	CL10739.Contig2		14.3004	0.9625	-3.89313	0.000640066
down	Unigene30154		27.3552	1.798	-3.92735	2.21e-06
down	CL1555.Contig3	Potri.001G422800.2	23.4307	1.5003	-3.96508	1.12e-05	similar to putative disease resistance gene analog NBS-LRR. [ORG:Malus prunifolia]; [ co-ortholog (43of69) of AAF72913, AAQ73293, AAF72925, AAF72915, AAF72910, AAF72914, AAF72912, AAL99047, AAF72911, AAM77267, AAF72924, ]
down	Unigene33201	Potri.013G148300.1	28.8539	1.7708	-4.02629	9.88e-07
down	CL9246.Contig1	Potri.T041700.1	21.934	1.2807	-4.09816	1.81e-05
down	Unigene36692	Potri.003G218400.1	19.6193	1.1292	-4.1189	4.92e-05	f-box family protein [Populus trichocarpa]
down	Unigene32438	Potri.006G166700.1	246.959	14.1626	-4.12411	4.72e-47	GDSL esterase/lipase At5g45670 [Vitis vinifera]
down	CL8424.Contig3	Potri.003G082100.1	35.5027	1.9889	-4.15789	4.41e-08	anthranilate N-benzoyltransferase protein 2-like [Glycine max]
down	CL2396.Contig1	Potri.T093000.1	20.8267	1.0924	-4.25286	2.5e-05	UPF0481 protein At3g47200-like [Glycine max]
down	CL12528.Contig2	Potri.003G218400.1	22.3191	1.1025	-4.33943	1.17e-05	f-box family protein [Populus trichocarpa]
down	CL14404.Contig1		13.4864	0.6602	-4.35246	0.0006493
down	CL2396.Contig4	Potri.T093000.2	14.0614	0.6596	-4.41401	0.000477686
down	Unigene31166	Potri.004G047100.3	22.4749	1.0373	-4.43741	9.82e-06
down	CL4664.Contig2	Potri.015G085000.1	90.0151	4.073	-4.466	7.99e-19	similar to hypothetical protein; [ co-ortholog (1of3) of At4g24720, At5g50200, ]
down	CL565.Contig61	Potri.001G090800.1	16.446	0.7132	-4.52729	0.000145855
down	Unigene6854	Potri.003G071100.1	14.9472	0.6391	-4.54769	0.000289873
down	Unigene39732	Potri.003G029400.1	49.2563	1.7938	-4.77922	3.08e-11	predicted protein [Populus trichocarpa]
down	CL2849.Contig2	Potri.T108500.1	50.4298	1.7684	-4.83376	1.64e-11
down	CL2396.Contig3	Potri.T093000.1	24.6103	0.8509	-4.85413	2.49e-06	UPF0481 protein At3g47200-like [Glycine max]
down	CL577.Contig2	Potri.009G131800.1	19.4217	0.6577	-4.8841	2.82e-05
down	CL671.Contig3	Potri.T113400.1	12.89	0.4281	-4.91216	0.000638328	predicted protein [Populus trichocarpa]
down	Unigene47961		15.2319	0.4755	-5.00151	0.000196634
down	Unigene26198	Potri.006G019900.1	13.5709	0.4049	-5.06681	0.000428617
down	Unigene7484	Potri.009G131800.1	29.7739	0.8505	-5.12959	1.73e-07	predicted protein [Populus trichocarpa]
down	Unigene32464		13.0114	0.3659	-5.15218	0.00054538
down	Unigene28912	Potri.001G224900.3	36.8554	0.9072	-5.34431	4.92e-09
down	Unigene33186	Potri.019G116300.1	120.873	2.5033	-5.59352	1.62e-26
down	Unigene7041		16.8482	0.3402	-5.63007	6.84e-05
down	Unigene8863	Potri.002G182500.7	38.5784	0.7278	-5.72811	1.57e-09
down	CL4052.Contig4	Potri.004G088100.2	12.4143	0.2318	-5.74298	0.000613061
down	Unigene14464		20.771	0.2728	-6.25058	7.88e-06
down	Unigene18275		16.8362	0.215	-6.29109	5.69e-05
down	Unigene2893	Potri.011G018100.1	12.2986	0.01	-10.2643	0.000453298	predicted protein [Populus trichocarpa]
down	CL10793.Contig2	Potri.019G070300.1	14.8926	0.01	-10.5404	0.000113809
