# Supplementary material for: Deep-sequencing transcriptome analysis of low temperature perception in a desert tree, Populus euphratica
Source: BMC Genomics. 2014 May 1;15(1):326. doi: 10.1186/1471-2164-15-326 (PMC4035058; doi:10.1186/1471-2164-15-326)
Supplement: Supplementary file 9 — Additional file 9: Differentially expressed genes between CK and F4. (XLSX 103 KB) [file 12864_2013_6038_MOESM9_ESM.xlsx]

## Sheet: blast.m8.out.unique
Additioanl file 9 Genes differentially expressed in P. euphratica leaves under -4°C stress. The p-value was calculated by R program.
up/down	Gene ID	V3 model	CK_FPKM	F4_FPKM	LOG2(fold change)	p-value	Annotation
up	Unigene26567	Potri.001G110700.1	0.0198	533.375	14.7174	5.37e-118	similar to dehydration responsive element binding protein 1 like protein. [ORG:Prunus avium]; [ co-ortholog (3of4) of BAC20184, BAC20185, BAD27123, BAC20183, ]
up	Unigene26311	Potri.015G136400.1	0.0533	450.022	13.0436	7.73e-100	AP2/ERF domain-containing transcription factor [Populus trichocarpa]
up	Unigene22719	Potri.001G110800.1	0.02	165.373	13.0134	7.82e-38	AP2/ERF domain-containing transcription factor [Populus trichocarpa]
up	Unigene15846		0.01	23.4945	11.1981	1.25e-06
up	Unigene33873	Potri.001G268400.1	0.01	22.0746	11.1082	2.62e-06
up	Unigene40630		0.01	20.4354	10.9969	6.17e-06
up	Unigene38820	Potri.001G450000.2	0.01	17.4902	10.7723	2.89e-05
up	CL1867.Contig4	Potri.002G124500.1	0.01	16.3575	10.6757	5.24e-05	subtilisin-like protease [Vitis vinifera]
up	CL3660.Contig2		0.01	16.0808	10.6511	6.07e-05
up	Unigene40610		0.01	15.0976	10.5601	0.000102093	unknown [Populus trichocarpa x Populus deltoides]
up	CL8223.Contig1	Potri.018G027200.1	0.0163	23.4212	10.4887	1.33e-06
up	Unigene45167		0.01	14.0689	10.4583	0.000176234
up	Unigene26532	Potri.015G136500.1	0.01	14.0516	10.4565	0.000177862
up	CL9386.Contig2	Potri.004G141200.1	0.1093	97.5805	9.80216	6.1e-23	AP2/ERF domain-containing transcription factor [Populus trichocarpa]
up	Unigene18453	Potri.012G134100.1	0.5273	418.951	9.63394	9.11e-93	AP2/ERF domain-containing transcription factor [Populus trichocarpa]
up	Unigene19292	Potri.005G201200.2	0.0605	45.3167	9.54889	1.84e-11	similar to xyloglucan endo-1; similar to 4-beta-D-glucanase (EC 3.2.1.-) - adzuki bean. [ORG:Vigna angularis]
up	CL13785.Contig2	Potri.008G134000.1	0.063	35.4323	9.1355	2.91e-09	MutT/nudix family protein; similar to low similarity to SP|Q09790 Diadenosine 5\'; similar to 5\'\'\'-P1; similar to P6-hexaphosphate hydrolase (EC 3.6.1.-) (Ap6A hydrolase) {Schizosaccharomyces pombe}; [ co-ortholog (2of2) of At1g14860, At2g01670, ]
up	CL6059.Contig2	Potri.002G231900.1	0.0658	33.9351	9.01047	6.31e-09	similar to Putative pirin-like protein At3g59260.; [ co-ortholog (2of2) of At3g59260, At2g43120, At3g59220, ]
up	Unigene15196	Potri.012G134000.1	0.1476	64.7257	8.7765	1.08e-15	similar to AP2 domain-containing protein; similar to low similarity to DREB1B GI:3738226 from (Arabidopsis thaliana); [ ortholog of At5g52020,]
up	CL1920.Contig1	Potri.017G135000.1	0.9383	410.59	8.77343	1.11e-90	similar to U-box domain-containing protein; similar to immediate-early fungal elicitor protein CMPG1 (Petroselinum crispum) GI:14582200; similar to U-box domain-containing protein; similar to immediate-early fungal elicitor protein; [ co-ortholog (1of2) o
up	CL1697.Contig2	Potri.002G155300.1	0.0344	14.1015	8.67922	0.000182943	similar to BON ASSOCIATION PROTEIN 1-LIKE; similar to BON ASSOCIATION PROTEIN 2; [ co-ortholog (1of2) of At2g45760, ]
up	CL8248.Contig3	Potri.005G163600.1	4.1142	1316.38	8.32175	1.46e-285	predicted protein [Populus trichocarpa]
up	CL11448.Contig3	Potri.018G099800.1	0.3582	109.605	8.25733	2.05e-25	senescence-associated family protein; similar to senescence-associated protein 5 (Hemerocallis hybrid cultivar) gi|3551954|gb|AAC34855|; [ co-ortholog (2of2) of At4g30430, At4g28050, At2g23810, ]
up	CL11808.Contig2	Potri.002G165000.1	0.2196	58.4484	8.05614	2.91e-14	similar to seed maturation protein PM22; similar to late embryogenesis abundant protein; similar to LEA protein. [ORG:Glycine max]; [ co-ortholog (2of2) of AAA61564, AAD25354, P46519, T06356, AAF64451, At2g46140, ]
up	Unigene3166	Potri.002G198800.1	0.0674	17.9355	8.05585	2.54e-05	similar to expressed protein in Arabidopsis thaliana; [ co-ortholog (1of2) of At4g02170, At5g38700, ]
up	CL14287.Contig2	Potri.007G113000.1	0.0918	23.7083	8.01268	1.29e-06	probable mitochondrial 2-oxoglutarate/malate carrier protein-like [Vitis vinifera]
up	CL8248.Contig2	Potri.002G098800.1	1.6221	391.373	7.91454	4.71e-86	predicted protein [Populus trichocarpa]
up	CL14223.Contig2	Potri.012G134200.1	0.3809	90.1351	7.88653	3.95e-21	similar to expressed protein in Arabidopsis thaliana; [ co-ortholog (2of2) of At1g06010, ]
up	CL6062.Contig1	Potri.006G105500.1	0.642	136.595	7.73312	3.88e-31
up	Unigene39448		0.1216	25.5213	7.71341	5.28e-07
up	Unigene18620	Potri.018G019800.4	0.0982	19.6905	7.64756	1.06e-05	similar to putative WRKY transcription factor. [ORG:Populus euramericana]; [ co-ortholog (1of2) of CAG27614, ]
up	CL11289.Contig2	Potri.009G027700.1	0.0794	15.0902	7.57026	0.000116182	similar to RESPONSIVE TO HIGH LIGHT 41; [ ortholog of At5g59820,]
up	CL4175.Contig1	Potri.009G131900.2	0.3631	67.6494	7.54157	3.38e-16	ARM repeat containing protein [Populus trichocarpa]
up	Unigene16070	Potri.006G138800.1	0.3038	54.2392	7.48007	2.81e-13	similar to AP2 domain-containing transcription factor; putative; similar to TINY (GI:1246403) (Arabidopsis thaliana); [ co-ortholog (1of2) of At1g19210, At5g21960, At1g74930, ]
up	Unigene151	Potri.016G105000.2	0.295	51.6031	7.4506	1.06e-12
up	CL10061.Contig1	Potri.001G235800.1	0.2343	37.1438	7.30862	1.57e-09	zinc finger (C2H2 type) family protein; similar to C2H2 type; [ ortholog of At3g53600,At2g37430,]
up	Unigene10911		0.0858	13.5854	7.30686	0.000261172
up	Unigene15699	Potri.006G214300.1	1.5288	229.346	7.22898	8.12e-51	exocyst subunit EXO70 family protein; [ ortholog of At3g09520,At3g09530]
up	Unigene7861	Potri.008G072300.1	1.5622	225.25	7.17181	6.67e-50	predicted protein [Populus trichocarpa]
up	CL9386.Contig1	Potri.004G141200.1	0.6127	86.3226	7.13841	3.84e-20	AP2/ERF domain-containing transcription factor [Populus trichocarpa]
up	CL3660.Contig1		0.152	18.9446	6.96157	1.7e-05
up	Unigene18279		0.3656	45.2942	6.95292	2.95e-11
up	Unigene37767	Potri.018G100400.1	0.2077	23.2171	6.80454	1.99e-06	similar to UDP-D-GLUCURONATE 4-EPIMERASE 1; [ ortholog of At4g30440,]
up	Unigene40607	Potri.016G055900.1	0.7885	83.1986	6.7213	2.42e-19	predicted protein [Populus trichocarpa]
up	CL11590.Contig1	Potri.014G123400.1	1.2011	124.706	6.69803	3.55e-28	similar to expressed protein in Arabidopsis thaliana; [ co-ortholog (2of2) of At4g02170, At5g38700, ]
up	Unigene34842	Potri.001G450000.1	2.7353	280.235	6.67879	3.89e-61	Avr9/Cf-9 rapidly elicited protein [Jatropha curcas]
up	CL14287.Contig1	Potri.007G113000.1	1.0571	107.142	6.66327	2.01e-24	probable mitochondrial 2-oxoglutarate/malate carrier protein-like [Vitis vinifera]
up	Unigene14078	Potri.013G005700.1	0.3588	35.5819	6.63182	4.22e-09	similar to putative xyloglucan endotransglycosylase. [ORG:Cucumis sativus]; [ ortholog of CAD88260,At4g30270,CAD87535,CAD87536,At4g25810,CAA10231,BAB86890,CAD88261,At5g57560,CAD87534,]
up	CL1867.Contig3	Potri.002G124500.1	0.2016	19.7017	6.61068	1.24e-05	subtilisin-like protease preproenzyme [Nicotiana tabacum]
up	CL29.Contig1	Potri.018G095200.1	0.2402	22.9682	6.57926	2.38e-06	similar to xyloglucan endo-1; similar to 4-beta-D-glucanase (EC 3.2.1.-) - adzuki bean. [ORG:Vigna angularis]; [ co-ortholog (13of15) of AAR27065, BAA03922, BAC03237, AAN07898, AAN03485, Q41638, BAA03925, A49539, Q39857, B49539, ]
up	CL2334.Contig2	Potri.007G083400.1	0.229	21.2389	6.53522	5.77e-06	similar to expansin-like protein. [ORG:Quercus robur]; [ co-ortholog (1of2) of CAE12163, At3g45960, At3g45970, At4g38400, ]
up	Unigene7110	Potri.005G259900.1	0.4773	43.6175	6.51387	8.21e-11	calcium-binding protein CML37 [Vitis vinifera]
up	CL13785.Contig3	Potri.008G134000.1	0.7767	69.803	6.48979	2.1e-16	MutT/nudix family protein; similar to low similarity to SP|Q09790 Diadenosine 5\'; similar to 5\'\'\'-P1; similar to P6-hexaphosphate hydrolase (EC 3.6.1.-) (Ap6A hydrolase) {Schizosaccharomyces pombe}; [ co-ortholog (2of2) of At1g14860, At2g01670, ]
up	CL4204.Contig1	Potri.007G080800.3	0.5534	48.5142	6.45394	7.55e-12	similar to hypothetical protein. [ORG:Cicer arietinum]; [ ortholog of CAB61744,At5g64850,At5g09960,]
up	Unigene37757	Potri.002G098600.1	0.4252	37.1462	6.44893	2.09e-09
up	CL8835.Contig2	Potri.008G055900.4	0.459	39.5869	6.43039	6.28e-10	glucan endo-1,3-beta-glucosidase isoform 1 [Vitis vinifera]
up	CL6414.Contig2	Potri.009G102000.1	0.5142	43.3582	6.39783	9.91e-11	Vacuolar import/degradation, Vid27-related protein [Arabidopsis thaliana]
up	CL13351.Contig2	Potri.016G071600.1	7.0828	572.662	6.33722	5.22e-122	hairpin-inducing protein [Casuarina glauca]
up	CL1697.Contig3	Potri.002G155300.1	1.9313	149.927	6.27854	3.16e-33	similar to BON ASSOCIATION PROTEIN 1-LIKE; similar to BON ASSOCIATION PROTEIN 2; [ co-ortholog (1of2) of At2g45760, ]
up	Unigene7860		1.5468	119.69	6.27387	7.38e-27	uncharacterized protein LOC100247440 [Vitis vinifera]
up	Unigene32826	Potri.015G031000.1	1.075	82.9408	6.26967	4.2e-19	U-box domain-containing protein 20-like [Glycine max]
up	Unigene37205		0.2476	18.5944	6.23071	2.37e-05
up	CL5894.Contig1	Potri.002G063700.3	0.4421	31.9499	6.17529	3.09e-08
up	CL6725.Contig1	Potri.014G146100.1	0.1802	12.978	6.17033	0.000418603	similar to brassinosteroid-regulated protein. [ORG:Glycine max]; [ co-ortholog (2of2) of AAA81350, At3g23730, T07678, P35694, At4g14130, ]
up	CL8170.Contig7	Potri.014G171300.2	0.209	14.7818	6.14418	0.000167327	similar to heavy-metal-associated domain-containing protein; similar to strong similarity to farnesylated proteins ATFP4 (GI:4097549) and ATFP5 (GI:4097551); [ ortholog of At5g48290,At3g07600,]
up	Unigene33363		0.4506	31.8078	6.14139	3.37e-08
up	Unigene7076		1.096	76.1479	6.11848	1.35e-17
up	CL11590.Contig2	Potri.002G198800.1	0.4647	31.6883	6.09151	3.66e-08	similar to expressed protein in Arabidopsis thaliana; [ co-ortholog (1of2) of At4g02170, At5g38700, ]
up	CL14490.Contig2	Potri.001G310400.1	16.0321	1088.44	6.08516	1.91e-228	uncharacterized protein LOC100266097 [Vitis vinifera]
up	Unigene30060		0.6987	45.4055	6.02205	4.57e-11
up	Unigene14688		0.2979	19.3088	6.01829	1.76e-05
up	Unigene30674	Potri.010G041300.2	1.6205	104.559	6.01173	1.69e-23	uncharacterized protein [Arabidopsis thaliana]
up	Unigene22787	Potri.019G114600.3	0.5848	37.658	6.00887	2.04e-09	nbs-lrr resistance protein [Populus trichocarpa]
up	CL13390.Contig2	Potri.007G138100.1	4.9717	318.231	6.00019	5.35e-68	AP2/ERF domain-containing transcription factor [Populus trichocarpa]
up	Unigene29994	Potri.005G259900.1	1.1326	72.0822	5.99193	1.12e-16
up	Unigene32712	Potri.002G119300.1	0.2573	15.7782	5.93834	0.000106219	unknown [Populus trichocarpa x Populus deltoides]
up	CL14506.Contig1	Potri.002G118400.1	0.2238	13.6303	5.92846	0.000315954	cc-nbs-lrr resistance protein [Populus trichocarpa]
up	Unigene3319		0.2489	15.0588	5.9189	0.00015354
up	Unigene276	Potri.018G072100.1	5.1765	313.185	5.9189	9.02e-67	protein rotundifolia like 12 [Arabidopsis thaliana]
up	CL13654.Contig3		5.0352	300.11	5.8973	5.16e-64	uncharacterized protein LOC100262760 [Vitis vinifera]
up	Unigene44453	Potri.014G171300.3	0.46	27.0906	5.88001	3.9e-07	similar to heavy-metal-associated domain-containing protein; similar to strong similarity to farnesylated proteins ATFP4 (GI:4097549) and ATFP5 (GI:4097551); [ ortholog of At5g48290,At3g07600,]
up	Unigene17351	Potri.009G089400.1	11.1737	643.672	5.84815	7.08e-135	zinc finger protein ZAT10-like [Vitis vinifera]
up	CL14565.Contig2	Potri.010G046900.1	0.2545	14.6604	5.84812	0.00019134	beta 1,4 N-acetylglucosaminyltransferase [Populus tremula x Populus alba]
up	CL1650.Contig2	Potri.003G138500.1	0.8381	48.1122	5.84314	1.41e-11	similar to expressed protein in Arabidopsis thaliana; [ ortholog of At1g64355,]
up	Unigene6434		0.502	28.79	5.84174	1.73e-07
up	Unigene10887		1.3543	77.2812	5.8345	1.11e-17
up	Unigene29424	Potri.006G101500.3	0.24	13.5812	5.82243	0.00033249
up	Unigene9672	Potri.005G163000.1	3.0591	171.14	5.80593	3.78e-37	predicted protein [Populus trichocarpa]
up	CL5244.Contig3	Potri.015G144600.1	0.9127	49.5571	5.76281	7.53e-12
up	Unigene17627	Potri.001G092400.2	0.7661	39.9968	5.70621	8.02e-10	similar to AP2 domain-containing transcription factor; putative; [ co-ortholog (2of2) of At1g64380, ]
up	Unigene9709		1.7985	93.0311	5.69285	7.34e-21
up	CL5118.Contig2	Potri.017G108300.1	1.0073	50.7001	5.65342	4.83e-12	predicted protein [Populus trichocarpa]
up	Unigene11097		3.2107	156.298	5.60526	8.15e-34	predicted protein [Populus trichocarpa]
up	Unigene4511	Potri.015G070700.1	1.6683	80.2591	5.58821	3.86e-18	similar to expressed protein in Arabidopsis thaliana; [ co-ortholog (1of2) of At3g48180, ]
up	Unigene22023	Potri.019G123500.2	0.2945	14.1368	5.58504	0.000268633	predicted protein [Populus trichocarpa]
up	Unigene12383	Potri.005G139300.1	0.6855	32.2403	5.55556	3.82e-08	mitogen-activated protein kinase kinase kinase 3-like [Glycine max]
up	CL29.Contig7	Potri.018G095100.1	1.1491	53.6792	5.54579	1.3e-12	similar to xyloglucan endo-1; similar to 4-beta-D-glucanase (EC 3.2.1.-) - adzuki bean. [ORG:Vigna angularis]; [ co-ortholog (12of15) of AAR27065, BAA03922, BAC03237, AAN07898, AAN03485, Q41638, BAA03925, A49539, Q39857, B49539, ]
up	Unigene2604	Potri.002G098600.1	3.8172	172.508	5.49801	5.63e-37
up	Unigene7063		0.302	13.4932	5.48154	0.000382941
up	Unigene24530	Potri.001G230900.1	1.0611	46.8316	5.46385	3.75e-11	predicted protein [Populus trichocarpa]
up	Unigene23696	Potri.006G259200.1	2.4576	107.87	5.45589	1.06e-23	uncharacterized protein [Arabidopsis thaliana]
up	Unigene16978	Potri.008G117100.1	14.477	631.444	5.44682	3.54e-130	similar to DNA-binding protein RAV2 (RAV2); similar to AP2 domain-containing protein RAP2.8; similar to RAV2 GI:3868859 from (Arabidopsis thaliana); similar to AP2 domain containing protein RAP2.8 (Arabidopsis thaliana) GI:2281641; similar to mRNA for R;
up	Unigene18203	Potri.018G098000.1	1.2011	51.3867	5.41897	4.5e-12
up	Unigene35009	Potri.001G295500.1	4.2159	179.892	5.41514	2.44e-38	C2H2L domain class transcription factor [Malus x domestica]
up	Unigene21653		0.3576	15.2404	5.41341	0.000164336
up	Unigene6084	Potri.005G163000.1	4.1565	176.71	5.40987	1.11e-37
up	Unigene32249		0.8475	35.7468	5.39846	7.97e-09
up	Unigene39991		0.3998	16.7071	5.38504	8.06e-05
up	Unigene31886	Potri.001G092400.2	2.4721	101.276	5.35642	3.01e-22	similar to AP2 domain-containing transcription factor; putative; [ co-ortholog (2of2) of At1g64380, ]
up	CL856.Contig2	Potri.008G137700.1	2.5574	103.553	5.33955	1.08e-22	U-box domain-containing protein 21-like [Vitis vinifera]
up	Unigene24846	Potri.012G044300.2	2.9238	116.824	5.32035	2.27e-25	predicted protein [Populus trichocarpa]
up	Unigene24394	Potri.006G021600.2	1.3422	53.5226	5.31748	1.86e-12	similar to hypothetical protein; [ co-ortholog (2of2) of At2g32200, At1g05340, At2g32190, At2g32210, ]
up	CL8049.Contig2	Potri.004G197600.1	14.6646	575.452	5.29429	6.55e-118	similar to harpin-induced protein-related; similar to HIN1-related; similar to harpin-responsive protein-related; similar to 1 transmembrane domain containing protein; similar to hin1 homolog (GI:13122296) (Arabidopsis thaliana); similar to hin1 (GI:22830
up	Unigene18640		0.6001	22.8411	5.25029	4.35e-06
up	Unigene19097	Potri.010G041300.1	2.1346	80.2153	5.23184	7.68e-18
up	Unigene33817		0.4643	17.3844	5.22659	6.2e-05
up	CL29.Contig4	Potri.018G095200.1	3.4736	129.968	5.22558	6.62e-28	similar to xyloglucan endo-1; similar to 4-beta-D-glucanase (EC 3.2.1.-) - adzuki bean. [ORG:Vigna angularis]; [ co-ortholog (13of15) of AAR27065, BAA03922, BAC03237, AAN07898, AAN03485, Q41638, BAA03925, A49539, Q39857, B49539, ]
up	CL1359.Contig2	Potri.003G139300.1	0.4605	17.2158	5.22439	6.74e-05	AP2/ERF domain-containing transcription factor [Populus trichocarpa]
up	CL1697.Contig1	Potri.014G078700.1	2.6927	100.486	5.2218	6.12e-22	similar to BON ASSOCIATION PROTEIN 1-LIKE; similar to BON ASSOCIATION PROTEIN 2; [ co-ortholog (2of2) of At2g45760, ]
up	CL3632.Contig2	Potri.016G027100.1	0.4639	17.0596	5.20063	7.36e-05	GRAS domain protein [Populus trichocarpa]
up	CL11767.Contig2	Potri.005G002200.2	1.1892	43.5386	5.19423	2.42e-10	low temprature induced-like protein [Picea sitchensis]
up	Unigene5771	Potri.011G115600.1	0.393	14.3245	5.18781	0.000281826
up	Unigene30990	Potri.006G138700.1	0.5048	18.2336	5.17474	4.21e-05	similar to AP2 domain-containing transcription factor; putative; similar to TINY (GI:1246403) (Arabidopsis thaliana); [ co-ortholog (2of2) of At1g19210, At5g21960, At1g74930, ]
up	Unigene5017	Potri.001G397200.1	2.1636	78.0231	5.1724	2.42e-17	AP2/ERF domain-containing transcription factor [Populus trichocarpa]
up	CL13467.Contig2	Potri.004G200400.1	2.4381	86.7716	5.15339	4.31e-19	probable CCR4-associated factor 1 homolog 9-like [Vitis vinifera]
up	Unigene32232		2.9201	103.375	5.14573	1.97e-22
up	Unigene10785	Potri.004G015900.1	0.4088	14.2536	5.12379	0.000299616	similar to expressed protein in Arabidopsis thaliana; [ co-ortholog (1of2) of At4g21920, ]
up	Unigene25247	Potri.001G268500.1	8.2494	285.462	5.11287	7.53e-59	uncharacterized protein LOC100256779 [Vitis vinifera]
up	CL8049.Contig1	Potri.009G158900.1	1.4708	49.9906	5.08698	1.35e-11	similar to harpin-induced protein-related; similar to HIN1-related; similar to harpin-responsive protein-related; similar to 1 transmembrane domain containing protein; similar to hin1 homolog (GI:13122296) (Arabidopsis thaliana); similar to hin1 (GI:22830
up	CL6129.Contig1	Potri.017G074800.1	0.664	22.5417	5.08527	5.58e-06
up	CL10901.Contig8	Potri.002G157700.3	0.9593	32.3691	5.07649	5.31e-08	DNA-binding family protein; remorin family protein; similar to DNA-binding protein gi|601843|Arabidopsis (thaliana ; similar to remorin (Solanum tuberosum) GI:1881585; [ co-ortholog (2of2) of At3g61260, ]
up	Unigene27500	Potri.006G178500.1	0.8842	29.638	5.06693	1.94e-07	UDP-glucuronate 4-epimerase 1-like [Glycine max]
up	CL4442.Contig5	Potri.013G153400.2	1.7483	58.3193	5.05995	2.9e-13	similar to SP8 binding protein homolog - cucumber. [ORG:Cucumis sativus]; [ co-ortholog (5of9) of JC6203, AAC37515, ]
up	Unigene24953	Potri.018G114800.2	70.4003	2344.53	5.05758	0	extracellular matrix glycoprotein pherophorin-V40 [Volvox carteri f. nagariensis]
up	CL13013.Contig1	Potri.001G409500.1	7.0029	232.695	5.05434	3.9e-48	GRAS family transcription factor [Populus trichocarpa]
up	CL13623.Contig1	Potri.001G296500.1	0.5726	18.9026	5.04491	3.27e-05	similar to putative leucine-rich repeat protein. [ORG:Populus deltoides x Populus maximowiczii]; [ co-ortholog (2of3) of CAG27615, AAK19053, ]
up	CL3765.Contig4	Potri.002G060500.1	0.7784	25.3169	5.02345	1.56e-06	similar to xyloglucan endo-1; similar to 4-beta-D-glucanase (EC 3.2.1.-) - adzuki bean. [ORG:Vigna angularis]; [ co-ortholog (9of15) of AAR27065, BAA03922, BAC03237, AAN07898, AAN03485, Q41638, BAA03925, A49539, Q39857, B49539, ]
up	Unigene7926		0.952	30.6177	5.00726	1.29e-07
up	CL3218.Contig2	Potri.001G411800.1	0.9629	30.9565	5.00671	1.1e-07	calcium-binding protein PBP1 [Vitis vinifera]
up	CL5420.Contig6	Potri.005G197700.1	0.4806	15.1357	4.97697	0.000208481
up	CL12217.Contig1	Potri.001G381000.1	2.9584	92.4669	4.96605	5.05e-20	probable protein phosphatase 2C 55-like [Vitis vinifera]
up	Unigene35391		0.9044	28.1185	4.95841	4.38e-07
up	CL14543.Contig2	Potri.001G230900.1	2.3102	70.766	4.93697	1.17e-15
up	CL12050.Contig1	Potri.005G100700.1	4.4176	135.262	4.93635	1.73e-28	disease resistance response protein 206-like [Vitis vinifera]
up	Unigene29439		0.5399	16.3078	4.91673	0.000122273
up	Unigene32992		0.4988	14.8808	4.89885	0.000245123
up	Unigene18268		0.4535	13.437	4.88896	0.000494651
up	Unigene30842	Potri.006G025400.5	35.5887	1043.61	4.87402	9.16e-207	similar to 2; similar to 4-dienoyl-CoA reductase-related; similar to low similarity to peroxisomal 2; similar to 4-dienoyl-CoA reductase (Homo sapiens) GI:9967554; [ ortholog of At2g07640,At1g36580,At3g12800,]
up	CL1006.Contig2		1.1422	33.4877	4.87374	3.87e-08	predicted protein [Populus trichocarpa]
up	Unigene36870		0.7778	21.872	4.81354	9.32e-06
up	Unigene30637	Potri.002G069500.2	0.54	15.1089	4.8063	0.000230635
up	CL3833.Contig1	Potri.015G074200.1	1.0069	28.0382	4.7994	5.28e-07	armadillo/beta-catenin repeat family protein; similar to U-box domain-containing protein; [ ortholog of At1g60190,At1g10560,]
up	Unigene13791		0.8435	23.4288	4.79575	4.56e-06
up	CL11251.Contig2	Potri.017G126200.1	9.951	273.084	4.77836	3.85e-55	similar to putative calmodulin-related protein. [ORG:Medicago sativa]; [ co-ortholog (2of2) of CAC34625, At1g66400, At5g37770, ]
up	CL5180.Contig2	Potri.005G248100.1	5.7468	153.959	4.74365	9.16e-32	similar to dehydrin. [ORG:Phaseolus vulgaris]; [ ortholog of At1g76180,AAB00554,At1g20440,At1g20450,]
up	Unigene19789	Potri.002G132100.1	1.5886	42.2306	4.73246	8.27e-10
up	CL9098.Contig2	Potri.008G066000.1	11.4749	302.012	4.71805	1.64e-60	similar to putative Hs1pro-1-like protein. [ORG:Cicer arietinum]; [ co-ortholog (1of2) of AAG44839, At2g40000, At3g55840, AAK72104, ]
up	CL10720.Contig1	Potri.002G085600.1	1.5096	39.6927	4.71664	2.71e-09	similar to AP2 domain-containing transcription factor TINY; putative; similar to AP2 domain containing protein; similar to TINY (GP:1246403) (Arabidopsis thaliana); [ co-ortholog (1of3) of At1g44830, ]
up	CL11884.Contig1	Potri.002G256900.4	1.7777	46.6575	4.71403	1.13e-10
up	CL2508.Contig2	Potri.019G078300.1	0.6998	18.3527	4.71291	5.25e-05	cytokinin-regulated kinase 1 [Nicotiana tabacum]
up	Unigene47487	Potri.006G202600.1	0.6607	17.1273	4.69616	9.45e-05	similar to U-box domain-containing protein; similar to immediate-early fungal elicitor protein CMPG1 (Petroselinum crispum) GI:14582200; [ co-ortholog (2of3) of At2g35930, At3g52450, ]
up	Unigene35674		0.6392	16.4381	4.68463	0.000131777
up	Unigene12909		1.6796	43.1172	4.68207	5.97e-10
up	Unigene738	Potri.005G084700.1	1.8233	46.139	4.66136	1.56e-10
up	Unigene31760		1.0849	27.3808	4.65753	8.28e-07
up	CL10536.Contig2	Potri.010G198100.3	3.9485	99.1714	4.65055	6.78e-21	predicted protein [Populus trichocarpa]
up	Unigene1357	Potri.018G094900.1	2.1237	52.4989	4.62764	9.36e-12	probable xyloglucan endotransglucosylase/hydrolase protein 23 [Vitis vinifera]
up	CL250.Contig2	Potri.015G023300.5	0.5726	13.8177	4.59285	0.000480197
up	Unigene39708	Potri.012G044300.1	1.2493	30.1429	4.59263	2.51e-07	predicted protein [Populus trichocarpa]
up	Unigene29085		4.0628	96.5728	4.57107	2.92e-20
up	Unigene35259	Potri.014G171300.2	1.1208	26.4689	4.5617	1.39e-06	similar to heavy-metal-associated domain-containing protein; similar to strong similarity to farnesylated proteins ATFP4 (GI:4097549) and ATFP5 (GI:4097551); [ ortholog of At5g48290,At3g07600,]
up	CL13467.Contig1	Potri.004G200400.1	2.5143	57.1715	4.50707	1.5e-12	probable CCR4-associated factor 1 homolog 9-like [Vitis vinifera]
up	Unigene9596	Potri.001G397200.1	1.8681	41.8567	4.48581	1.47e-09
up	CL682.Contig1		1.8678	41.7242	4.48147	1.57e-09
up	Unigene1794		1.263	28.1697	4.47922	7.06e-07
up	CL1359.Contig4	Potri.001G092400.1	3.4467	73.4882	4.41422	1.4e-15	similar to AP2 domain-containing transcription factor; putative; [ co-ortholog (2of2) of At1g64380, ]
up	CL7251.Contig1		0.7174	15.2155	4.40662	0.000281071
up	CL13008.Contig1	Potri.002G122800.1	1.5979	33.7804	4.40194	6.28e-08
up	CL14565.Contig1	Potri.008G186000.1	3.3047	69.6208	4.39693	8.12e-15	glycosyl transferase family 17 protein; [ ortholog of At3g26445,At1g12990,]
up	Unigene6278	Potri.009G085900.1	4.0053	83.2625	4.37768	2.17e-17	predicted protein [Populus trichocarpa]
up	Unigene33872	Potri.011G044000.1	0.6987	14.4363	4.36888	0.000413713
up	Unigene19985		2.7207	55.5036	4.35053	4.6e-12
up	CL11045.Contig1	Potri.001G154200.1	3.7303	75.3963	4.33713	7.84e-16	similar to Ethylene responsive element binding factor 5 (AtERF5).; [ co-ortholog (1of2) of At5g47230, At4g17490, ]
up	Unigene2198	Potri.002G248900.1	15.3687	305.241	4.31188	6.04e-59	protein kinase family protein; similar to protein kinase domain containing protein; [ ortholog of At4g13000]
up	CL8795.Contig1	Potri.008G069400.2	2.2422	44.3439	4.30575	6.9e-10	transcription factor [Bruguiera gymnorhiza]
up	CL1915.Contig1	Potri.007G097000.1	1.2577	24.8488	4.30432	3.89e-06
up	CL4762.Contig1	Potri.001G397200.1	10.3279	203.641	4.30141	7.13e-40	AP2/ERF domain-containing transcription factor [Populus trichocarpa]
up	Unigene13715	Potri.015G023300.4	0.8603	16.6754	4.27674	0.000158932	similar to ubiquitin conjugating-like enzyme. [ORG:Malus x domestica]; [ co-ortholog (11of12) of AAV34697, AAU14828, AAM08932, AAN03469, AAA64427, AAU14827, ]
up	Unigene9495	Potri.010G116000.1	4.8797	92.7259	4.24811	6.02e-19
up	Unigene11481	Potri.008G192600.1	2.4574	46.3886	4.23857	3.26e-10	glycosyltransferase, CAZy family GT8 [Populus trichocarpa]
up	CL2515.Contig1	Potri.003G141900.1	1.104	20.7868	4.23486	2.59e-05	similar to expressed protein in Arabidopsis thaliana; similar to gda-1 (Pisum sativum) GI:2765418; [ co-ortholog (1of2) of At5g42050, ]
up	Unigene21119	Potri.005G026700.1	9.3213	175.15	4.23192	2.77e-34
up	CL8820.Contig1	Potri.003G132200.3	1.4056	26.3629	4.22925	2.18e-06	predicted protein [Populus trichocarpa]
up	Unigene33443	Potri.003G027600.1	1.3311	24.8099	4.22023	4.39e-06	LRR receptor-like serine/threonine-protein kinase GSO1-like [Vitis vinifera]
up	Unigene25460	Potri.006G014500.1	1.2206	22.5217	4.20565	1.23e-05	similar to cystatin - Japanese wisteria (fragment). [ORG:Wisteria floribunda]; [ ortholog of AAC39473,At4g16500,BAA28867,AAC39474,T07822,PX0039,]
up	CL10901.Contig1	Potri.002G157700.3	3.884	70.7926	4.18798	9.74e-15	DNA-binding family protein; remorin family protein; similar to DNA-binding protein gi|601843|Arabidopsis (thaliana ; similar to remorin (Solanum tuberosum) GI:1881585; [ co-ortholog (2of2) of At3g61260, ]
up	CL3028.Contig2	Potri.015G035000.1	4.4774	81.5023	4.18611	9.83e-17
up	CL13351.Contig3	Potri.016G071600.1	10.5911	191.235	4.17442	4.85e-37	hairpin-inducing protein [Casuarina glauca]
up	Unigene32780	Potri.016G031300.1	1.0708	19.3037	4.17212	5.36e-05	similar to Chain H; similar to Peanut Lectin Complexed With 10mer Peptide (Pvriwssatg). [ORG:Arachis hypogaea]; [ co-ortholog (1of4) of 1V6K_B, 1V6O_B, 1QF3_D, 1V6O_H, 1CR7_G, 1CR7_H, 1BZW_A, 1CR7_E, 1BZW_B, 1V6J_A, AAA33675, 1V6N_F, 1V6K_C, 1V6N_G, 1CR7_
up	Unigene35565	Potri.003G067600.3	0.9672	17.2461	4.15631	0.000136492	similar to lipoxygenase; putative; similar to lipoxygenase gi:1495804 (Solanum tuberosum); similar to gi:1654140 (Lycopersicon esculentum); [ co-ortholog (2of2) of At1g72520, At1g17420, ]
up	CL11660.Contig1	Potri.011G123600.1	1.1897	21.1303	4.15064	2.43e-05	uncharacterized protein [Arabidopsis thaliana]
up	CL783.Contig4	Potri.002G175600.1	2.5904	45.8097	4.14441	5.22e-10	AAA-type ATPase family protein; [ co-ortholog (2of2) of At2g46620, ]
up	CL3896.Contig1	Potri.018G100400.1	1.6499	29.0535	4.13826	7.59e-07	similar to UDP-D-GLUCURONATE 4-EPIMERASE 1; [ ortholog of At4g30440,]
up	CL10413.Contig3	Potri.018G098000.1	3.0518	53.6964	4.13709	1.78e-11	NADH dehydrogenase subunit [Medicago truncatula]
up	CL14010.Contig2	Potri.019G059000.1	0.8484	14.7214	4.11703	0.000438368
up	Unigene14584	Potri.015G121300.2	4.4925	76.7556	4.09468	1.08e-15
up	Unigene23130	Potri.012G044300.2	2.8885	49.0562	4.08604	1.5e-10	nudix hydrolase 4 [Glycine max]
up	Unigene5829	Potri.006G233300.1	16.9521	286.66	4.0798	4.83e-54	predicted protein [Populus trichocarpa]
up	CL1092.Contig2	Potri.017G074800.1	4.3504	72.8369	4.06545	6.43e-15
up	CL14170.Contig4	Potri.010G027500.1	16.9144	283.138	4.06518	2.64e-53	similar to expressed protein in Arabidopsis thaliana; [ co-ortholog (2of2) of At3g21570, ]
up	Unigene40597	Potri.006G071200.1	2.2344	37.3533	4.06328	2.38e-08	similar to xyloglucan endo-1; similar to 4-beta-D-glucanase (EC 3.2.1.-) - adzuki bean. [ORG:Vigna angularis]; [ co-ortholog (15of15) of AAR27065, BAA03922, BAC03237, AAN07898, AAN03485, Q41638, BAA03925, A49539, Q39857, B49539, ]
up	CL12253.Contig3	Potri.008G179400.2	1.2858	21.4532	4.06045	2.34e-05	0
up	CL8835.Contig3	Potri.008G055900.1	2.6825	43.9319	4.03362	1.53e-09	glucan endo-1,3-beta-glucosidase isoform 1 [Vitis vinifera]
up	Unigene12985	Potri.001G301900.2	1.3331	21.56	4.0155	2.36e-05	similar to C2 domain-containing protein; similar to calcium-dependent protein kinase (Dunaliella tertiolecta) GI:6644464; [ ortholog of At4g34150,]
up	Unigene40296	Potri.017G058400.1	1.1646	18.6893	4.00431	8.39e-05	similar to heat shock protein DnaJ. [ORG:Glycine max]; [ co-ortholog (1of2) of BAC20341, At4g13830, ]
up	CL3815.Contig2	Potri.019G100800.7	1.1991	19.2332	4.00357	6.62e-05	zinc finger (C3HC4-type RING finger) family protein; similar to RING zinc finger protein RMA1 gi:3164222; zinc finger (C3HC4-type RING finger) family protein; similar to RING zinc finger protein RMA1 gi:3164222; similar to RMA1 encodes a novel 28 k; [ co-
up	Unigene1293		1.1104	17.7067	3.99514	0.000130289
up	CL2939.Contig3	Potri.006G044600.4	1.7724	28.1596	3.98985	1.41e-06	similar to LIGHT STRESS-REGULATED 1; similar to EARLY RESPONSIVE TO DEHYDRATION 15; [ co-ortholog (1of2) of At2g41430, ]
up	CL14190.Contig2	Potri.013G070900.1	3.0597	48.4101	3.98385	2.59e-10	proline-rich family protein; similar to proline rich extensin domain containing protein; [ ortholog of At5g45350,At4g19200,]
up	CL14065.Contig1	Potri.018G078800.1	1.9117	30.1125	3.97743	6.25e-07	predicted protein [Populus trichocarpa]
up	CL5772.Contig1	Potri.011G112400.1	1.3381	21.0556	3.97595	3.09e-05	9-cis-epoxycarotenoid dioxygenase NCED1, chloroplastic [Vitis vinifera]
up	CL4384.Contig1	Potri.017G110800.3	4.3578	68.3151	3.97053	6.26e-14	predicted protein [Populus trichocarpa]
up	CL3896.Contig3	Potri.006G178500.1	3.2268	50.4804	3.96755	1.13e-10	UDP-D-glucuronic acid 4-epimerase [Gossypium hirsutum]
up	CL12955.Contig3	Potri.006G260000.1	4.3145	67.2416	3.96209	1.01e-13	similar to expressed protein in Arabidopsis thaliana; [ co-ortholog (2of2) of At2g25250, ]
up	CL12955.Contig2	Potri.018G022400.1	1.1616	18.0599	3.9586	0.000116045	similar to expressed protein in Arabidopsis thaliana; [ co-ortholog (1of2) of At2g25250, ]
up	CL8170.Contig2	Potri.009G048300.1	4.233	64.4781	3.92906	3.65e-13
up	Unigene6092	Potri.006G044600.5	3.0892	46.246	3.90402	8.03e-10	similar to LIGHT STRESS-REGULATED 1; similar to EARLY RESPONSIVE TO DEHYDRATION 15; [ co-ortholog (1of2) of At2g41430, ]
up	Unigene19506	Potri.016G128800.1	1.396	20.5245	3.87798	4.4e-05
up	Unigene9687	Potri.010G133200.1	2.0791	30.2366	3.86226	7.3e-07	E3 ubiquitin-protein ligase [Medicago truncatula]
up	CL2334.Contig4	Potri.007G083400.1	1.4991	21.7621	3.85965	2.65e-05	similar to expansin-like protein. [ORG:Quercus robur]; [ co-ortholog (1of2) of CAE12163, At3g45960, At3g45970, At4g38400, ]
up	CL5802.Contig4	Potri.001G243300.1	3.4838	50.5075	3.85776	1.56e-10	E3 ubiquitin-protein ligase RING1-like [Vitis vinifera]
up	CL1459.Contig2	Potri.003G124000.1	3.995	57.7356	3.85319	7.92e-12	CLE15 protein [Glycine max]
up	CL12050.Contig2	Potri.005G100700.1	5.0158	72.2391	3.84823	2.04e-14	disease resistance response protein 206-like [Vitis vinifera]
up	Unigene28057	Potri.001G154200.2	5.465	78.4654	3.84376	1.61e-15	similar to Ethylene responsive element binding factor 5 (AtERF5).; [ co-ortholog (1of2) of At5g47230, At4g17490, ]
up	Unigene9835	Potri.002G119300.1	34.1417	486.162	3.83183	2.14e-87	zinc-finger protein [Bruguiera gymnorhiza]
up	Unigene1323	Potri.011G055000.1	1.1987	16.9994	3.82594	0.000212281	predicted protein [Populus trichocarpa]
up	CL256.Contig1	Potri.006G016200.2	8.1918	116.031	3.82419	3.83e-22	GRAS family transcription factor [Populus trichocarpa]
up	Unigene27686	Potri.001G234600.1	7.2883	102.363	3.81197	1.09e-19	uncharacterized protein LOC100248374 [Vitis vinifera]
up	CL6033.Contig1		2.8102	39.2882	3.80535	1.89e-08
up	CL5802.Contig3	Potri.009G034800.2	1.9287	26.4803	3.77922	4.1e-06	zinc finger (C3HC4-type RING finger) family protein; similar to C3HC4 type (RING finger); [ co-ortholog (1of2) of At3g46620, At5g59550, ]
up	Unigene23685	Potri.006G112500.1	1.7717	24.3094	3.77831	1.02e-05	similar to calcium-binding protein; putative; similar to SP|Q09011|Calcium binding-protein CAST {Solanum {tuberosum} ; [ co-ortholog (1of2) of At4g20780, At5g44460, ]
up	CL5587.Contig2	Potri.010G129200.1	13.735	187.258	3.7691	1.91e-34	similar to DNA-binding protein RAV2 (RAV2); similar to AP2 domain-containing protein RAP2.8; similar to RAV2 GI:3868859 from (Arabidopsis thaliana); similar to AP2 domain containing protein RAP2.8 (Arabidopsis thaliana) GI:2281641; similar to mRNA for R;
up	CL5772.Contig2	Potri.011G112400.1	3.5863	48.7191	3.76392	4.36e-10	9-cis-epoxycarotenoid dioxygenase NCED1, chloroplastic [Vitis vinifera]
up	CL8170.Contig3	Potri.014G171300.3	4.1958	54.2862	3.69357	5.75e-11	similar to heavy-metal-associated domain-containing protein; similar to strong similarity to farnesylated proteins ATFP4 (GI:4097549) and ATFP5 (GI:4097551); [ ortholog of At5g48290,At3g07600,]
up	Unigene13973		2.6445	33.9575	3.68266	2.27e-07
up	CL10525.Contig2	Potri.009G086900.1	3.7753	48.3687	3.67941	6.6e-10
up	Unigene12412	Potri.014G127700.1	102.6	1300.27	3.6637	2.33e-224	predicted protein [Populus trichocarpa]
up	CL7093.Contig1	Potri.004G106800.4	2.3956	29.5422	3.62432	1.56e-06	similar to S-adenosylmethionine decarboxylase. [ORG:Malus x domestica]; [ co-ortholog (2of2) of At3g02470, At5g15950, BAC55114, ]
up	CL12717.Contig1	Potri.005G084700.1	5.6083	68.5456	3.61143	2.7e-13
up	Unigene21208	Potri.005G204600.1	6.7135	81.9287	3.60923	1.36e-15	aspartic proteinase nepenthesin-2-like [Vitis vinifera]
up	CL2515.Contig6	Potri.001G088800.1	1.5013	18.262	3.60456	0.000163128	N-rich protein [Glycine max]
up	Unigene9871	Potri.004G026400.1	1.5586	18.8134	3.59344	0.000131891	cysteine-rich receptor-like protein kinase 10-like, partial [Vitis vinifera]
up	CL11867.Contig2	Potri.005G192600.2	15.8762	190.967	3.58839	4.26e-34
up	CL11355.Contig2	Potri.005G166500.1	7.265	87.204	3.58536	1.96e-16	F-box family protein; [ co-ortholog (1of2) of At1g22220, ]
up	CL5006.Contig1	Potri.016G019100.1	5.4202	64.7536	3.57854	1.41e-12
up	CL9698.Contig1	Potri.002G001500.1	67.3698	798.94	3.56791	2.26e-136
up	Unigene16832	Potri.016G089900.1	1.6995	20.1312	3.56625	7.98e-05
up	CL5471.Contig3	Potri.004G208500.2	1.5417	17.8731	3.5352	0.000210193	similar to 3-hydroxy-3-methylglutaryl coenzyme A reductase. [ORG:Malus x domestica]; [ co-ortholog (4of4) of AAK64657, AAL03987, AAK95406, AAA33359, AAQ54556, S22521, P29058, AAD09278, CAA38468, BAA09705, Q00583, AAM19212, T10099, AAL03986, S14953, AAK954
up	Unigene31079	Potri.019G083300.2	2.1255	24.0021	3.49729	1.87e-05	similar to expressed protein in Arabidopsis thaliana; similar to Pi starvation-induced protein GB:BAA06151 from (Nicotiana tabacum); [ co-ortholog (2of3) of At1g71950, ]
up	Unigene11401	Potri.016G027400.3	5.4133	61.0767	3.49604	8.71e-12	transposon protein [Zea mays]
up	Unigene9254	Potri.006G021600.2	13.5586	152.866	3.49499	3.5e-27	similar to hypothetical protein; [ co-ortholog (2of2) of At2g32200, At1g05340, At2g32190, At2g32210, ]
up	CL3218.Contig1	Potri.001G411800.1	1.6023	17.9532	3.48602	0.00021774	calcium-binding protein PBP1 [Vitis vinifera]
up	CL14490.Contig1	Potri.017G050300.1	33.5963	375.893	3.48395	3.47e-64	AT5g64310/MSJ1_15 [Arabidopsis thaliana]
up	CL3442.Contig1	Potri.013G132300.1	1.5879	17.7181	3.48003	0.00024153
up	CL8795.Contig4	Potri.010G187900.2	34.4232	363.952	3.4023	3.11e-61	zinc finger (CCCH-type) family protein; [ co-ortholog (1of3) of At2g40140, At3g55980, ]
up	Unigene8840	Potri.011G115600.1	31.7464	334.033	3.39532	2.85e-56	similar to Ethylene responsive element binding factor 4 (AtERF4).; [ co-ortholog (2of2) of At3g15210, At1g53170, ]
up	Unigene45586	Potri.001G017900.1	2.6829	28.139	3.39071	4.53e-06	UPF0481 protein At3g47200-like [Vitis vinifera]
up	Unigene32682	Potri.016G089400.1	3.3889	34.7581	3.35846	3.8e-07
up	CL14257.Contig3	Potri.001G017900.1	2.0724	21.2179	3.35591	7.27e-05	UPF0481 protein At3g47200-like [Vitis vinifera]
up	Unigene34628	Potri.007G080800.2	14.8403	151.847	3.35503	2.62e-26	similar to hypothetical protein. [ORG:Cicer arietinum]; [ ortholog of CAB61744,At5g64850,At5g09960,]
up	CL3921.Contig3	Potri.001G301900.2	6.0507	60.8283	3.32957	2.11e-11	similar to C2 domain-containing protein; similar to calcium-dependent protein kinase (Dunaliella tertiolecta) GI:6644464; [ ortholog of At4g34150,]
up	CL4963.Contig4	Potri.008G186000.1	2.9935	30.0627	3.32807	2.5e-06	glycosyl transferase family 17 protein; [ ortholog of At3g26445,At1g12990,]
up	CL9311.Contig1	Potri.006G189600.1	4.7371	46.9105	3.30783	4.4e-09	similar to expressed protein (APS2) in Arabidopsis thaliana; similar to cDNA Aps2; similar to partial cds GI:4519894; [ co-ortholog (2of2) of At2g46490, ]
up	CL4148.Contig1	Potri.004G161500.1	11.7399	116.25	3.30774	2.52e-20	GATA domain class transcription factor [Malus x domestica]
up	CL4995.Contig6	Potri.006G263600.1	3.3113	32.5317	3.29638	1.06e-06	similar to putative WRKY transcription factor. [ORG:Populus euramericana]; [ co-ortholog (2of2) of CAG27614, ]
up	CL14223.Contig3	Potri.015G136500.1	2.4965	24.4547	3.29213	2.34e-05	similar to expressed protein in Arabidopsis thaliana; [ co-ortholog (1of2) of At1g06010, ]
up	CL6457.Contig1		4.3499	42.5121	3.28882	2.48e-08
up	CL14170.Contig1	Potri.010G027500.1	3.3123	32.2228	3.28218	1.24e-06	similar to expressed protein in Arabidopsis thaliana; [ co-ortholog (2of2) of At3g21570, ]
up	CL1088.Contig5	Potri.001G464300.1	2.1499	20.8051	3.2746	9.87e-05	similar to ethylene-responsive nuclear protein; similar to ethylene-regulated nuclear protein (ERT2); similar to ethylene-regulated nuclear protein (Arabidopsis thaliana) gi|2765442|emb|CAA75349|; [ ortholog of At4g20880,]
up	Unigene5826	Potri.006G073400.1	4.508	43.5306	3.27147	1.8e-08
up	Unigene36234	Potri.006G185300.1	2.7565	26.6055	3.27082	1.08e-05	similar to potassium channel tetramerisation domain-containing protein; [ co-ortholog (1of2) of At2g24240, At4g30940, ]
up	Unigene28974	Potri.001G192800.1	3.4619	33.2887	3.2654	8.65e-07
up	CL1359.Contig3	Potri.003G139300.1	9.1548	87.7639	3.26103	1.41e-15	AP2/ERF domain-containing transcription factor [Populus trichocarpa]
up	Unigene20893		2.3004	21.7968	3.24416	7.14e-05
up	CL6457.Contig3		10.9934	103.67	3.23729	4.94e-18
up	CL5006.Contig3	Potri.006G021600.1	20.839	194.755	3.2243	2.29e-32	similar to hypothetical protein; [ co-ortholog (2of2) of At2g32200, At1g05340, At2g32190, At2g32210, ]
up	CL8795.Contig3	Potri.008G069400.2	22.2103	206.787	3.21884	3.22e-34	transcription factor [Bruguiera gymnorhiza]
up	Unigene35952		3.4509	32.0772	3.2165	1.57e-06
up	CL6424.Contig1	Potri.015G076400.1	16.6231	154.403	3.21544	5.93e-26
up	Unigene4975	Potri.T128500.1	3.7894	35.1278	3.21257	5.07e-07	predicted protein [Populus trichocarpa]
up	Unigene28250	Potri.004G157800.1	4.7741	43.6714	3.19339	2.29e-08
up	Unigene2348	Potri.011G129100.1	4.9285	44.6771	3.18032	1.67e-08
up	CL5037.Contig1	Potri.005G084700.1	20.7288	187.796	3.17946	5.89e-31
up	Unigene46187	Potri.015G142200.1	7.0307	62.7937	3.15888	2.5e-11	calmodulin-binding family protein; [ ortholog of At5g62070,At5g07240,]
up	Unigene4066	Potri.006G257100.3	2.146	19.0944	3.15343	0.000235573	similar to expressed protein in Arabidopsis thaliana; [ co-ortholog (2of2) of At4g32130, At2g25310, ]
up	Unigene7347	Potri.006G050800.1	9.3248	82.8401	3.15118	1.89e-14	similar to expressed protein in Arabidopsis thaliana; [ co-ortholog (2of2) of At3g57450, ]
up	CL1632.Contig1	Potri.010G153500.3	3.1653	27.9492	3.14239	8.87e-06	similar to S-adenosylmethionine synthase. [ORG:Pyrus pyrifolia]; [ co-ortholog (1of2) of S66351, P49612, CAA57580, BAB83761, CAA59508, AAF78525, T06592, BAC81656, AAA58772, BAC81654, AAA20112, S53116, P47916, ]
up	CL5802.Contig1	Potri.009G034800.2	7.2044	63.547	3.14087	2.11e-11	zinc finger (C3HC4-type RING finger) family protein; similar to C3HC4 type (RING finger); [ co-ortholog (1of2) of At3g46620, At5g59550, ]
up	CL6537.Contig1	Potri.010G079000.1	14.5901	127.217	3.12423	3.14e-21	similar to CBL-interacting protein kinase 4; [ co-ortholog (2of2) of At4g14580, ]
up	Unigene6944	Potri.018G117800.1	2.657	23.1485	3.12305	5.49e-05
up	CL3398.Contig1	Potri.002G020800.1	3.8386	33.3624	3.11957	1.29e-06	chaperone protein dnaJ 11, chloroplastic-like [Vitis vinifera]
up	CL13480.Contig1	Potri.006G018500.4	3.1625	27.4215	3.11617	1.15e-05	predicted protein [Populus trichocarpa]
up	Unigene39175	Potri.T113700.1	2.443	21.111	3.11127	0.000119818	Receptor-like protein kinase [Medicago truncatula]
up	Unigene50396	Potri.012G023400.1	9.133	78.2091	3.09818	1.45e-13	SAUR family protein [Populus trichocarpa]
up	Unigene24505	Potri.011G007800.1	8.6451	73.8034	3.09373	7.18e-13	similar to Probable WRKY transcription factor 42 (WRKY DNA-binding protein 42).; [ ortholog of At4g22070,At4g04450,]
up	Unigene19054	Potri.003G115200.1	8.9587	75.7295	3.07949	4e-13
up	Unigene38053	Potri.011G007800.1	4.734	39.6372	3.06572	1.61e-07	similar to Probable WRKY transcription factor 42 (WRKY DNA-binding protein 42).; [ ortholog of At4g22070,At4g04450,]
up	Unigene27681	Potri.003G132200.3	5.809	48.2183	3.05322	7.94e-09
up	CL3715.Contig2	Potri.003G182200.1	6.1075	50.4934	3.04744	3.64e-09	similar to Probable WRKY transcription factor 40 (WRKY DNA-binding protein 40).; [ co-ortholog (1of2) of At3g32090, At1g80840, ]
up	CL3546.Contig5	Potri.019G108000.1	4.8339	38.8679	3.00732	2.63e-07	ankyrin repeat-containing protein At2g01680-like [Vitis vinifera]
up	Unigene35137		2.6366	21.1389	3.00315	0.000147908	0
up	Unigene29680		2.7725	22.1973	3.00112	0.000101362
up	Unigene4690		2.7415	21.9279	2.99973	0.000112046
up	Unigene26528	Potri.009G073000.1	8.3316	66.2315	2.99085	2.01e-11	similar to protein phosphatase 2C - alfalfa. [ORG:Medicago sativa]; [ co-ortholog (6of6) of T09640, CAA72341, ]
up	Unigene22970	Potri.007G048900.1	21.757	171.357	2.97745	5.02e-27	MYB6 [Malus x domestica]
up	CL14373.Contig1	Potri.012G023400.1	89.3701	697.83	2.96501	2.75e-104	SAUR family protein [Populus trichocarpa]
up	Unigene20427		4.7078	36.2583	2.94519	8.25e-07
up	CL6233.Contig4	Potri.018G129200.2	3.6731	27.9753	2.92908	1.56e-05	Beta-glucan-binding protein [Medicago truncatula]
up	CL13622.Contig2	Potri.002G020800.1	42.2639	316.327	2.90392	1.8e-47	chaperone protein dnaJ 11, chloroplastic-like [Vitis vinifera]
up	CL8180.Contig1	Potri.005G180200.2	9.3397	69.7048	2.89981	1.12e-11	no apical meristem (NAM) family protein; similar to NAC domain protein NAM GB:AAD17313 GI:4325282 from (Arabidopsis thaliana); a large family of putative transcriptional activators with NA family member; [ co-ortholog (2of2) of At1g01720, ]
up	CL9133.Contig1	Potri.004G122900.1	6.4055	47.3667	2.88649	2.32e-08	probable calcium-binding protein CML45-like [Glycine max]
up	CL3357.Contig4	Potri.004G216900.1	10.7641	79.4806	2.88438	4.71e-13	zinc finger (C2H2 type) family protein; similar to C2H2 type; [ ortholog of At5g03510,]
up	CL8851.Contig5	Potri.008G158000.1	3.7796	27.8416	2.88094	1.88e-05	similar to early light-induced protein precursor - garden pea. [ORG:Pisum sativum]; [ co-ortholog (1of2) of S01056, JC5876, At3g22840, ]
up	Unigene17219	Potri.014G091800.1	15.7101	114.378	2.86404	5.11e-18	delta-8 sphingolipid desaturase [Vernicia fordii]
up	Unigene15432	Potri.005G037600.1	7.9963	57.8268	2.85433	8.15e-10	similar to expressed protein in Arabidopsis thaliana; [ co-ortholog (2of2) of At1g54740, ]
up	CL2990.Contig2	Potri.015G023200.1	4.648	33.5029	2.8496	2.99e-06	AP2/ERF domain-containing transcription factor [Populus trichocarpa]
up	CL2721.Contig1	Potri.T030300.1	17.3567	124.442	2.84191	2.41e-19	RING-H2 subgroup RHE protein [Populus tremula x Populus alba]
up	Unigene23203	Potri.018G114200.1	29.0963	208.15	2.83871	3.09e-31
up	Unigene38564	Potri.018G088800.4	3.2719	23.2921	2.83164	0.000102591	predicted protein [Populus trichocarpa]
up	Unigene24140	Potri.010G010500.1	13.0671	92.7842	2.82794	9.32e-15	RING-H2 subgroup RHE protein [Populus tremula x Populus alba]
up	Unigene34341	Potri.004G021500.5	9.5896	67.0227	2.80511	5.32e-11	polyubiquitin containing 7 ubiquitin monomers [Zea mays]
up	Unigene45897	Potri.001G230600.1	6.0366	41.6026	2.78487	2.56e-07	F-box family protein; similar to hypothetical protein GB:AAF24593 GI:6692128 from (Arabidopsis thaliana) ; similar to SKP1 interacting partner 2 (SKIP2) TIGR_Ath1:At5g67250; [ co-ortholog (2of2) of At1g31350, ]
up	Unigene9784	Potri.004G142900.1	5.8715	40.3725	2.78157	3.91e-07	probable carboxylesterase 7-like [Vitis vinifera]
up	CL8774.Contig2	Potri.006G071200.1	3.91	26.6705	2.77	3.86e-05	similar to xyloglucan endo-1; similar to 4-beta-D-glucanase (EC 3.2.1.-) - adzuki bean. [ORG:Vigna angularis]; [ co-ortholog (15of15) of AAR27065, BAA03922, BAC03237, AAN07898, AAN03485, Q41638, BAA03925, A49539, Q39857, B49539, ]
up	Unigene24568	Potri.006G112800.1	8.0591	54.7403	2.76391	3.85e-09	similar to expressed protein in Arabidopsis thaliana; similar to hin1 protein; similar to Nicotiana tabacum; similar to PIR:T03265; [ co-ortholog (2of2) of At3g54200, ]
up	Unigene3148	Potri.016G128300.1	7.2275	48.9163	2.75875	2.64e-08	similar to WRKY family transcription factor; similar to member of WRKY Transcription Factor; similar to Group I; [ ortholog of At2g38470,]
up	Unigene16604	Potri.002G154700.1	6.8222	45.9195	2.7508	7.3e-08	similar to homeodomain protein. [ORG:Malus x domestica]; [ co-ortholog (2of2) of At4g00730, AAC79430, ]
up	CL6793.Contig1	Potri.016G043600.1	3.5647	23.8936	2.74477	0.000104666	calcium-binding EF hand family protein; similar to low similarity to peflin (Homo sapiens) GI:6015440; [ co-ortholog (1of2) of At5g04170, ]
up	Unigene9606	Potri.017G009100.1	2.9933	20.0621	2.74466	0.000378249
up	CL4762.Contig2	Potri.011G115600.1	41.9487	279.092	2.73404	5.49e-40	similar to Ethylene responsive element binding factor 4 (AtERF4).; [ co-ortholog (2of2) of At3g15210, At1g53170, ]
up	CL6233.Contig3	Potri.018G129200.1	5.3054	35.1273	2.72706	2.73e-06	Blue copper protein [Medicago truncatula]
up	Unigene698		13.8998	91.6455	2.721	3.8e-14
up	CL8299.Contig1	Potri.011G092600.1	19.9881	131.479	2.71762	1.32e-19	ATP synthase subunit H family protein; similar to Swiss-Prot:O15342 Vacuolar ATP synthase subunit H (5-ATPase H subunit) (Vacuolar proton pump H subunit) (5-ATPase M9.2 subunit) (5-ATPase 9.2 kDa membrane accessory protein) (Homo sapiens); similar to ATP;
up	CL4921.Contig6	Potri.016G131800.1	3.5391	23.1821	2.71156	0.000144715	similar to hypothetical protein; [ ortholog of At2g14560,At1g33840,At5g01750,At3g16900,At3g11740,]
up	CL7460.Contig2	Potri.005G036800.1	27.3269	176.48	2.69111	1.5e-25	RING finger family protein [Medicago truncatula]
up	CL4442.Contig6	Potri.019G123500.1	25.8078	166.452	2.68923	3.55e-24	WRKY transcription factor 4 [(Populus tomentosa x P. bolleana) x P. tomentosa]
up	CL1008.Contig1	Potri.016G024700.1	6.2281	40.1531	2.68865	6.31e-07	similar to CALMODULIN 6; [ co-ortholog (2of2) of At3g43810, At5g21274, ]
up	CL8851.Contig2	Potri.008G158000.1	4.8367	31.0206	2.68113	1.23e-05	similar to early light-induced protein precursor - garden pea. [ORG:Pisum sativum]; [ co-ortholog (1of2) of S01056, JC5876, At3g22840, ]
up	Unigene23569	Potri.005G206900.1	52.081	329.224	2.66024	1.02e-45	predicted protein [Populus trichocarpa]
up	CL5118.Contig1	Potri.017G108500.1	8.2782	52.0507	2.65253	1.74e-08	similar to ABA-inducible protein. [ORG:Fagus sylvatica]; [ co-ortholog (6of6) of CAA10234, At3g02480, ]
up	CL14403.Contig1	Potri.016G128300.1	6.8112	42.3367	2.63593	4.03e-07	similar to WRKY family transcription factor; similar to member of WRKY Transcription Factor; similar to Group I; [ ortholog of At2g38470,]
up	Unigene40616	Potri.005G002100.1	3.6645	22.6189	2.62584	0.000218017
up	CL3270.Contig5	Potri.002G168700.1	5.7428	35.3068	2.62012	3.94e-06	WRKY transcription factor 6 [(Populus tomentosa x P. bolleana) x P. tomentosa]
up	Unigene9159		5.6073	34.2046	2.60881	5.83e-06
up	CL3028.Contig5	Potri.015G035000.1	6.1412	36.8494	2.58505	2.82e-06	nudix hydrolase 4 [Glycine max]
up	Unigene31467	Potri.014G146100.1	6.9865	41.1685	2.5589	8.4e-07	similar to brassinosteroid-regulated protein. [ORG:Glycine max]; [ co-ortholog (2of2) of AAA81350, At3g23730, T07678, P35694, At4g14130, ]
up	Unigene36149	Potri.007G071300.2	44.8102	261.224	2.54339	3.76e-35	photosystem II stability/assembly factor HCF136, chloroplastic
up	CL7550.Contig2	Potri.015G083400.1	7.4245	42.9129	2.53105	5.67e-07	similar to octicosapeptide/Phox/Bem1p (PB1) domain-containing protein; [ co-ortholog (2of2) of At3g48240, At5g63130, ]
up	Unigene36594	Potri.010G085600.1	4.3746	25.2082	2.52667	0.000127933	GCN5-related N-acetyltransferase (GNAT) family protein; similar to GNAT family; [ ortholog of At2g32020,At2g32030,]
up	CL5847.Contig1		3.6868	21.2397	2.52632	0.00043851
up	CL11474.Contig1	Potri.009G014100.1	126.18	722.709	2.51793	3.66e-93	similar to expressed protein in Arabidopsis thaliana; similar to DUF584; [ ortholog of At3g45210,At5g60680,At5g03230,]
up	CL2515.Contig11	Potri.001G088800.1	4.5055	25.594	2.50605	0.000121121	N-rich protein [Glycine max]
up	Unigene1749	Potri.002G178100.1	9.0731	51.11	2.49394	6e-08	similar to Expressed protein in Arabidopsis thaliana; [ ortholog of At2g46735,]
up	Unigene2602	Potri.018G007300.1	27.5527	153.977	2.48245	6.39e-21
up	CL256.Contig2	Potri.006G016200.1	4.9151	27.4658	2.48234	7.4e-05
up	Unigene22971	Potri.007G048900.1	27.8914	154.514	2.46985	6.89e-21	MYB6 [Malus x domestica]
up	Unigene24635		5.4646	30.0924	2.46121	3.63e-05
up	Unigene5763	Potri.017G028300.3	8.9467	49.1715	2.45839	1.32e-07	similar to Salt tolerance-like protein.; [ ortholog of At2g31380,]
up	CL8713.Contig2	Potri.016G134200.1	19.9442	109.484	2.45668	3.53e-15
up	Unigene36778	Potri.001G226400.2	20.8875	114.477	2.45434	8.69e-16
up	Unigene11022	Potri.004G021500.4	11.7509	64.24	2.4507	1.73e-09
up	Unigene32863	Potri.005G037600.1	16.4995	89.9658	2.44695	1.08e-12	similar to expressed protein in Arabidopsis thaliana; [ co-ortholog (2of2) of At1g54740, ]
up	CL3896.Contig2	Potri.018G100400.1	9.6049	52.2058	2.44237	6.01e-08	similar to UDP-D-GLUCURONATE 4-EPIMERASE 1; [ ortholog of At4g30440,]
up	CL12448.Contig2	Potri.011G109500.1	17.4646	94.916	2.44222	2.75e-13	orf [Ricinus communis]
up	Unigene860	Potri.005G248100.1	252.389	1363.25	2.43333	4.02e-168	similar to dehydrin. [ORG:Phaseolus vulgaris]; [ ortholog of At1g76180,AAB00554,At1g20440,At1g20450,]
up	CL12955.Contig5	Potri.006G260000.1	28.5851	151.981	2.41056	4.19e-20	similar to expressed protein in Arabidopsis thaliana; [ co-ortholog (2of2) of At2g25250, ]
up	CL10393.Contig1	Potri.010G013100.1	19.007	100.752	2.40621	8.03e-14	predicted protein [Populus trichocarpa]
up	Unigene36606	Potri.015G025800.1	4.9833	26.3706	2.40376	0.000133705
up	CL14253.Contig1	Potri.016G108800.1	23.4331	123.861	2.40211	1.29e-16
up	Unigene11498	Potri.T091700.2	7.9397	41.5308	2.38703	1.79e-06	light-inducible protein ATLS1 [Elaeis guineensis]
up	Unigene19720	Potri.012G079800.1	4.3905	22.8934	2.38247	0.000396639	similar to integral membrane protein; putative; similar to MtN24; similar to Medicago truncatula; similar to EMBL:MTY15290; similar to 4 transmembrane domain containing protein; similar to putative ethylene responsive element binding protein (GI:22135858)
up	CL6695.Contig3	Potri.009G016600.1	51.7877	267.965	2.37136	1.2e-33	similar to expressed protein in Arabidopsis thaliana; [ co-ortholog (2of2) of At5g22090, ]
up	Unigene8586		18.9738	97.7904	2.36568	3.01e-13
up	CL1486.Contig1	Potri.006G019900.1	4.5476	23.324	2.35864	0.000375728
up	Unigene28182	Potri.001G079800.1	6.7056	34.2975	2.35467	1.64e-05	ethylene-responsive element-binding family protein; similar to ethylene responsive element binding factor 5 (AtERF5) (Swiss-Prot:O80341) (Arabidopsis thaliana); [ co-ortholog (1of2) of At5g51190, At5g61600, ]
up	CL10519.Contig1	Potri.008G218600.1	16.8227	86.0282	2.3544	8.86e-12	predicted protein [Populus trichocarpa]
up	Unigene5517	Potri.T030300.1	9.4333	47.5892	2.3348	4.35e-07
up	CL9597.Contig1	Potri.008G029600.1	17.2349	85.5869	2.31206	1.58e-11
up	CL13351.Contig1	Potri.006G204300.1	15.6881	77.7828	2.30978	1.34e-10	similar to syringolide-induced protein B13-1-9. [ORG:Glycine max]; [ co-ortholog (2of2) of At2g35980, BAB86894, ]
up	CL2309.Contig1	Potri.T116200.1	6.639	32.6929	2.29994	3.26e-05	cc-nbs-lrr resistance protein [Populus trichocarpa]
up	CL4913.Contig1	Potri.008G073600.2	9.3549	46.0069	2.29806	8.39e-07	similar to Putative dehydration responsive element binding protein 2H (DREB2H protein).; [ co-ortholog (1of2) of At2g40340, At2g40350, ]
up	CL8132.Contig2	Potri.009G167800.1	38.4394	188.749	2.29581	2.02e-23
up	CL5802.Contig2	Potri.001G243300.1	8.5158	41.7365	2.2931	2.78e-06	E3 ubiquitin-protein ligase RING1-like [Vitis vinifera]
up	CL7323.Contig1	Potri.001G230600.1	9.1675	44.4728	2.27832	1.43e-06	F-box family protein; similar to hypothetical protein GB:AAF24593 GI:6692128 from (Arabidopsis thaliana) ; similar to SKP1 interacting partner 2 (SKIP2) TIGR_Ath1:At5g67250; [ co-ortholog (2of2) of At1g31350, ]
up	Unigene23620	Potri.005G025800.1	16.8819	80.471	2.25299	1.16e-10	similar to RALF-LIKE 23; [ co-ortholog (1of3) of At3g16570, At4g15800, ]
up	CL13158.Contig1	Potri.001G325100.1	8.8504	41.7329	2.23737	3.78e-06	NAC domain protein, IPR003441 [Populus trichocarpa]
up	CL13400.Contig3	Potri.010G151000.1	14.42	67.159	2.21951	5.25e-09	probable protein Pop3-like [Glycine max]
up	Unigene35607	Potri.003G046100.1	7.6381	35.57	2.21938	2.14e-05
up	CL5931.Contig1	Potri.006G273900.1	6.0253	28.0561	2.21921	0.000160821	nbs-lrr resistance protein [Populus trichocarpa]
up	CL6695.Contig2	Potri.009G016600.1	13.2421	61.5165	2.21584	2.36e-08	similar to expressed protein in Arabidopsis thaliana; [ co-ortholog (2of2) of At5g22090, ]
up	Unigene153	Potri.002G026200.1	17.8547	82.1038	2.20115	1.31e-10	predicted protein [Populus trichocarpa]
up	Unigene35435	Potri.008G164800.1	95.0372	434.675	2.19337	2.78e-49	uncharacterized protein At4g14450, chloroplastic-like [Vitis vinifera]
up	CL1008.Contig2	Potri.016G024700.1	61.4704	280.825	2.19171	2e-32	similar to CALMODULIN 6; [ co-ortholog (2of2) of At3g43810, At5g21274 ]
up	CL5261.Contig4	Potri.010G182200.1	6.3103	28.7296	2.18676	0.000152235
up	Unigene2053	Potri.018G089500.1	11.2928	51.2284	2.18154	4.4e-07
up	CL6457.Contig2		9.9296	44.9642	2.17897	2.26e-06
up	Unigene2586	Potri.T160900.2	203.972	914.275	2.16426	3.99e-100	predicted protein [Populus trichocarpa]
up	CL4515.Contig2	Potri.008G017300.1	24.5437	109.628	2.15919	2.05e-13	similar to 40S ribosomal protein S17 (RPS17B); [ co-ortholog (2of2) of At2g05220, At2g04390, At5g04800, ]
up	CL2939.Contig2	Potri.006G044600.5	13.114	58.5685	2.15902	7.93e-08	similar to LIGHT STRESS-REGULATED 1; similar to EARLY RESPONSIVE TO DEHYDRATION 15; [ co-ortholog (1of2) of At2g41430, ]
up	Unigene36728	Potri.013G010700.2	10.0784	44.9284	2.15636	2.62e-06	predicted protein [Populus trichocarpa]
up	CL11251.Contig1	Potri.004G089400.1	9.4826	42.186	2.15341	5.37e-06	calmodulin 24-like protein [Populus tremula x Populus alba]
up	Unigene17433	Potri.004G033300.1	8.9307	39.5653	2.14739	1.09e-05
up	Unigene34003	Potri.004G206600.1	26.4828	116.975	2.14307	4.18e-14
up	Unigene50198	Potri.003G198900.1	12.1282	53.3879	2.13815	3.44e-07	nbs-lrr resistance protein [Populus trichocarpa]
up	Unigene12611	Potri.012G094100.1	375.438	1645.99	2.13231	1.09e-175	similar to glyceraldehyde-3-phosphate dehydrogenase. [ORG:Cucumis melo]; [ co-ortholog (2of2) of BAA85749, AAC70010, CAF22093, ]
up	CL13623.Contig2	Potri.009G090700.2	6.3403	27.6186	2.12302	0.000260809
up	CL4442.Contig1	Potri.019G123500.2	18.9143	82.0411	2.11687	3.33e-10	WRKY transcription factor 4 [(Populus tomentosa x P. bolleana) x P. tomentosa]
up	CL14257.Contig4	Potri.001G017900.1	6.3036	27.3009	2.1147	0.000292181
up	CL10387.Contig2	Potri.019G037300.3	12.1439	52.5551	2.1136	5.06e-07	predicted protein [Populus trichocarpa]
up	Unigene34864		18.1788	78.5723	2.11176	8.26e-10
up	CL3629.Contig2	Potri.009G149200.1	14.8139	63.9118	2.10913	3.14e-08	similar to expressed protein in Arabidopsis thaliana; [ co-ortholog (1of2) of At2g27830, ]
up	CL5587.Contig3	Potri.008G117100.1	6.3277	27.2768	2.10792	0.000301717	similar to DNA-binding protein RAV2 (RAV2); similar to AP2 domain-containing protein RAP2.8; similar to RAV2 GI:3868859 from (Arabidopsis thaliana); similar to AP2 domain containing protein RAP2.8 (Arabidopsis thaliana) GI:2281641; similar to mRNA for R;
up	Unigene24844	Potri.003G165700.1	8.8568	38.0426	2.10276	2.03e-05
up	Unigene35405		12.0067	51.1924	2.09209	8.26e-07
up	CL1088.Contig6	Potri.001G464300.1	6.3463	26.9403	2.08578	0.000357679	similar to ethylene-responsive nuclear protein; similar to ethylene-regulated nuclear protein (ERT2); similar to ethylene-regulated nuclear protein (Arabidopsis thaliana) gi|2765442|emb|CAA75349|; [ ortholog of At4g20880,]
up	Unigene1324	Potri.004G196500.1	89.6353	380.344	2.08517	5.31e-41	similar to 60S ribosomal protein L30. [ORG:Euphorbia esula]; [ co-ortholog (2of2) of At1g77940, Q9M5M6, At3g18740, O49884, AAF34766, At1g36240, CAA11256, ]
up	CL9098.Contig1	Potri.010G191300.1	26.7572	113.506	2.08477	2.39e-13	similar to putative Hs1pro-1-like protein. [ORG:Cicer arietinum]; [ co-ortholog (2of2) of AAG44839, At2g40000, At3g55840, AAK72104, ]
up	Unigene38637	Potri.T164900.1	8.0834	34.2754	2.08414	5.71e-05	predicted protein [Populus trichocarpa]
up	CL13298.Contig1	Potri.003G150800.1	62.2974	263.089	2.0783	8.84e-29	ethylene-responsive element-binding family protein; similar to ethylene responsive element binding factor 5 (AtERF5) (Swiss-Prot:O80341) (Arabidopsis thaliana); [ co-ortholog (2of2) of At5g51190, At5g61600, ]
up	CL10786.Contig3	Potri.010G201300.2	7.1729	30.2155	2.07466	0.000164263	RING finger protein [Medicago truncatula]
up	CL14536.Contig8	Potri.014G159000.3	17.5208	73.6881	2.07236	4.07e-09	similar to 1-aminocyclopropane-1-carboxylate oxidase. [ORG:Pyrus pyrifolia]; [ co-ortholog (1of2) of BAA33377, AAC67234, AAD28198, At1g05010, BAD61000, BAD60999, CAD21843, AAQ10260, BAA37133, CAA49553, BAA06526, BAC53656, ]
up	CL4442.Contig4	Potri.013G153400.1	7.1692	30.1427	2.07192	0.000169235	similar to SP8 binding protein homolog - cucumber. [ORG:Cucumis sativus]; [ co-ortholog (5of9) of JC6203, AAC37515, ]
up	CL2515.Contig8	Potri.001G088800.3	9.0181	37.8601	2.06978	2.53e-05	protein CHUP1, chloroplastic-like [Vitis vinifera]
up	CL3270.Contig6	Potri.002G168700.1	8.0109	33.5987	2.06837	7.29e-05	WRKY transcription factor 6 [(Populus tomentosa x P. bolleana) x P. tomentosa]
up	CL6725.Contig2	Potri.014G146100.1	11.0436	45.8316	2.05313	3.97e-06	similar to brassinosteroid-regulated protein. [ORG:Glycine max]; [ co-ortholog (2of2) of AAA81350, At3g23730, T07678, P35694, At4g14130, ]
up	CL7896.Contig3	Potri.010G161200.1	62.9354	260.02	2.04668	5.52e-28	similar to expressed protein in Arabidopsis thaliana; weakly similar to drought-induced protein SDi-6 (PIR:S71562) common sunflower (fragment); [ co-ortholog (1of2) of At1g13930, At2g03440, ]
up	CL6233.Contig2	Potri.018G129200.1	33.218	137.09	2.04508	1.73e-15	predicted protein [Populus trichocarpa]
up	Unigene31708	Potri.008G219200.1	11.8078	48.4491	2.03673	2.36e-06	zinc finger (C3HC4-type RING finger) family protein; similar to C3HC4 type (RING finger); [ co-ortholog (2of3) of At4g15975, At3g16720, ]
up	Unigene17844	Potri.019G000200.1	14.7504	60.3084	2.0316	1.45e-07
up	CL12794.Contig1	Potri.008G127600.1	24.545	99.9012	2.02507	1.43e-11	probable ribose-5-phosphate isomerase-like [Vitis vinifera]
up	CL12352.Contig2	Potri.018G087400.1	9.3891	38.1461	2.02248	3.03e-05	similar to expressed protein in Arabidopsis thaliana; similar to expressed protein in Arabidopsis thaliana; [ co-ortholog (2of2) of At2g44260, ]
up	Unigene5990	Potri.002G020700.1	111.737	453.466	2.02089	7.53e-47	chaperone protein dnaJ 11, chloroplastic-like [Vitis vinifera]
up	Unigene13574	Potri.002G253600.3	8.2451	33.4294	2.01951	9.57e-05	similar to expressed protein in Arabidopsis thaliana; [ ortholog of At5g43880,At4g28760,At2g20240,]
up	CL3199.Contig2	Potri.T113400.1	21.1628	85.6878	2.01756	4.31e-10	predicted protein [Populus trichocarpa]
up	Unigene32163	Potri.003G152400.3	8.299	33.1522	1.9981	0.000113278	predicted protein [Populus trichocarpa]
up	CL1851.Contig4	Potri.005G024200.2	39.2592	154.583	1.97728	1.2e-16	similar to expressed protein in Arabidopsis thaliana; [ co-ortholog (1of2) of At5g27830, ]
up	Unigene4747	Potri.019G100000.1	13.1793	51.8349	1.97565	1.63e-06
up	Unigene38634	Potri.002G013200.1	112.095	439.908	1.97248	3.03e-44	dehydrin 2 [Populus alba x Populus tremula var. glandulosa]
up	Unigene32822	Potri.009G047600.1	9.1318	35.2015	1.94667	9.03e-05	f-box family protein [Populus trichocarpa]
up	CL8851.Contig1	Potri.008G158200.1	20.9875	80.0914	1.93212	4.13e-09	similar to early light-induced protein precursor - garden pea. [ORG:Pisum sativum]; [ co-ortholog (2of2) of S01056, JC5876, At3g22840, ]
up	Unigene9544	Potri.019G124100.1	8.4929	32.3986	1.9316	0.0001852	PRA1 family protein B4-like [Vitis vinifera]
up	CL6620.Contig2	Potri.006G056900.1	11.8454	44.9917	1.92533	1.1e-05	predicted protein [Populus trichocarpa]
up	CL8170.Contig6	Potri.009G048300.1	18.0049	68.3046	1.92359	6.16e-08
up	CL11880.Contig2	Potri.002G050800.4	21.5011	81.3502	1.91974	3.6e-09
up	CL13400.Contig1	Potri.010G151000.1	26.6023	100.435	1.91664	5.73e-11	probable protein Pop3 [Vitis vinifera]
up	Unigene39199	Potri.017G007900.1	15.5342	57.9934	1.90044	7.36e-07	probable receptor-like protein kinase At1g67000-like [Vitis vinifera]
up	Unigene26792	Potri.007G090600.1	12.2961	44.9309	1.86951	1.6e-05	AP2/ERF domain-containing transcription factor [Populus trichocarpa]
up	Unigene36151	Potri.005G246100.1	11.9973	43.6383	1.86289	2.22e-05	similar to Plastocyanin. [ORG:Cucurbita pepo]; [ co-ortholog (1of2) of 0911298A, P00292, CUDM, At1g20340, 3PCY, ]
up	CL895.Contig6	Potri.006G104600.2	12.6343	45.9246	1.86192	1.36e-05	light-inducible protein ATLS1 [Elaeis guineensis]
up	CL10519.Contig2	Potri.008G218600.1	21.624	78.4038	1.85829	1.37e-08	predicted protein [Populus trichocarpa]
up	CL7502.Contig2	Potri.019G131300.1	34.4401	124.562	1.8547	8.87e-13	AP2/ERF domain-containing transcription factor [Populus trichocarpa]
up	Unigene38540	Potri.004G152300.1	33.874	122.196	1.85095	1.55e-12	polyol transporter [Populus trichocarpa]
up	CL13298.Contig2	Potri.001G079800.1	21.129	76.0772	1.84824	2.5e-08	ethylene-responsive element-binding family protein; similar to ethylene responsive element binding factor 5 (AtERF5) (Swiss-Prot:O80341) (Arabidopsis thaliana); [ co-ortholog (1of2) of At5g51190, At5g61600, ]
up	CL2716.Contig1	Potri.006G032300.1	10.4736	37.6326	1.84523	9.01e-05	similar to VQ motif-containing protein; [ co-ortholog (2of2) of At3g56880, At2g41010, ]
up	Unigene17200	Potri.005G150300.1	11.0631	39.4307	1.83356	6.55e-05
up	Unigene26198	Potri.006G019900.1	13.5709	48.1777	1.82785	1.06e-05
up	CL4995.Contig3	Potri.006G263600.1	9.511	33.6494	1.82291	0.000238572	similar to putative WRKY transcription factor. [ORG:Populus euramericana]; [ co-ortholog (2of2) of CAG27614, ]
up	Unigene32814	Potri.018G107300.1	37.5301	132.221	1.81683	3.65e-13	similar to eukaryotic translation initiation factor 5A isoform V. [ORG:Hevea brasiliensis]
up	CL10961.Contig1	Potri.008G099900.1	13.4166	47.2301	1.81569	1.41e-05	1-cys peroxiredoxin [Populus trichocarpa]
up	CL12212.Contig2	Potri.003G010200.1	19.9695	70.2429	1.81455	1.2e-07	60S acidic ribosomal protein P3-2 [Vitis vinifera]
up	CL2721.Contig2	Potri.008G219200.1	16.7361	58.665	1.80954	1.37e-06	zinc finger (C3HC4-type RING finger) family protein; similar to C3HC4 type (RING finger); [ co-ortholog (2of3) of At4g15975, At3g16720, ]
up	Unigene424	Potri.005G078700.1	43.1805	150.85	1.80466	1.08e-14	similar to 1L-myo-inositol 1-phosphate synthase. [ORG:Phaseolus vulgaris]; [ co-ortholog (1of2) of AAA91164, AAK72098, At2g22240, T10964, At4g39800, AAK69514, AAK49896, Q41107, CAH68559, ]
up	CL4391.Contig1	Potri.002G104400.1	218.182	757.17	1.79508	9.69e-67	mitochondrial substrate carrier family protein; [ co-ortholog (1of2) of At2g22500, ]
up	Unigene35944	Potri.002G102500.4	8.8995	30.8317	1.79262	0.000502358
up	CL256.Contig3	Potri.016G009700.1	30.269	104.83	1.79214	1.41e-10	GRAS family transcription factor [Populus trichocarpa]
up	Unigene32828	Potri.006G092300.1	21.0927	72.659	1.7844	1.01e-07
up	CL13693.Contig2	Potri.011G134200.3	22.6527	77.8464	1.78095	3.68e-08	similar to polyubiquitin. [ORG:Cucumis melo]; [ co-ortholog (11of11) of CAA10056, CAA38256, P03993, BAA76429, BAA05670, AAQ08998, AAL33551, AAF31707, BAA85750, AAP31578, AAF70460, AAQ08999, BAA05085, CAA06197, ]
up	Unigene32888	Potri.015G006800.1	13.3844	45.5973	1.7684	2.74e-05	SAUR family protein [Populus trichocarpa]
up	Unigene6781	Potri.012G009200.1	11.4146	38.8762	1.76801	0.000107764	receptor-like protein 12-like [Vitis vinifera]
up	Unigene36944	Potri.009G003100.1	9.2601	31.388	1.76111	0.000519057	predicted protein [Populus trichocarpa]
up	Unigene31287	Potri.008G099300.1	9.5221	32.2378	1.7594	0.000439472	similar to S-adenosylmethionine synthase. [ORG:Pyrus pyrifolia]; [ co-ortholog (2of2) of S66351, P49612, CAA57580, BAB83761, CAA59508, AAF78525, T06592, BAC81656, AAA58772, BAC81654, AAA20112, S53116, P47916, ]
up	Unigene8846	Potri.001G313000.1	9.4818	31.8078	1.74615	0.000511833	glycosyltransferase GT14M03 [Pueraria montana var. lobata]
up	Unigene2537	Potri.019G053800.1	10.5382	35.342	1.74576	0.000250359	dimethylmenaquinone methyltransferase family protein; similar to bacterial S-adenosylmethionine:2-demethylmenaquinone methyltransferases; similar to dimethylmenaquinone methyltransferase family pr; [ co-ortholog (1of2) of At5g16450, At3g02770, ]
up	CL451.Contig12	Potri.T041300.2	50.5527	167.444	1.72782	2.43e-15	LOW QUALITY PROTEIN: protein BRASSINOSTEROID INSENSITIVE 1-like [Glycine max]
up	CL12955.Contig1	Potri.018G022400.1	83.2902	275.695	1.72686	3.15e-24	similar to expressed protein in Arabidopsis thaliana; [ co-ortholog (1of2) of At2g25250, ]
up	Unigene9621	Potri.010G127600.1	22.7067	75.0092	1.72395	1.22e-07	similar to expressed protein in Arabidopsis thaliana; similar to PrMC3 (Pinus radiata) GI:5487873; [ co-ortholog (2of2) of At1g68620, ]
up	Unigene4189	Potri.019G131600.1	15.382	50.7543	1.72229	1.36e-05	similar to ROOT PHOTOTROPISM 2; [ co-ortholog (2of2) of At2g30520, ]
up	CL2318.Contig1	Potri.008G089000.1	78.0445	255.856	1.71296	2.23e-22	NAC domain protein, IPR003441 [Populus trichocarpa]
up	CL671.Contig3	Potri.T113400.1	12.89	41.9431	1.70218	8.73e-05	predicted protein [Populus trichocarpa]
up	Unigene31545	Potri.007G094400.1	19.8876	64.4089	1.69539	1.24e-06	unknown [Populus trichocarpa x Populus deltoides]
up	CL9265.Contig2	Potri.012G089300.1	10.3064	33.3653	1.69481	0.000484284
up	CL11976.Contig2	Potri.006G052800.7	16.5286	53.4826	1.69411	1e-05
up	CL2716.Contig3	Potri.016G029600.1	10.4582	33.8224	1.69334	0.000446243
up	Unigene50913	Potri.003G028200.1	13.4614	43.3913	1.68858	7.2e-05	receptor-like protein 12-like [Glycine max]
up	CL4995.Contig2	Potri.018G019800.5	19.4524	62.505	1.68402	1.98e-06	similar to putative WRKY transcription factor. [ORG:Populus euramericana]; [ co-ortholog (1of2) of CAG27614, ]
up	Unigene98	Potri.T064300.1	21.7164	69.1409	1.67075	6.51e-07	abhydrolase domain-containing protein FAM108B1 [Vitis vinifera]
up	CL10690.Contig2	Potri.012G048200.1	65.6076	208.862	1.67061	5.29e-18	similar to calcium binding protein. [ORG:Sesbania rostrata]; [ co-ortholog (2of2) of CAC43238, At1g18210, ]
up	CL1272.Contig4	Potri.013G054000.1	29.4507	93.6652	1.66921	7.15e-09	NAC domain protein, IPR003441 [Populus trichocarpa]
up	CL4327.Contig3	Potri.019G124400.2	29.0804	92.0551	1.66245	1.05e-08	kunitz trypsin inhibitor TI3 [Populus tremula]
up	CL9133.Contig2	Potri.004G122900.1	10.7779	34.0946	1.66147	0.00049995	probable calcium-binding protein CML45-like [Glycine max]
up	Unigene14829	Potri.015G068300.1	20.0454	63.2914	1.65874	2.17e-06	similar to type 2A protein phosphatase-2. [ORG:Vicia faba]; [ co-ortholog (1of2) of AAG29591, BAA92698, ]
up	Unigene36511	Potri.016G029300.4	13.9197	43.3712	1.63961	9.98e-05	zinc finger (C3HC4-type RING finger) family protein; similar to INTERPRO domain containing protein; similar to RING finger; zinc finger (C3HC4-type RING finger) family protein; similar to INTERPRO domain containing protein; similar to RING finger; [ co-or
up	CL13790.Contig1	Potri.016G106800.2	25.3832	78.7523	1.63345	1.7e-07
up	Unigene31303	Potri.013G083500.1	19.181	58.8869	1.61827	6.99e-06
up	CL13044.Contig2	Potri.019G128100.1	73.8394	226.159	1.61487	1.44e-18	similar to CBL-interacting protein kinase 11 (CIPK11); similar to CBL-interacting protein kinase 11 (Arabidopsis thaliana) gi|13249121|gb|AAK16686|; similar to cDNA CBL-interacting pro; [ co-ortholog (2of2) of At2g30360, ]
up	CL1456.Contig7	Potri.010G223300.3	13.4066	40.5879	1.59811	0.00021637	zinc finger (GATA type) family protein; similar to GATA transcription factor 3; similar to Arabidopsis thaliana; similar to Y13650; zinc finger (GATA type) family protein; similar to GATA transcription factor 3; similar to Arabidopsis thaliana; similar to
up	Unigene6199	Potri.004G229400.1	24.2176	72.6492	1.58489	8.62e-07	ATP-dependent Clp protease [Arabidopsis thaliana]
up	Unigene35538	Potri.006G072400.1	34.5143	103.314	1.58177	4.62e-09	WRKY transcription factor 7 [(Populus tomentosa x P. bolleana) x P. tomentosa]
up	CL6067.Contig2	Potri.002G050800.2	13.2516	39.437	1.57338	0.000309216
up	Unigene12477	Potri.005G248100.1	48.9376	145.047	1.5675	5.18e-12	similar to dehydrin. [ORG:Phaseolus vulgaris]; [ ortholog of At1g76180,AAB00554,At1g20440,At1g20450,]
up	CL6853.Contig2	Potri.006G228800.1	23.0877	68.4045	1.56697	2.16e-06	predicted protein [Populus trichocarpa]
up	CL3270.Contig4	Potri.014G096200.1	18.8297	55.6041	1.56218	2.02e-05	WRKY transcription factor 6 [(Populus tomentosa x P. bolleana) x P. tomentosa]
up	CL8180.Contig4	Potri.007G039100.1	14.6945	42.5886	1.53519	0.000228234	similar to NRT-A4. [ORG:Cucumis melo]; [ co-ortholog (2of2) of AAL83895, ]
up	CL2939.Contig1	Potri.016G041600.3	71.6864	206.633	1.5273	6.02e-16	similar to LIGHT STRESS-REGULATED 1; similar to EARLY RESPONSIVE TO DEHYDRATION 15; [ co-ortholog (2of2) of At2g41430, ]
up	Unigene36820	Potri.004G047600.1	34.5985	99.2953	1.52102	2.26e-08	AP2/ERF domain-containing transcription factor [Populus trichocarpa]
up	Unigene2508	Potri.014G026800.1	16.542	47.2649	1.51464	0.000119979	similar to expressed protein in Arabidopsis thaliana; [ co-ortholog (1of2) of At1g45688, At5g42860, ]
up	Unigene1580	Potri.004G019900.2	41.4544	118.278	1.51258	1.21e-09	predicted protein [Populus trichocarpa]
up	CL11971.Contig1	Potri.T094400.1	69.9947	198.248	1.50199	4.85e-15	CONSTANS-like zinc finger protein [Medicago truncatula]
up	CL3292.Contig1	Potri.015G033700.1	91.6551	259.41	1.50095	3.45e-19	similar to 40S ribosomal protein S4. [ORG:Prunus armeniaca]; [ ortholog of At2g17360,AAC24585,]
up	CL14065.Contig2	Potri.018G078800.1	45.1497	127.36	1.49612	3.87e-10	arabinogalactan peptide 16-like [Vitis vinifera]
up	Unigene8986	Potri.002G127100.3	27.3502	76.9975	1.49326	1.17e-06
up	Unigene5899	Potri.002G124600.1	50.2104	141.08	1.49046	5.03e-11	similar to expressed protein in Arabidopsis thaliana; [ co-ortholog (2of2) of At1g45688, At5g42860, ]
up	Unigene17042	Potri.010G254700.11	90.8519	255.08	1.48936	1.05e-18	similar to Serine hydroxymethyltransferase; similar to mitochondrial precursor (EC 2.1.2.1) (Serine methylase) (Glycine hydroxymethyltransferase) (SHMT).; [ co-ortholog (1of3) of At4g37930, ]
up	CL8132.Contig1	Potri.004G206600.1	14.7908	41.4392	1.4863	0.000379777
up	Unigene2181	Potri.009G168800.1	24.9793	69.9177	1.48492	3.97e-06
up	Unigene28269	Potri.010G224300.2	25.7267	71.3941	1.47254	3.59e-06	similar to putative adenosine kinase. [ORG:Populus alba x Populus tremula]; [ co-ortholog (1of2) of AAS00533, CAD31841, At5g03300, At3g09820, AAS00532, ]
up	Unigene28779	Potri.006G044300.1	133.31	368.87	1.46833	7.63e-26	predicted protein [Populus trichocarpa]
up	Unigene17714	Potri.004G163300.1	65.2288	180.184	1.46589	2.17e-13	similar to Arginine decarboxylase (ARGDC) (ADC). [ORG:Glycine max]; [ ortholog of At2g16500,At4g34710,T06593,Q39827,AAN74941,]
up	CL662.Contig1	Potri.017G132100.1	319.29	881.945	1.46582	2.89e-59	probable cytochrome P450 monooxygenase - maize (fragment)
up	CL11873.Contig2	Potri.002G013200.1	28.3802	78.1515	1.46139	1.42e-06	dehydrin 2 [Populus alba x Populus tremula var. glandulosa]
up	Unigene11497	Potri.006G104600.2	62.5375	171.758	1.45758	9.65e-13	light-inducible protein ATLS1 [Elaeis guineensis]
up	CL589.Contig12	Potri.017G009400.1	18.6231	51.1235	1.45689	9.96e-05	Stress-induced receptor-like kinase [Medicago truncatula]
up	Unigene25168	Potri.002G251200.1	67.7721	185.014	1.44887	1.66e-13	uncharacterized protein At5g48480-like [Glycine max]
up	Unigene29285	Potri.002G248600.1	39.78	108.082	1.44201	1.94e-08	armadillo/beta-catenin repeat family protein; similar to U-box domain-containing protein; armadillo/beta-catenin repeat family protein; similar to U-box domain-containing prot; [ ortholog of At3g07360,]
up	CL5037.Contig2	Potri.007G080800.2	82.8124	224.918	1.44148	5.46e-16	similar to hypothetical protein. [ORG:Cicer arietinum]; [ ortholog of CAB61744,At5g64850,At5g09960,]
up	Unigene2367	Potri.002G092900.1	53.5578	144.941	1.4363	8.81e-11	similar to senescence-associated protein-related; similar to senescence-associated protein SAG102 (GI:22331931) (Arabidopsis thaliana); [ co-ortholog (2of2) of At1g78020, At1g22160, ]
up	Unigene46140		17.2525	46.1252	1.41875	0.000286997
up	CL1008.Contig3	Potri.016G024700.1	148.947	398.107	1.41835	1.69e-26	similar to CALMODULIN 6; [ co-ortholog (2of2) of At3g43810, At5g21274, ]
up	Unigene28022	Potri.009G121300.2	126.996	338.843	1.41584	9.67e-23	similar to Probable cysteine proteinase A494 precursor (EC 3.4.22.-).; [ co-ortholog (1of3) of At2g21430, At4g39090, ]
up	Unigene5152	Potri.007G098400.2	75.5467	201.33	1.41412	4.05e-14
up	CL2033.Contig2	Potri.006G013900.2	18.3297	48.7601	1.41152	0.000203062	sodium-dicarboxylate cotransporter [Populus trichocarpa]
up	CL1476.Contig4	Potri.005G223500.1	25.5256	67.7977	1.40929	1.21e-05	similar to phosphate transporter 1. [ORG:Lupinus albus]; [ co-ortholog (1of5) of AAK01938, AAK38196, At2g38940, At3g54700, ]
up	CL9360.Contig1	Potri.002G224700.1	118.306	313.32	1.40511	6.19e-21	similar to Ubiquitin-like protein SMT3.; [ ortholog of At5g55160,At4g26840,]
up	Unigene29228	Potri.T011200.1	91.2326	241.497	1.40438	1.75e-16	defensin-like protein 6-like [Vitis vinifera]
up	CL12340.Contig2	Potri.013G131900.1	26.341	69.6838	1.40351	9.73e-06	similar to expressed protein in Arabidopsis thaliana; [ ortholog of At4g28290,]
up	Unigene24460	Potri.005G194700.3	26.7358	70.4917	1.39868	9.1e-06	predicted protein [Populus trichocarpa]
up	Unigene24627	Potri.006G246300.2	17.3876	45.6801	1.39351	0.000367191	mitochondrial glycoprotein family protein; MAM33 family protein; similar to low similarity to SP|P40513 Mitochondrial acidic protein MAM33; similar to mitochondrial precursor {Saccharomyces cerevisiae}; [ co-ortholog (1of2) of At2g25670, At4g32610, ]
up	CL1779.Contig1	Potri.T177600.1	29.4893	77.3481	1.39117	3.65e-06	predicted protein [Populus trichocarpa]
up	Unigene45723	Potri.001G017900.1	31.7003	83.1167	1.39064	1.6e-06	UPF0481 protein At3g47200-like [Vitis vinifera]
up	CL5884.Contig1	Potri.003G082300.1	81.0841	211.694	1.38449	2.29e-14
up	Unigene37039	Potri.016G104300.1	25.7741	67.1442	1.38134	1.77e-05	protease inhibitor/seed storage/lipid transfer protein (LTP) family protein; protease inhibitor/seed storage/lipid transfer protein (LTP) family protein; [ ortholog of At3g53980,]
up	CL7920.Contig2	Potri.017G084600.1	67.0908	173.46	1.37042	6.97e-12	Dof3 protein [Jatropha curcas]
up	Unigene30924	Potri.005G206900.1	68.3151	175.888	1.36438	5.83e-12	predicted protein [Populus trichocarpa]
up	Unigene13579	Potri.012G048700.1	80.5344	207.146	1.36297	8.34e-14	similar to UTP-glucose glucosyltransferase. [ORG:Manihot esculenta]; [ co-ortholog (1of2) of CAA54610, BAB86932, Q40286, ]
up	CL2325.Contig2	Potri.013G062300.10	83.821	214.995	1.35892	3.24e-14	dehydrin 3 [Populus alba x Populus tremula var. glandulosa]
up	CL10022.Contig3	Potri.003G037600.1	24.4576	62.6817	1.35776	4.23e-05	similar to At1g17620 (At1g17620/F11A6_23) mRNA; similar to expressed protein in Arabidopsis thaliana; [ co-ortholog (1of3) of At1g17620, ]
up	CL12931.Contig1	Potri.019G117100.1	37.7427	96.3747	1.35246	4.13e-07
up	CL8203.Contig5	Potri.007G099400.2	66.5512	169.39	1.34781	2.16e-11	NAC domain protein, IPR003441 [Populus trichocarpa]
up	CL4148.Contig2	Potri.009G123400.3	21.1247	53.6644	1.34503	0.000168119	GATA transcription factor 5-like [Vitis vinifera]
up	Unigene23502		191.779	486.921	1.34424	9.43e-30
up	CL4665.Contig2	Potri.011G051800.2	19.8706	49.996	1.33118	0.000313225	similar to putative RING protein [Populus x canescens]. [ORG:Populus alba x Populus tremula]; [ co-ortholog (2of3) of AAN05420, ]
up	Unigene9515	Potri.004G210800.1	31.3449	78.5586	1.32554	6.68e-06
up	Unigene13654	Potri.T170100.1	49.4044	123.69	1.32402	1.64e-08	WRKY transcription factor 6 [(Populus tomentosa x P. bolleana) x P. tomentosa]
up	CL6609.Contig2	Potri.005G162300.1	22.8855	57.2127	1.3219	0.000125287	similar to VQ motif-containing protein; [ co-ortholog (2of2) of At1g78310, ]
up	Unigene32489	Potri.001G152800.2	33.1945	82.6177	1.31551	4.38e-06	similar to GTP-binding protein. [ORG:Pisum sativum]; [ co-ortholog (1of9) of CAA90079, CAA98174, S57471, S57478, CAA90082, S57474, BAA02118, S57462, CAA98173, CAA98162, 2115367A, CAA82707, CAA90081, CAA98159, 2001457K, CAA98161, CAA98172, CAA98164, BAA764
up	CL8755.Contig3	Potri.019G043600.1	44.3001	110.254	1.31545	1.13e-07	transferase family protein; similar to hypersensitivity-related gene product HSR201 - Nicotiana tabacum; similar to EMBL:X95343; [ co-ortholog (2of2) of At5g17540, ]
up	Unigene39141	Potri.013G069800.1	23.486	57.9866	1.30392	0.000132231	integrase [Populus trichocarpa]
up	Unigene36210	Potri.013G054000.1	42.5996	104.259	1.29126	3.62e-07	NAC domain protein NAC5 [Gossypium hirsutum]
up	CL2308.Contig1	Potri.004G236100.1	39.3587	96.2474	1.29006	1.03e-06
up	CL8020.Contig1	Potri.009G028800.1	23.6729	57.2897	1.27504	0.000186924	similar to osmotin-like protein; putative; similar to SP|Q41350|Osmotin like-protein precursor {Lycopersicon {esculentum} ; [ co-ortholog (2of2) of At2g28790, ]
up	CL5287.Contig1	Potri.001G320000.1	76.0245	183.666	1.27255	2.4e-11	similar to UDP-D-GLUCURONATE 4-EPIMERASE 6; [ ortholog of At3g23820,]
up	Unigene6125	Potri.015G138100.1	40.6305	98.1008	1.2717	1.06e-06	similar to small nuclear ribonucleoprotein-related; similar to snRNP-related; similar to snRNP-associated polypeptide N (Rattus norvegicus) GP|206694|gb|AAA42059|; [ ortholog of At4g18372,]
up	CL4667.Contig8	Potri.014G011700.1	29.4179	70.5596	1.26215	3.88e-05
up	Unigene5737	Potri.002G015900.4	77.6468	185.962	1.26001	2.54e-11	Hop-interacting protein THI120 [Solanum lycopersicum]
up	CL14373.Contig2	Potri.015G006800.1	78.1974	186.892	1.25701	2.46e-11	SAUR family protein [Populus trichocarpa]
up	CL164.Contig1	Potri.004G085000.1	25.299	60.462	1.25695	0.000146456	aspartyl protease family protein; similar to CND41; similar to chloroplast nucleoid DNA binding protein (GI:2541876) (Nicotiana tabacum); [ co-ortholog (1of2) of At5g37540, At1g66180, ]
up	CL11880.Contig3	Potri.002G050800.4	63.3561	151.231	1.2552	1.99e-09
up	Unigene36900	Potri.005G180200.2	38.5449	91.6623	1.24979	3.24e-06	no apical meristem (NAM) family protein; similar to NAC domain protein NAM GB:AAD17313 GI:4325282 from (Arabidopsis thaliana); a large family of putative transcriptional activators with NA family member; [ co-ortholog (2of2) of At1g01720, ]
up	CL5180.Contig1	Potri.005G248100.1	137.615	327.189	1.24948	1.45e-18	similar to dehydrin. [ORG:Phaseolus vulgaris]; [ ortholog of At1g76180,AAB00554,At1g20440,At1g20450,]
up	Unigene12663	Potri.002G150700.1	41.3399	97.8974	1.24374	1.64e-06	similar to calcium-dependent lipid-binding protein; putative; similar to strong similarity to CLB1 (Lycopersicon esculentum) GI:2789434; [ co-ortholog (1of2) of At3g61050, ]
up	CL8180.Contig2	Potri.005G180200.2	91.1681	213.36	1.22669	2.52e-12	no apical meristem (NAM) family protein; similar to NAC domain protein NAM GB:AAD17313 GI:4325282 from (Arabidopsis thaliana); a large family of putative transcriptional activators with NA family member; [ co-ortholog (2of2) of At1g01720, ]
up	Unigene4696	Potri.003G220900.1	93.7721	218.687	1.22164	1.59e-12	arabinogalactan peptide 14-like [Vitis vinifera]
up	CL11201.Contig1	Potri.003G087400.1	28.7398	66.6936	1.2145	0.000102277
up	CL6609.Contig4	Potri.005G162300.1	41.0808	95.1382	1.21156	3.63e-06	similar to VQ motif-containing protein; [ co-ortholog (2of2) of At1g78310, ]
up	Unigene5841	Potri.010G251000.1	26.9484	62.4092	1.21156	0.000175914
up	CL3270.Contig2	Potri.014G096200.1	29.6023	68.1109	1.20218	9.79e-05	WRKY transcription factor 6 [(Populus tomentosa x P. bolleana) x P. tomentosa]
up	CL3921.Contig2	Potri.001G422600.1	239.506	550.473	1.20061	1.88e-28	uncharacterized protein LOC100780848 [Glycine max]
up	Unigene36156	Potri.007G014200.8	1364.46	3125.55	1.19578	3.09e-152	similar to HISTONE H1-3; [ co-ortholog (2of2) of At2g18050]
up	Unigene5214	Potri.001G462800.1	40.7036	92.9331	1.19104	6.24e-06	predicted protein [Populus trichocarpa]
up	CL1285.Contig5	Potri.002G190400.1	25.0792	57.1999	1.18952	0.000398437	similar to protein phosphatase 2C; putative; similar to PP2C; putative; similar to phosphoprotein phosphatase (EC 3.1.3.16) 1A-alpha - Homo sapiens; similar to PIR:S22423; similar to protein phosphatase 2C; putative; similar to PP2C; putative; similar to
up	CL6946.Contig1	Potri.017G001300.1	30.6375	69.6025	1.18384	9.95e-05	predicted protein [Populus trichocarpa]
up	Unigene2637	Potri.012G048700.1	39.8279	90.0442	1.17685	1.05e-05	similar to UTP-glucose glucosyltransferase. [ORG:Manihot esculenta]; [ co-ortholog (1of2) of CAA54610, BAB86932, Q40286, ]
up	Unigene23533	Potri.019G053800.2	30.4743	68.7478	1.17372	0.000121875	dimethylmenaquinone methyltransferase family protein; similar to bacterial S-adenosylmethionine:2-demethylmenaquinone methyltransferases; similar to dimethylmenaquinone methyltransferase family pr; [ co-ortholog (1of2) of At5g16450, At3g02770, ]
up	Unigene11857	Potri.010G132100.1	128.375	289.212	1.17176	3.53e-15	0
up	Unigene17551	Potri.001G355100.1	28.1371	63.3067	1.16988	0.000235237	protein SRG1 [Vitis vinifera]
up	CL1884.Contig2	Potri.006G068200.3	29.3605	65.9258	1.16697	0.000179762	similar to expressed protein in Arabidopsis thaliana; [ co-ortholog (2of4) of At5g20190, At1g80130, ]
up	CL14543.Contig1	Potri.009G024300.1	86.657	194.129	1.16363	1.42e-10
up	CL3215.Contig2	Potri.010G150900.1	89.0387	199.08	1.16084	9e-11	probable protein Pop3-like [Glycine max]
up	CL2762.Contig2	Potri.005G191000.2	30.7331	68.6299	1.15904	0.000143644	similar to ubiquinol-cytochrome C reductase complex 7.8 kDa protein; putative; similar to mitochondrial hinge protein; putative; similar to SP|P48504|Ubiquinol cytochrome-C reductase complex 7 8.kDa protein EC (1 10.2.2.Mitochondrial) (hinge protein CR7)
up	CL13812.Contig4	Potri.004G140100.1	32.0921	71.2874	1.15143	0.000115762	U-box domain-containing protein 26-like [Glycine max]
up	CL2924.Contig1	Potri.019G109100.1	33.2838	73.6154	1.14519	9.59e-05
up	Unigene20107	Potri.009G149200.1	37.0172	81.7559	1.14313	4.04e-05	similar to expressed protein in Arabidopsis thaliana; [ co-ortholog (1of2) of At2g27830, ]
up	Unigene19286	Potri.002G214800.3	87.8242	193.384	1.13878	3.08e-10	glyceraldehyde-3-phosphate dehydrogenase A, chloroplastic-like [Vitis vinifera]
up	CL8012.Contig1	Potri.006G219800.2	44.3415	96.9453	1.12851	9.62e-06	similar to MTD1. [ORG:Medicago truncatula]; [ co-ortholog (1of2) of AAF86687, At5g21940, At3g43850, ]
up	Unigene9345	Potri.003G142500.1	309.914	675.218	1.12349	2.62e-31	predicted protein [Populus trichocarpa]
up	Unigene5935	Potri.013G018600.1	73.3454	159.198	1.11804	1.8e-08	similar to C2 domain-containing protein; similar to src2-like protein; putative; similar to cold-regulated gene SRC2 (Glycine max) GI:2055230; similar to cDNA src2-like protein GI:3426059; [ co-ortholog (1of3) of At1g09070, ]
up	CL18.Contig2	Potri.016G066500.1	50.5439	109.551	1.116	3.11e-06	fasciclin-like arabinogalactan protein 14 [Gossypium hirsutum]
up	Unigene23393	Potri.002G094200.1	28.6692	61.7584	1.10713	0.000502066	similar to AP2 domain-containing transcription factor; putative; similar to AP2 domain transcription factor GI:4567204 from (Arabidopsis thaliana); [ co-ortholog (2of2) of At1g22190, At1g78080, At1g36060, ]
up	CL11767.Contig1	Potri.005G002200.2	72.2228	155.25	1.10407	3.69e-08	stress-induced hydrophobic peptide [Populus trichocarpa]
up	Unigene8747	Potri.001G020300.1	38.9981	83.6968	1.10177	5.45e-05
up	Unigene17476	Potri.018G075900.1	35.378	75.7032	1.0975	0.00013019
up	Unigene13914		53.5509	114.447	1.0957	2.62e-06	predicted protein [Populus trichocarpa]
up	CL7592.Contig1	Potri.011G053700.1	71.1639	151.412	1.08926	7.49e-08	VQ motif-containing protein [Arabidopsis lyrata subsp. lyrata]
up	Unigene2327	Potri.010G208800.1	41.583	88.1317	1.08367	4.37e-05	predicted protein [Populus trichocarpa]
up	Unigene25231	Potri.006G129800.1	46.1763	97.7899	1.08253	1.7e-05
up	Unigene19354	Potri.008G141000.1	35.5599	75.2723	1.08187	0.000161823
up	Unigene25152	Potri.003G194700.1	35.3886	74.892	1.08153	0.000168758	sigma factor binding protein 1 [Citrullus lanatus subsp. vulgaris]
up	Unigene12862	Potri.010G233400.1	37.0431	77.9914	1.07411	0.000134606	similar to expressed protein in Arabidopsis thaliana; [ ortholog of At3g52230,]
up	CL3781.Contig1	Potri.009G029100.4	157.135	328.22	1.06266	8.12e-15	similar to Inner membrane protein ALBINO3; similar to chloroplast precursor.; [ co-ortholog (1of2) of At2g28800, ]
up	Unigene35221	Potri.003G012100.1	34.9286	72.7853	1.05924	0.000264704	similar to expressed protein in Arabidopsis thaliana; [ co-ortholog (1of2) of At1g80520, At1g15760, ]
up	Unigene9690	Potri.001G398800.2	78.2447	162.311	1.0527	5.95e-08	similar to Early nodulin-like protein 2 precursor (Phytocyanin-like protein).; [ ortholog of At4g27520,]
up	Unigene52154	Potri.014G068200.1	467.351	965.97	1.04747	1.3e-39	unknown protein [Populus trichocarpa]
up	CL11906.Contig1	Potri.016G084400.1	53.3478	109.558	1.0382	1.06e-05	similar to 60S ribosomal protein L1. [ORG:Prunus armeniaca]; [ ortholog of At3g09630,AAD32206,At5g02870,Q9XF97,]
up	CL4062.Contig2	Potri.016G055000.1	88.3503	180.439	1.03021	1.94e-08	similar to 40S ribosomal protein S2.; [ co-ortholog (1of2) of At2g41840, ]
up	Unigene32598	Potri.006G129800.1	41.058	83.7249	1.02799	0.000133689
up	CL14557.Contig1	Potri.001G320000.1	107.394	218.452	1.0244	7.63e-10	similar to UDP-D-GLUCURONATE 4-EPIMERASE 6; [ ortholog of At3g23820,]
up	CL5172.Contig1	Potri.006G019500.4	39.5326	80.3134	1.0226	0.000195198	predicted protein [Populus trichocarpa]
up	Unigene27843	Potri.013G047500.2	51.9229	104.569	1.01001	2.57e-05
up	CL13963.Contig1	Potri.019G117400.1	57.7842	116.029	1.00574	9.97e-06
up	Unigene20178	Potri.001G112600.1	40.9589	82.0796	1.00285	0.000209606	predicted protein [Populus trichocarpa]
down	Unigene9554	Potri.002G228300.1	459.184	229.093	-1.00314	1.78e-18	similar to aspartic endopeptidase. [ORG:Cucurbita pepo]; [ co-ortholog (3of3) of O04057, BAA19607, T09739, ]
down	CL13699.Contig2	Potri.001G319100.1	101.499	50.3886	-1.01029	3.37e-05	similar to heat shock protein DnaJ. [ORG:Glycine max]; [ co-ortholog (2of2) of BAC20341, At4g13830, ]
down	CL13041.Contig2	Potri.011G134700.1	85.1692	42.2342	-1.01192	0.000142477	protein translation factor SUI1 homolog 1 isoform 2 [Vitis vinifera]
down	Unigene27166	Potri.010G223100.1	463.897	229.88	-1.01293	6.41e-19	ubiquitin-like protein 5 [Jatropha curcas]
down	Unigene17356	Potri.005G023000.1	139.233	68.9104	-1.01471	1.09e-06
down	CL7129.Contig2	Potri.009G090000.1	245.562	121.382	-1.01654	9.01e-11	40S ribosomal protein S29-like [Vitis vinifera]
down	Unigene20596	Potri.010G240400.1	509.12	250.859	-1.02113	7.37e-21	predicted protein [Populus trichocarpa]
down	CL9763.Contig1	Potri.T149500.1	158.985	78.3261	-1.02133	1.64e-07	tau class glutathione transferase GSTU24 [Populus trichocarpa]
down	Unigene46628	Potri.007G070700.1	73.1438	35.9251	-1.02574	0.000365554	similar to hypothetical protein; [ co-ortholog (2of3) of At5g12280, At5g06890, At1g14650, At3g27600, At1g14640, ]
down	Unigene25352	Potri.005G099900.1	86.7466	42.5959	-1.02609	0.000103557	phosphoserine aminotransferase, chloroplastic-like [Vitis vinifera]
down	CL9890.Contig1	Potri.002G051300.1	195.451	95.8589	-1.02782	5.38e-09	S18.A ribosomal protein [Jatropha curcas]
down	CL2911.Contig10	Potri.017G114600.5	1443.91	707.699	-1.02877	9.98e-57	similar to Ribulose bisphosphate carboxylase small chain 1A; similar to chloroplast precursor (EC 4.1.1.39) (RuBisCO small subunit 1A).; [ co-ortholog (1of2) of At1g67090, ]
down	Unigene8912	Potri.002G191400.4	437.986	211.636	-1.0493	6.64e-19	similar to ADP-ribosylation factor. [ORG:Medicago sativa]; [ co-ortholog (2of10) of AAB91395, BAA24696, O48649, AAO63780, AAP80742, AAR29293, AAO63779, ]
down	CL4955.Contig1	Potri.005G245700.1	415.045	200.348	-1.05076	4.94e-18	thioredoxin-like protein CDSP32, chloroplastic [Vitis vinifera]
down	Unigene30516	Potri.003G028700.1	163.288	78.5824	-1.05514	5.14e-08	leucine rich repeat family protein with ABC domain [Populus trichocarpa]
down	CL5569.Contig2	Potri.005G095700.1	71.6964	34.3868	-1.06005	0.000291874
down	Unigene20963	Potri.004G159300.4	81.7165	38.9571	-1.06874	9.92e-05	BEL1-like homeodomain protein 3-like [Vitis vinifera]
down	Unigene15657	Potri.003G136700.1	86.345	40.782	-1.08218	5.32e-05
down	CL8945.Contig1	Potri.006G123100.1	67.5722	31.8437	-1.08542	0.000339241
down	CL5716.Contig1	Potri.001G119300.1	71.7756	33.824	-1.08545	0.000221478	invertase/pectin methylesterase inhibitor family protein; similar to low similarity to extensin (Volvox carteri) GI:21992; [ co-ortholog (2of2) of At1g62760, ]
down	Unigene1481	Potri.015G003700.2	63.3754	29.8228	-1.08751	0.000509824	hypothetical protein RCOM_0756330 [Ricinus communis]
down	Unigene5758	Potri.001G064600.4	105.354	49.4788	-1.09036	7.11e-06	disease resistance protein [Glycine max]
down	Unigene16574	Potri.013G106000.1	61.9566	28.883	-1.10104	0.000520236
down	CL342.Contig1	Potri.005G219800.1	448.219	208.463	-1.10442	8.28e-21	similar to Histone H1 (PsH1b) (PsH1b-40). [ORG:Pisum sativum]; [ co-ortholog (2of2) of P08283, At2g30620, ]
down	CL575.Contig2	Potri.009G065800.1	100.327	46.5165	-1.10889	8.97e-06	similar to 60S ribosomal protein L6. [ORG:Cicer arietinum]; [ co-ortholog (1of2) of At1g18540, CAB76914, At1g74060, At1g74050, ]
down	CL9694.Contig1	Potri.016G019000.1	157.575	73.0526	-1.10903	2.61e-08	similar to ribosomal protein L27 - garden pea. [ORG:Pisum sativum]; [ co-ortholog (2of2) of AAA86951, AAA86950, T06430, AAA86952, CAA50035, 1909362A, T06431, T06426, T06451, AAA86949, Q05462, ]
down	CL1933.Contig7	Potri.011G142300.1	144.699	67.0064	-1.11068	9.31e-08	similar to polypeptide precursor of photosystem II. [ORG:Pyrus pyrifolia]; [ co-ortholog (1of2) of AAF78511, ]
down	CL3369.Contig3	Potri.001G051600.1	86.1429	39.6312	-1.1201	3.36e-05	similar to naregenin-chalcone synthase. [ORG:Medicago sativa]; [ co-ortholog (3of6) of CAA38456, S49203, 1JWX_A, CAA00091, Q9ZRR8, P51081, CAA44186, AAL09179, S33610, AAL09175, 1D6I_A, AAF71254, 1I88_A, CAA10641, CAA44933, S35166, AAM00232, BAA01075, P300
down	CL1666.Contig2	Potri.008G213100.1	82.7356	37.9423	-1.1247	4.55e-05	pathogenesis related protein-10 [Populus tomentosa]
down	Unigene19834	Potri.018G120400.1	142.125	64.8775	-1.13137	7.92e-08
down	CL13741.Contig1	Potri.004G226400.1	105.663	47.8874	-1.14175	3.12e-06	ras-related protein RABA2a [Vitis vinifera]
down	CL1438.Contig1	Potri.006G185000.1	82.2624	37.2735	-1.14208	3.87e-05	similar to eukaryotic translation initiation factor 5A isoform V. [ORG:Hevea brasiliensis]; [ co-ortholog (1of2) of AAQ08195, FIAAA, AAQ08193, CAA42065, AAQ08192, AAQ08191, P26564, AAK12100, AAK55848, AAQ08194, Q9AXJ4, ]
down	CL9056.Contig1	Potri.005G044800.2	101.881	46.0206	-1.14654	4.36e-06	similar to Acyl carrier protein 1; similar to chloroplast precursor (ACP 1). [ORG:Casuarina glauca]; [ co-ortholog (1of2) of At3g05020, CAE48360, At5g27200, P93092, AAC39495, ]
down	Unigene14912	Potri.008G082800.1	102.439	46.1435	-1.15056	3.87e-06	IMP dehydrogenase [Arabidopsis thaliana]
down	CL1087.Contig13	Potri.016G083600.3	88.9763	40.0411	-1.15194	1.65e-05	WRKY transcription factor 44-like [Vitis vinifera]
down	CL6928.Contig1	Potri.013G012100.1	64.7277	29.0663	-1.15504	0.000231203	WD-40 repeat family protein; [ co-ortholog (1of3) of At3g16830, ]
down	Unigene152	Potri.006G280300.1	130.069	58.3705	-1.15596	1.76e-07
down	CL3369.Contig4	Potri.001G051600.1	77.3606	34.7021	-1.15658	5.58e-05	similar to naregenin-chalcone synthase. [ORG:Medicago sativa]; [ co-ortholog (3of6) of CAA38456, S49203, 1JWX_A, CAA00091, Q9ZRR8, P51081, CAA44186, AAL09179, S33610, AAL09175, 1D6I_A, AAF71254, 1I88_A, CAA10641, CAA44933, S35166, AAM00232, BAA01075, P300
down	Unigene21071	Potri.T058900.1	203.84	91.3733	-1.15759	5.92e-11	RNA and export factor-binding protein 2 [Vitis vinifera]
down	CL13041.Contig1	Potri.001G418600.2	105.642	46.9746	-1.16923	2.05e-06	similar to Protein translation factor SUI1 homolog 1.; [ ortholog of At1g54290,]
down	Unigene20673	Potri.009G015700.1	64.2776	28.3657	-1.18017	0.000190681	similar to seed maturation protein PM37. [ORG:Glycine max]; [ ortholog of At3g44110,AAD51625,At5g22060,]
down	CL8974.Contig2	Potri.016G013100.2	106.165	46.7891	-1.18206	1.58e-06	transmembrane protein 111-like [Glycine max]
down	CL1151.Contig7	Potri.016G059800.1	60.7719	26.5674	-1.19375	0.000252238
down	CL351.Contig5	Potri.009G015400.10	55.6406	24.2469	-1.19834	0.000444091
down	CL13194.Contig1	Potri.009G069100.1	68.2422	29.7142	-1.19951	9.91e-05	flavonoid 3',5'-hydroxylase [Populus trichocarpa]
down	Unigene8873	Potri.004G159300.2	54.9672	23.913	-1.20078	0.000471365
down	CL3369.Contig2	Potri.001G051600.1	67.3087	29.2724	-1.20125	0.000108671	similar to naregenin-chalcone synthase. [ORG:Medicago sativa]; [ co-ortholog (3of6) of CAA38456, S49203, 1JWX_A, CAA00091, Q9ZRR8, P51081, CAA44186, AAL09179, S33610, AAL09175, 1D6I_A, AAF71254, 1I88_A, CAA10641, CAA44933, S35166, AAM00232, BAA01075, P300
down	Unigene22615	Potri.014G081300.3	137.418	59.733	-1.20197	3.15e-08	DNA-binding family protein; remorin family protein; similar to DNA-binding protein gi|601843|Arabidopsis (thaliana ; similar to remorin (Solanum tuberosum) GI:1881585; [ co-ortholog (1of2) of At3g61260, ]
down	CL451.Contig10	Potri.003G029200.1	183.537	79.7631	-1.20228	1.6e-10	LRR receptor-like serine/threonine-protein kinase GSO1-like [Vitis vinifera]
down	CL7437.Contig2	Potri.017G054600.1	115.454	49.7926	-1.21332	3.26e-07	similar to ribosomal protein L13a. [ORG:Lupinus luteus]; [ co-ortholog (2of2) of AAP80748, O49885, CAA11283, BAB33414, ]
down	CL5167.Contig2	Potri.013G017600.1	80.7513	34.6676	-1.2199	1.79e-05	40S ribosomal protein s21e [Camellia sinensis]
down	Unigene10049	Potri.003G085100.2	294.487	125.959	-1.22525	2.05e-16	60S ribosomal protein L37a [Medicago truncatula]
down	Unigene5853	Potri.004G153200.2	52.7559	22.5632	-1.22536	0.000503364	predicted protein [Populus trichocarpa]
down	CL10867.Contig1	Potri.004G056000.1	108.556	46.3864	-1.22666	5.9e-07	cysteine protease [Nicotiana tabacum]
down	Unigene32903	Potri.006G077500.1	634.409	270.307	-1.23081	9.93e-34	similar to Mitochondrial import receptor subunit TOM7 (Translocase of outer membrane 7 kDa subunit).; [ co-ortholog (2of2) of At1g64220, At5g41685, ]
down	Unigene13458	Potri.006G046800.1	74.4846	31.7007	-1.23243	3.3e-05	predicted protein [Populus trichocarpa]
down	CL10918.Contig4	Potri.006G254200.1	124.615	52.7891	-1.23917	6.94e-08	similar to Photosystem I reaction center subunit psaK; similar to chloroplast precursor (Photosystem I subunit X) (PSI-K).; [ co-ortholog (1of2) of At1g30380, ]
down	CL1933.Contig5	Potri.011G142300.1	232.894	98.6484	-1.23931	1.67e-13	similar to polypeptide precursor of photosystem II. [ORG:Pyrus pyrifolia]; [ co-ortholog (1of2) of AAF78511, ]
down	CL11381.Contig2	Potri.003G166100.1	69.7593	29.4892	-1.2422	5.29e-05	BRASSINOSTEROID INSENSITIVE 1-associated receptor kinase 1-like [Vitis vinifera]
down	CL1517.Contig2	Potri.005G252600.7	52.6868	22.2354	-1.24458	0.00043473	high mobility group family [Populus trichocarpa]
down	Unigene1251	Potri.008G150000.1	125.191	52.7389	-1.24719	5.59e-08	similar to 40S ribosomal protein S16. [ORG:Euphorbia esula]; [ co-ortholog (1of2) of AAF34799, ]
down	Unigene45948	Potri.010G132000.1	74.9903	31.5417	-1.24944	2.56e-05	predicted protein [Populus trichocarpa]
down	Unigene33419	Potri.016G030200.1	62.4024	26.0882	-1.2582	0.00011322
down	CL12802.Contig1	Potri.010G142000.1	82.903	34.5279	-1.26366	8.04e-06	60S ribosomal protein L29-1-like [Glycine max]
down	Unigene17711	Potri.005G074300.1	63.8574	26.5448	-1.26642	8.7e-05	predicted protein [Populus trichocarpa]
down	Unigene4193	Potri.011G164200.1	85.0506	35.3118	-1.26817	5.8e-06	naringenin,2-oxoglutarate 3-dioxygenase [Vitis vinifera]
down	CL5779.Contig3	Potri.017G015700.1	59.6467	24.7479	-1.26914	0.000145364	similar to expressed protein in Arabidopsis thaliana; similar to arabinogalactan-protein; similar to AGP (GI:1087015) {Pyrus communis}; similar to Protein E6. (SP:Q01197) {{Gossypium hirsutum}}; [ co-ortholog (1of3) of At1g03820, ]
down	CL12531.Contig1	Potri.011G025200.1	609.178	251.998	-1.27345	4.41e-34	predicted protein [Populus trichocarpa]
down	CL8624.Contig3	Potri.006G145100.1	74.4823	30.7811	-1.27485	2.05e-05	CCAAT-binding transcription factor (CBF-B/NF-YA) family protein; CCAAT-binding transcription factor (CBF-B/NF-YA) family protein; [ co-ortholog (1of2) of At1g17590, At1g72830, ]
down	Unigene7710	Potri.008G172700.1	93.7833	38.6467	-1.27899	1.66e-06	similar to GLU-TRNA(GLN) AMIDOTRANSFERASE SUBUNIT B; similar to GLU-ADT SUBUNIT B; [ co-ortholog (1of2) of At1g48520, At2g05715, ]
down	Unigene24375	Potri.017G110000.2	195.836	80.0029	-1.29152	3.07e-12	40S ribosomal protein S8 [Glycine max]
down	CL3369.Contig5	Potri.003G176700.1	86.7748	35.3504	-1.29555	3.27e-06	similar to naregenin-chalcone synthase. [ORG:Medicago sativa]; [ co-ortholog (4of6) of CAA38456, S49203, 1JWX_A, CAA00091, Q9ZRR8, P51081, CAA44186, AAL09179, S33610, AAL09175, 1D6I_A, AAF71254, 1I88_A, CAA10641, CAA44933, S35166, AAM00232, BAA01075, P300
down	CL13433.Contig2	Potri.001G151800.2	115.842	47.1667	-1.29632	7.49e-08	similar to Bax inhibitor-1 (BI-1) (AtBI-1).; [ ortholog of At5g47130,At5g47120,At4g17580,]
down	CL451.Contig14	Potri.003G029400.7	72.2748	29.2596	-1.30458	1.96e-05	leucine-rich repeat receptor protein kinase EXS-like [Vitis vinifera]
down	CL23.Contig3	Potri.018G086700.1	110.497	44.6158	-1.30838	1.22e-07	NADP-dependent malic enzyme; Short=NADP-ME
down	Unigene16736	Potri.006G068200.3	51.9507	20.9179	-1.31241	0.000277563	similar to expressed protein in Arabidopsis thaliana; [ co-ortholog (2of4) of At5g20190, At1g80130, ]
down	CL3822.Contig2	Potri.001G398700.1	51.8298	20.7856	-1.3182	0.000269418	predicted protein [Populus trichocarpa]
down	CL1259.Contig6	Potri.016G023800.2	58.9365	23.57	-1.32221	9.88e-05	similar to RNA recognition motif (RRM)-containing protein; similar to UBP1 interacting protein 1a (Arabidopsis thaliana) GI:19574236; [ co-ortholog (1of4) of At3g56860, At2g41060, ]
down	Unigene35877	Potri.T161800.1	86.9473	34.693	-1.3255	2.16e-06	leucine rich repeat family protein with ABC domain [Populus trichocarpa]
down	Unigene28631	Potri.001G095100.1	681.201	270.707	-1.33135	2.17e-40	Ubiquitin carrier protein [Medicago truncatula]
down	CL5720.Contig1	Potri.018G121300.1	48.2469	19.1525	-1.3329	0.000394256
down	CL12848.Contig1	Potri.007G040400.1	91.2574	36.2211	-1.33311	1.09e-06	LOW QUALITY PROTEIN: patatin group A-3-like [Vitis vinifera]
down	CL6124.Contig3	Potri.001G249600.1	283.813	111.26	-1.351	3.91e-18	similar to expressed protein in Arabidopsis thaliana; [ co-ortholog (1of2) of At3g47070, ]
down	Unigene18664	Potri.007G105700.1	253.566	99.1507	-1.35467	2e-16	similar to hypothetical protein. [ORG:Populus deltoides x Populus maximowiczii]; [ co-ortholog (3of5) of CAG27628, ]
down	CL3515.Contig1	Potri.010G217100.1	121.95	47.5745	-1.35803	1.11e-08	similar to putative 40S ribosomal protein s12. [ORG:Fragaria x ananassa]; [ co-ortholog (2of3) of AAA79921, P46297, ]
down	CL3758.Contig2	Potri.017G015700.2	81.8661	31.883	-1.36048	2.78e-06	similar to expressed protein in Arabidopsis thaliana; similar to arabinogalactan-protein; similar to AGP (GI:1087015) {Pyrus communis}; similar to Protein E6. (SP:Q01197) {{Gossypium hirsutum}}; [ co-ortholog (1of3) of At1g03820, ]
down	CL2857.Contig3	Potri.004G188900.1	125.263	48.7457	-1.36161	6.61e-09	splicing factor U2af small subunit B-like [Vitis vinifera]
down	Unigene4529	Potri.008G114000.2	454.502	175.909	-1.36946	1.32e-28	predicted protein [Populus trichocarpa]
down	CL6772.Contig1	Potri.T100200.2	4515.69	1747.01	-1.37006	3.7e-268	predicted protein [Populus trichocarpa]
down	CL6593.Contig2	Potri.001G094900.1	385.441	148.092	-1.38002	9.08e-25	similar to ubiquitin conjugating-like enzyme. [ORG:Malus x domestica]; [ co-ortholog (10of12) of AAV34697, AAU14828, AAM08932, AAN03469, AAA64427, AAU14827, ]
down	Unigene12446	Potri.005G127100.1	50.6424	19.4471	-1.38079	0.000194411	similar to putative GGPPsynthase. [ORG:Euphorbia tirucalli]; [ co-ortholog (1of2) of BAB60678, At4g36810, BAB55456, AAA86688, At2g18620, T11021, ]
down	Unigene24615	Potri.005G239100.3	97.828	37.4068	-1.38695	2.04e-07	similar to GAST-like gene product. [ORG:Fragaria x ananassa]
down	CL1933.Contig9	Potri.011G142200.1	451.801	170.807	-1.40332	2.04e-29	similar to Photosystem II 10 kDa polypeptide; similar to chloroplast precursor.; [ co-ortholog (2of2) of At1g79040, ]
down	CL9538.Contig1	Potri.017G016900.1	46.1473	17.3368	-1.41241	0.000299288	homeobox-leucine zipper protein HAT5 [Vitis vinifera]
down	Unigene5194	Potri.002G146400.1	47.0082	17.655	-1.41284	0.000261949	similar to 3-phosphoshikimate 1-carboxyvinyltransferase; putative; similar to 5-enolpyruvylshikimate-3-phosphate; putative; similar to EPSP synthase; putative; similar to strong similarity to 5-enolpyruvylshikimate-3-phosphate (EPSP) synthase SP|P05466 fr
down	CL1517.Contig5	Potri.005G252600.7	73.8652	27.6231	-1.41902	4.43e-06	high mobility group family [Populus trichocarpa]
down	CL451.Contig16	Potri.003G028700.1	52.8635	19.7566	-1.41994	0.000102333	leucine-rich repeat receptor protein kinase EXS-like [Vitis vinifera]
down	Unigene17203	Potri.007G011200.3	71.4263	26.6443	-1.42263	6.12e-06	similar to Phosphoenolpyruvate carboxykinase [ATP] (EC 4.1.1.49) (PEP carboxykinase) (Phosphoenolpyruvate carboxylase) (PEPCK).; [ co-ortholog (1of2) of At4g37870, ]
down	CL1849.Contig1	Potri.006G144000.1	129.831	48.3804	-1.42414	1.05e-09	similar to membrane protein; putative; similar to 2 transmembrane domain containing protein; [ co-ortholog (2of2) of At2g06520, ]
down	CL671.Contig2	Potri.016G011800.1	146.196	54.2834	-1.42933	8.5e-11	predicted protein [Populus trichocarpa]
down	CL860.Contig3	Potri.012G006300.1	69.2737	25.5624	-1.43828	7.17e-06	flavanone 3-dioxygenase-like [Vitis vinifera]
down	Unigene34793	Potri.011G166500.1	62.3694	22.8448	-1.44897	1.86e-05	similar to DNAJ heat shock N-terminal domain-containing protein; similar to J11 protein (Arabidopsis thaliana) GI:9843641; [ co-ortholog (2of2) of At3g13310, ]
down	CL10826.Contig2	Potri.012G006700.2	247.601	90.4415	-1.45296	1.25e-17	Nascent polypeptide-associated complex subunit alpha [Medicago truncatula]
down	Unigene46618	Potri.T130700.1	70.2761	25.6695	-1.45298	5.27e-06	similar to putative disease resistance gene analog NBS-LRR. [ORG:Malus x domestica]; [ co-ortholog (25of27) of AAV38979, AAM77237, AAF36331, AAV38978, CAC35381, AAS49161, CAC35380, AAL83892, AAQ73301, ]
down	CL10779.Contig4	Potri.016G013000.1	47.64	17.2526	-1.46536	0.000161807	Major latex allergen Hev b 5; AltName: Allergen=Hev b 5
down	Unigene23962	Potri.002G214800.3	45.851	16.6029	-1.46552	0.00021476
down	CL6254.Contig7	Potri.009G116400.1	361.559	130.417	-1.47109	1.99e-25	Glycine-rich RNA binding protein [Medicago truncatula]
down	CL5672.Contig2	Potri.006G130200.1	173.508	62.2591	-1.47864	4.32e-13	similar to DNA-binding protein S1FA3.; [ co-ortholog (1of2) of At3g09735, ]
down	Unigene36894	Potri.006G111300.1	120.859	43.1685	-1.48527	1.31e-09	unknown [Populus trichocarpa]
down	CL379.Contig1	Potri.001G094900.1	1265.94	450.248	-1.49142	2.63e-86	similar to ubiquitin conjugating-like enzyme. [ORG:Malus x domestica]; [ co-ortholog (10of12) of AAV34697, AAU14828, AAM08932, AAN03469, AAA64427, AAU14827, ]
down	CL10868.Contig2	Potri.015G071500.1	43.1819	15.2869	-1.49813	0.000264208
down	CL12990.Contig1	Potri.003G051900.6	70.5103	24.8112	-1.50684	2.86e-06	thioesterase family protein; [ co-ortholog (2of2) of At3g16175, ]
down	Unigene17364	Potri.010G142800.1	472.638	165.175	-1.51674	4.26e-34	similar to Glucan endo-1; similar to 3-beta-glucosidase; similar to basic vacuolar isoform precursor ((1-
down	CL7549.Contig1	Potri.002G215800.1	98.941	34.3183	-1.52759	2.17e-08
down	Unigene22755	Potri.007G070700.9	38.0239	13.1741	-1.5292	0.000514804	similar to hypothetical protein; [ co-ortholog (2of3) of At5g12280, At5g06890, At1g14650, At3g27600, At1g14640, ]
down	Unigene32523	Potri.008G141900.1	49.0107	16.7707	-1.54715	7.04e-05	similar to unknown protein (At2g02050) mRNA; similar to NADH-ubiquinone oxidoreductase B18 subunit; putative; similar to NADH-ubiquinone oxidoreductase B18 subunit (EC 1.6.5.3) (EC 1.6.99; [ co-ortholog (2of2) of At2g02050, ]
down	CL1517.Contig4	Potri.005G252600.9	77.8439	26.5133	-1.55387	5.04e-07	high mobility group family [Populus trichocarpa]
down	CL7695.Contig5	Potri.018G130800.1	144.502	49.1715	-1.5552	7.38e-12	f-box family protein [Populus trichocarpa]
down	Unigene21138	Potri.001G281900.1	52.2863	17.6139	-1.56972	3.37e-05	UDP-glycosyltransferase 87A2-like [Vitis vinifera]
down	Unigene1955	Potri.006G197700.1	255.43	85.792	-1.57401	4.18e-20	similar to 40S ribosomal protein S5-2.; [ ortholog of At3g11940,]
down	Unigene2176	Potri.018G098200.1	333.576	109.813	-1.60297	2.24e-26	Os09g0472900 [Oryza sativa Japonica Group]
down	Unigene19626	Potri.013G060700.1	35.9953	11.8158	-1.60709	0.000470702	unknown [Populus trichocarpa]
down	CL9448.Contig2	Potri.002G204700.1	39.1564	12.8343	-1.60924	0.000261684	similar to expressed protein in Arabidopsis thaliana; [ co-ortholog (2of2) of At4g02425, ]
down	Unigene36464	Potri.001G163700.1	76.934	25.178	-1.61146	3.03e-07	similar to transcription factor EREBP-like protein. [ORG:Cicer arietinum]; [ co-ortholog (2of2) of AAQ10777, CAD56217, At3g14230, At1g53910, CAE54591, CAD21849, ]
down	CL1445.Contig6	Potri.015G123700.3	47.1527	15.422	-1.61235	6.04e-05	probable LRR receptor-like serine/threonine-protein kinase At4g08850-like [Vitis vinifera]
down	Unigene8744	Potri.017G106200.2	41.2548	13.4406	-1.61796	0.000169307
down	Unigene33211	Potri.T133400.1	47.5056	15.3522	-1.62965	5e-05	sodium transporter [Populus trichocarpa]
down	CL7836.Contig1	Potri.014G135900.3	97.5619	31.4307	-1.63414	5.79e-09	similar to expressed protein in Arabidopsis thaliana; similar to PrMC3 (Pinus radiata) GI:5487873; [ co-ortholog (2of2) of At3g63010, ]
down	CL1314.Contig1	Potri.019G063100.1	71.1657	22.8242	-1.64062	6.15e-07	similar to Chlorophyll a-b binding protein CP26; similar to chloroplast precursor (Light- harvesting complex II protein 5) (LHCB5) (LHCIIc).; [ ortholog of At4g10340,]
down	CL3601.Contig2	Potri.017G127300.1	34.9073	11.1307	-1.64898	0.000457945
down	Unigene28726	Potri.010G159800.1	41.5507	13.133	-1.66168	0.000121585
down	Unigene28588	Potri.017G052400.1	46.3994	14.6519	-1.66302	4.84e-05	UDP-glycosyltransferase 85A1 isoform 1 [Vitis vinifera]
down	CL13037.Contig1	Potri.018G079700.1	72.5262	22.7458	-1.6729	3.4e-07	similar to expressed protein in Arabidopsis thaliana; [ ortholog of At2g17240,]
down	CL7122.Contig2	Potri.014G001000.2	45.0731	14.063	-1.68036	5.52e-05
down	Unigene26068	Potri.017G097400.1	203.74	62.7754	-1.69846	5.89e-18	predicted protein [Populus trichocarpa]
down	Unigene47184	Potri.001G032900.1	212.016	65.115	-1.70311	1.1e-18	similar to cysteine protease inhibitor. [ORG:Pyrus communis]
down	CL13250.Contig2	Potri.002G204400.6	81.3378	24.9266	-1.70624	4.44e-08	similar to UDP-XYLOSE SYNTHASE 4; [ co-ortholog (1of2) of At2g47650, At3g62830, ]
down	Unigene5579	Potri.004G063300.2	182.908	55.8508	-1.71147	1.99e-16	similar to 60S ribosomal protein L18a-1.; [ co-ortholog (3of8) of At1g29965, At2g34480, ]
down	Unigene2224	Potri.010G071000.1	133.006	40.2056	-1.72602	1.77e-12
down	Unigene4601	Potri.005G130400.2	118.709	35.8829	-1.72606	2.71e-11	similar to O2 evolving complex 33kD protein. [ORG:Arachis hypogaea]
down	CL198.Contig1	Potri.006G174000.1	43.0178	12.8636	-1.74164	5.49e-05	similar to small nuclear ribonucleoprotein E; putative; similar to snRNP-E; putative; similar to Sm protein E; putative; similar to SWISS-PROT:P08578 small nuclear ribonucleoprotein E (snRNP-E) (Sm protein E; similar to Sm-E; similar to SmE) (Chicken); [
down	Unigene1449	Potri.003G210900.5	54.2244	16.1745	-1.74522	5.76e-06
down	CL4591.Contig6	Potri.002G094100.2	35.7843	10.5382	-1.7637	0.000207789	uncharacterized WD repeat-containing protein C2A9.03 [Vitis vinifera]
down	Unigene12796	Potri.T055100.1	33.6771	9.8559	-1.77271	0.000305735
down	Unigene33186	Potri.019G116300.1	120.873	35.2131	-1.77931	7.06e-12
down	CL10099.Contig1	Potri.008G039100.1	340.742	99.1579	-1.78088	1.07e-30	ubiquitin-like protein 5 [Arabidopsis thaliana]
down	CL1543.Contig3	Potri.016G046200.2	30.8049	8.7127	-1.82197	0.000440849	similar to Omega-6 fatty acid desaturase; similar to endoplasmic reticulum (EC 1.14.19.-) (Delta-12 desaturase).; [ co-ortholog (2of2) of At3g12120, ]
down	Unigene10449	Potri.012G051800.1	47.7807	13.4874	-1.82482	1.18e-05
down	Unigene35839	Potri.006G140400.1	38.8518	10.7954	-1.84756	6.84e-05	predicted protein [Populus trichocarpa]
down	Unigene30989	Potri.001G253300.2	35.0272	9.3916	-1.89903	0.000119842	similar to aminotransferase 2. [ORG:Cucumis melo]; [ co-ortholog (1of2) of AAL62332, At2g13360, AAQ56194, AAQ56193, AAQ56192, AAL47679, ]
down	Unigene24445	Potri.015G023900.1	130.232	34.3693	-1.92189	7.9e-14	similar to chitinase. [ORG:Trifolium repens]; [ co-ortholog (9of12) of CAA61280, AAD27874, AAF64474, AAG25709, CAB43737, T10448, AAP68451, BAA77676, BAA96445, BAA01948, AAB82745, P17541, AAF67828, AAB33105, T05187, AAF67829, P36908, CAA49998, S57468, CAC1
down	Unigene20926	Potri.009G043200.2	75.8735	19.9365	-1.92818	1.1e-08
down	Unigene50568	Potri.003G025100.1	131.149	34.3947	-1.93095	5.48e-14	LRR receptor-like serine/threonine-protein kinase GSO1-like [Vitis vinifera]
down	CL13105.Contig1	Potri.001G422000.2	60.8777	15.9609	-1.93137	2.99e-07	predicted protein [Populus trichocarpa]
down	CL7832.Contig1	Potri.001G056700.11	225.259	58.8122	-1.9374	5.31e-23	light-harvesting complex I protein Lhca2 [Populus trichocarpa]
down	Unigene50921	Potri.009G018900.1	116.118	30.2528	-1.94045	1.27e-12
down	CL12881.Contig2	Potri.008G125700.1	77.7612	20.1954	-1.94502	6.02e-09	similar to RING-H2 zinc finger protein RHA2a.; [ co-ortholog (1of2) of At1g15100, ]
down	CL10204.Contig3	Potri.005G044400.5	150.467	38.8477	-1.95355	4.96e-16	similar to Cu/Zn superoxide dismutase. [ORG:Pisum sativum]; [ co-ortholog (1of2) of At1g08830, 1803526A, BAD51400, CAC33845, JW0084, CAE54085, AAA33659, CAA10160, ]
down	Unigene36719	Potri.017G114600.1	9653.78	2470.39	-1.96636	0	similar to Ribulose bisphosphate carboxylase small chain 1A; similar to chloroplast precursor (EC 4.1.1.39) (RuBisCO small subunit 1A).; [ co-ortholog (1of2) of At1g67090, ]
down	CL7364.Contig2	Potri.001G444000.1	39.6697	10.1358	-1.96858	2.85e-05	cc-nbs-lrr resistance protein [Populus trichocarpa]
down	Unigene2855	Potri.004G126500.1	44.2864	11.2558	-1.9762	9.33e-06
down	CL2016.Contig4	Potri.013G044100.1	33.9423	8.6234	-1.97676	0.000104138	similar to putative ethylene receptor. [ORG:Pyrus communis]; [ co-ortholog (1of4) of AAL66193, At3g04580, ]
down	CL4409.Contig3	Potri.013G122000.1	97.0978	24.6618	-1.97716	5.22e-11	flavonoid o-methyltransferase related [Populus trichocarpa]
down	Unigene41877	Potri.017G092400.1	51.9537	13.1447	-1.98275	1.51e-06	similar to mitochondrial processing peptidase beta subunit; putative; similar to mitochondrial processing peptidase beta subunit; similar to mitochondrial precursor; similar to Beta-MPP (Human) SWISS-PROT:O75439; similar to mitochondrial processing peptid
down	Unigene2248	Potri.014G135900.3	91.7176	23.0792	-1.99061	1.49e-10	similar to expressed protein in Arabidopsis thaliana; similar to PrMC3 (Pinus radiata) GI:5487873; [ co-ortholog (2of2) of At3g63010, ]
down	CL12234.Contig1	Potri.T043700.1	46.2948	11.4646	-2.01366	4.58e-06
down	CL3493.Contig1	Potri.012G098300.2	31.5452	7.7996	-2.01595	0.000153313	acetohydroxyacid synthase [Glycine max]
down	Unigene24110	Potri.006G235400.1	29.3019	7.1943	-2.02607	0.000252741
down	CL4109.Contig1	Potri.009G007300.1	41.2524	10.1096	-2.02875	1.39e-05	predicted protein [Populus trichocarpa]
down	CL1588.Contig2	Potri.006G166800.1	139.828	34.0658	-2.03725	1.06e-15	GDSL esterase/lipase At1g29670 [Vitis vinifera]
down	Unigene51486	Potri.004G172600.1	27.4308	6.6334	-2.04798	0.000366135	cold-shock DNA-binding family protein; similar to encodes a glycine-rich protein that is present as several copies in the genome. It is expressed equally abundantly in all tis; [ ortholog of At4g38680,]
down	CL7836.Contig3	Potri.002G213100.1	412.531	99.7166	-2.0486	1.9e-43	similar to expressed protein in Arabidopsis thaliana; similar to PrMC3 (Pinus radiata) GI:5487873; [ co-ortholog (1of2) of At3g63010, ]
down	Unigene22267	Potri.018G003200.1	44.9732	10.7595	-2.06345	4.58e-06	similar to putative disease resistance gene analog NBS-LRR. [ORG:Malus x domestica]; [ co-ortholog (27of27) of AAV38979, AAM77237, AAF36331, AAV38978, CAC35381, AAS49161, CAC35380, AAL83892, AAQ73301, ]
down	CL11625.Contig2	Potri.001G414600.1	27.7294	6.5247	-2.08743	0.000291135	calcium-binding protein PBP1 [Vitis vinifera]
down	Unigene13861	Potri.012G017400.2	226.878	51.347	-2.14356	6.74e-26
down	Unigene8183	Potri.001G095100.1	169.849	37.9735	-2.16119	5.81e-20	ubiquitin-conjugating enzyme E2-17 kDa-like isoform 3 [Glycine max]
down	CL1153.Contig3	Potri.006G254100.1	25.5855	5.7099	-2.16379	0.000381045	similar to grr1. [ORG:Glycine max]; [ co-ortholog (1of2) of T08604, AAB70660, At2g25490, ]
down	CL671.Contig6	Potri.T113400.1	34.6327	7.7266	-2.16423	3.56e-05
down	Unigene16826	Potri.004G015700.1	34.9971	7.7295	-2.17879	3.03e-05	similar to expressed protein in Arabidopsis thaliana; similar to DUF584; [ co-ortholog (2of2) of At1g61930, At1g11700, ]
down	Unigene2281		72.8061	16.0069	-2.18537	1.67e-09
down	Unigene24447	Potri.010G176100.4	31.5473	6.9309	-2.1864	7.24e-05
down	CL3180.Contig2	Potri.003G192200.1	26.4265	5.7612	-2.19754	0.000270028	similar to cysteine proteinase inhibitor. [ORG:Ricinus communis]; [ co-ortholog (1of2) of CAH57535, CAH57563, CAH57559, At3g12490, CAH57541, CAH57545, CAH57572, CAH57539, AAO19652, AAQ62561, CAH57555, CAA89697, CAH57551, CAH57574, CAH57543, At5g12140, CAH
down	CL14375.Contig1	Potri.017G146800.2	52.4687	11.438	-2.19762	2.86e-07	predicted protein [Populus trichocarpa]
down	Unigene8792	Potri.003G143300.1	160.71	34.9262	-2.20208	2.41e-19	predicted protein [Populus trichocarpa]
down	Unigene31062		28.6598	6.2113	-2.20606	0.000143825	predicted protein [Populus trichocarpa]
down	CL12010.Contig1	Potri.004G021500.4	97.7195	21.0386	-2.21561	1.97e-12	0
down	Unigene2649	Potri.013G122100.1	39.5474	8.4914	-2.21951	7.44e-06	flavonoid o-methyltransferase related [Populus trichocarpa]
down	Unigene1808	Potri.006G166700.1	67.0069	14.1795	-2.2405	4.55e-09	unknown [Populus trichocarpa]
down	CL6433.Contig6	Potri.019G039200.4	26.3805	5.5775	-2.24178	0.000233324	similar to Ubiquitin-conjugating enzyme E2-17 kDa (Ubiquitin-protein ligase) (Ubiquitin carrier protein). [ORG:Medicago sativa]; [ co-ortholog (1of2) of P35130, At2g02760, At1g14400, AAA18528, ]
down	Unigene2041	Potri.014G170600.3	65.7682	13.8618	-2.24628	6e-09	similar to Zinc finger protein CONSTANS-LIKE 14.; [ co-ortholog (1of2) of At3g07650, At5g48250, ]
down	Unigene33307	Potri.018G039200.1	24.0989	5.014	-2.26493	0.000404549	similar to ubiquitin-conjugating enzyme; putative; similar to SP|O60015|Ubiquitin conjugating-enzyme E2 21-kDa EC (6 3.2.19.Ubiquitin) (protein-ligase Ubiquitin) (carrier protein {Pichia) {angusta} ; [ co-ortholog (2of2) of At5g25760, ]
down	Unigene8900	Potri.009G127800.1	27.5986	5.6784	-2.28104	0.000144753	calcium-binding EF hand family protein; calcium-binding EF hand family protein; [ co-ortholog (2of2) of At4g38810, ]
down	Unigene445	Potri.003G025100.1	56.5129	11.5778	-2.28722	5.16e-08	predicted protein [Populus trichocarpa]
down	Unigene35028	Potri.018G003200.1	133.988	27.1941	-2.30073	4.04e-17	similar to putative disease resistance gene analog NBS-LRR. [ORG:Malus x domestica]; [ co-ortholog (27of27) of AAV38979, AAM77237, AAF36331, AAV38978, CAC35381, AAS49161, CAC35380, AAL83892, AAQ73301, ]
down	Unigene9094	Potri.007G145700.1	31.8717	6.415	-2.31275	3.89e-05
down	CL14429.Contig2	Potri.014G130400.1	35.9412	7.0793	-2.34396	1.08e-05	similar to expressed protein in Arabidopsis thaliana; [ ortholog of At1g02870,]
down	Unigene37121	Potri.005G008900.1	26.5293	5.2031	-2.35014	0.000153191
down	Unigene28912	Potri.001G224900.3	36.8554	6.8247	-2.43304	5.52e-06
down	Unigene8863	Potri.002G182500.7	38.5784	7.0684	-2.44834	3.1e-06
down	Unigene31166	Potri.004G047100.3	22.4749	4.0957	-2.45613	0.000363101
down	CL3795.Contig2	Potri.012G037500.1	25.2585	4.5781	-2.46395	0.000153072	similar to 60S ribosomal protein L19-1.; [ co-ortholog (1of2) of At1g02780, ]
down	Unigene30514	Potri.003G028700.1	82.533	14.8838	-2.47123	7.18e-12	LRR receptor-like serine/threonine-protein kinase GSO1-like [Vitis vinifera]
down	CL9364.Contig1	Potri.013G143400.1	33.2066	5.9788	-2.47354	1.36e-05	Ycf2 [Populus trichocarpa]
down	Unigene14228	Potri.009G125600.1	42.2524	7.4457	-2.50455	7.92e-07
down	Unigene22548		23.5231	4.0744	-2.52942	0.000213768
down	CL8727.Contig2	Potri.010G072200.12	1243.25	214.072	-2.53795	4.4e-160	predicted protein [Populus trichocarpa]
down	Unigene46614	Potri.017G151600.2	39.4259	6.7318	-2.55008	1.49e-06
down	Unigene28814	Potri.004G055800.1	23.6458	4.0118	-2.55926	0.000188931
down	CL11802.Contig1	Potri.011G118900.1	213.198	35.4767	-2.58725	1.85e-29	metallothionein 3b [Populus trichocarpa x Populus deltoides]
down	CL2396.Contig1	Potri.T093000.1	20.8267	3.4241	-2.60464	0.000409516	UPF0481 protein At3g47200-like [Glycine max]
down	Unigene45592	Potri.001G063300.4	24.3426	3.8265	-2.66939	0.000110851	leucine rich repeat family protein with ABC domain [Populus trichocarpa]
down	CL3741.Contig2	Potri.001G400100.2	296.777	46.0032	-2.68958	8.5e-42	metallothionein 3b [Populus trichocarpa x Populus deltoides]
down	CL953.Contig1	Potri.011G098800.3	87.5641	13.1505	-2.73522	1.22e-13	cytochrome P450 [Populus trichocarpa]
down	CL4384.Contig2	Potri.017G110800.3	33.7483	4.9895	-2.75785	3.83e-06	predicted protein [Populus trichocarpa]
down	CL2911.Contig5	Potri.013G103800.1	69.4915	10.0234	-2.79346	2.58e-11	phenylcoumaran benzylic ether reductase -like protein [Populus trichocarpa]
down	Unigene22452	Potri.004G169100.2	184.421	26.5868	-2.79422	1.68e-27	glycine-rich protein [Arabidopsis thaliana]
down	CL4664.Contig2	Potri.015G085000.1	90.0151	12.9695	-2.79504	3.15e-14	similar to hypothetical protein; [ co-ortholog (1of3) of At4g24720, At5g50200, ]
down	Unigene18691	Potri.010G102600.2	22.6572	3.0342	-2.90058	0.000108198	similar to expressed protein in Arabidopsis thaliana; [ co-ortholog (1of2) of At1g14740, ]
down	Unigene30724	Potri.005G260400.1	18.895	2.4181	-2.96606	0.000358283	similar to DNAJ heat shock N-terminal domain-containing protein; similar to SP|P39101|CAJ1 protein ; similar to Saccharomyces cerevisiae; [ co-ortholog (1of2) of At1g76700, At1g21080, ]
down	CL14567.Contig2	Potri.T008200.1	36.7781	4.5238	-3.02324	5.2e-07	Leucine-rich repeat transmembrane protein kinase [Arabidopsis thaliana]
down	CL12461.Contig1	Potri.008G213100.1	18.1896	2.1854	-3.05714	0.000391776	pathogenesis related protein-10 [Populus tomentosa]
down	CL12802.Contig2	Potri.010G142000.1	55.2565	6.25	-3.14422	4.14e-10	60S ribosomal protein L29-1-like [Glycine max]
down	Unigene49424	Potri.006G141700.1	24.3426	2.6543	-3.19708	2.99e-05	similar to early leaf senescence abundant cysteine protease. [ORG:Pisum sativum]; [ ortholog of CAC41636,At5g60360,At3g45310,]
down	Unigene45567	Potri.018G027700.1	70.4778	7.465	-3.23895	9.51e-13	ein3-binding f-box protein 3 [Populus trichocarpa]
down	Unigene32438	Potri.006G166700.1	246.959	26.0862	-3.24291	9.46e-41	GDSL esterase/lipase At5g45670 [Vitis vinifera]
down	Unigene3516		19.6811	1.5574	-3.6596	8.4e-05
down	Unigene47961		15.2319	1.1355	-3.7457	0.000493384
down	Unigene14464		20.771	1.4332	-3.85726	4.06e-05
down	Unigene53048	Potri.013G009900.2	41.0945	2.6927	-3.93182	6.5e-09
down	Unigene24419	Potri.006G019200.1	38.0844	2.1542	-4.14398	1.48e-08	Proline-rich protein [Medicago truncatula]
down	Unigene20273	Potri.013G036600.1	15.6466	0.14	-6.80428	9.51e-05	leucine-rich repeat receptor-like protein kinase 1 [Populus nigra]
down	CL737.Contig4	Potri.001G077300.1	12.779	0.045	-8.14963	0.000376646	predicted protein [Populus trichocarpa]
down	Unigene18013	Potri.017G022000.1	13.4469	0.01	-10.3931	0.000245411	GRAS domain protein [Populus trichocarpa]
down	CL5715.Contig1	Potri.006G019900.1	13.9894	0.01	-10.4501	0.000183844
down	CL10793.Contig2	Potri.019G070300.1	14.8926	0.01	-10.5404	0.000113809
down	Unigene18371		19.3764	0.01	-10.9201	1.07e-05	proline-rich receptor-like protein kinase PERK15-like isoform 2 [Glycine max]
