# Supplementary material for: Deep-sequencing transcriptome analysis of low temperature perception in a desert tree, Populus euphratica
Source: BMC Genomics. 2014 May 1;15(1):326. doi: 10.1186/1471-2164-15-326 (PMC4035058; doi:10.1186/1471-2164-15-326)
Supplement: Supplementary file 10 — Additional file 10: Differentially expressed genes between C4 and F4. (XLSX 149 KB) [file 12864_2013_6038_MOESM10_ESM.xlsx]

## Sheet: C4 vs F4.FPKM.DE_results
Additioanl file 10 Genes differentially expressed in P. euphratica leaves between C4 and F4 sample. The p-value was calculated by the R program.
up/down	Gene ID	V3 model	C4_FPKM	F4_FPKM	LOG2(fold change)	corrected p-value	Annotation
up	Unigene30399	Potri.005G009300.1	0.01	15.842	10.6295	6.8857e-05	serine/threonine-protein kinase BRI1-like 1-like [Vitis vinifera]
up	Unigene40610		0.01	15.0976	10.5601	0.000102093	unknown [Populus trichocarpa x Populus deltoides]
up	Unigene10289		0.01	14.3322	10.485	0.000153222
up	Unigene45167		0.01	14.0689	10.4583	0.000176234
up	Unigene46221	Potri.T164900.1	0.01	14.0147	10.4527	0.000181387
up	Unigene47899	Potri.018G148300.1	0.01	13.545	10.4035	0.000232911
up	Unigene47967		0.01	13.3366	10.3812	0.000260276
up	CL6725.Contig1	Potri.014G146100.1	0.01	12.978	10.3419	0.000315172	similar to brassinosteroid-regulated protein. [ORG:Glycine max]; [ co-ortholog (2of2) of AAA81350, At3g23730, T07678, P35694, At4g14130, ]
up	Unigene40597	Potri.006G071200.1	0.1203	37.3533	8.27846	1.18497e-09	similar to xyloglucan endo-1; similar to 4-beta-D-glucanase (EC 3.2.1.-) - adzuki bean. [ORG:Vigna angularis]; [ co-ortholog (15of15) of AAR27065, BAA03922, BAC03237, AAN07898, AAN03485, Q41638, BAA03925, A49539, Q39857, B49539, ]
up	CL11918.Contig1	Potri.003G013100.1	0.0555	15.3955	8.11581	9.51896e-05
up	Unigene38637	Potri.T164900.1	0.1514	34.2754	7.82266	6.03342e-09	predicted protein [Populus trichocarpa]
up	CL8248.Contig3	Potri.005G163600.1	9.1985	1316.38	7.16096	2.72698e-282	predicted protein [Populus trichocarpa]
up	Unigene38820	Potri.001G450000.2	0.1377	17.4902	6.98887	3.58113e-05
up	Unigene26198	Potri.006G019900.1	0.4049	48.1777	6.89466	7.18431e-12
up	CL671.Contig3	Potri.T113400.1	0.4281	41.9431	6.61434	1.79671e-10	predicted protein [Populus trichocarpa]
up	CL3632.Contig2	Potri.016G027100.1	0.2498	17.0596	6.09367	5.33661e-05	GRAS domain protein [Populus trichocarpa]
up	CL10430.Contig2	Potri.019G000800.1	0.2196	14.8499	6.07943	0.00016403	ammonium transporter [Populus trichocarpa]
up	CL13277.Contig1	Potri.016G037300.1	0.2975	19.4079	6.02761	1.66956e-05	basic helix-loop-helix (bHLH) family protein; basic helix-loop-helix (bHLH) family protein; [ co-ortholog (1of3) of At3g56970, At3g56980, At2g41240, ]
up	Unigene4066	Potri.006G257100.3	0.3244	19.0944	5.87923	2.04935e-05	similar to expressed protein in Arabidopsis thaliana; [ co-ortholog (2of2) of At4g32130, At2g25310, ]
up	Unigene6944	Potri.018G117800.1	0.4471	23.1485	5.69418	2.96189e-06
up	CL1486.Contig1	Potri.006G019900.1	0.4968	23.324	5.55301	2.90994e-06
up	Unigene19292	Potri.005G201200.2	0.9996	45.3167	5.50255	7.42307e-11	similar to xyloglucan endo-1; similar to 4-beta-D-glucanase (EC 3.2.1.-) - adzuki bean. [ORG:Vigna angularis]
up	Unigene39732	Potri.003G029400.1	1.7938	76.3755	5.41202	3.29607e-17	predicted protein [Populus trichocarpa]
up	Unigene1794		0.7073	28.1697	5.31568	3.21326e-07
up	Unigene40607	Potri.016G055900.1	2.143	83.1986	5.27886	1.72274e-18	predicted protein [Populus trichocarpa]
up	Unigene24160	Potri.016G129500.1	0.5717	21.1317	5.20801	1.01827e-05	similar to expressed protein in Arabidopsis thaliana; similar to wound-inducible protein wun1 protein - Solanum tuberosum; similar to PIR:JQ0398; [ co-ortholog (1of2) of At5g01740, ]
up	Unigene32232		2.9597	103.375	5.1263	2.07896e-22
up	Unigene19657	Potri.004G044300.2	0.6757	23.5706	5.12446	3.32572e-06
up	CL2849.Contig2	Potri.T108500.1	1.7684	52.5018	4.89185	5.70881e-12
up	CL12787.Contig1	Potri.001G024900.1	0.4724	14.0093	4.89023	0.000374815	similar to ANNEXIN 4; [ ortholog of At2g38750,]
up	Unigene33443	Potri.003G027600.1	0.8432	24.8099	4.8789	2.22395e-06	LRR receptor-like serine/threonine-protein kinase GSO1-like [Vitis vinifera]
up	Unigene33363		1.0917	31.8078	4.86473	8.54867e-08
up	Unigene7484	Potri.009G131800.1	0.8505	23.3176	4.77696	4.8749e-06	predicted protein [Populus trichocarpa]
up	Unigene39708	Potri.012G044300.1	1.1007	30.1429	4.77533	2.03887e-07	predicted protein [Populus trichocarpa]
up	CL8774.Contig2	Potri.006G071200.1	1.0069	26.6705	4.72725	1.07087e-06	similar to xyloglucan endo-1; similar to 4-beta-D-glucanase (EC 3.2.1.-) - adzuki bean. [ORG:Vigna angularis]; [ co-ortholog (15of15) of AAR27065, BAA03922, BAC03237, AAN07898, AAN03485, Q41638, BAA03925, A49539, Q39857, B49539, ]
up	CL1920.Contig1	Potri.017G135000.1	15.695	410.59	4.70932	1.5244e-81	similar to U-box domain-containing protein; similar to immediate-early fungal elicitor protein CMPG1 (Petroselinum crispum) GI:14582200; similar to U-box domain-containing protein; similar to immediate-early fungal elicitor protein; [ co-ortholog (1of2) o
up	Unigene16070	Potri.006G138800.1	2.1141	54.2392	4.68122	3.82122e-12	similar to AP2 domain-containing transcription factor; putative; similar to TINY (GI:1246403) (Arabidopsis thaliana); [ co-ortholog (1of2) of At1g19210, At5g21960, At1g74930, ]
up	Unigene20533	Potri.002G022600.3	0.6857	17.4663	4.67085	8.1948e-05	similar to GAST-like gene product. [ORG:Fragaria x ananassa]; [ co-ortholog (1of2) of At2g18420, At1g75750, CAD35171, AAB97006, ]
up	CL11289.Contig2	Potri.009G027700.1	0.5988	15.0902	4.65539	0.000253615	similar to RESPONSIVE TO HIGH LIGHT 41; [ ortholog of At5g59820,]
up	CL577.Contig2	Potri.009G131800.1	0.6577	15.6447	4.5721	0.00020576
up	Unigene24394	Potri.006G021600.2	2.2714	53.5226	4.55849	6.82074e-12	similar to hypothetical protein; [ co-ortholog (2of2) of At2g32200, At1g05340, At2g32190, At2g32210, ]
up	Unigene3166	Potri.002G198800.1	0.7989	17.9355	4.48866	7.52089e-05	similar to expressed protein in Arabidopsis thaliana; [ co-ortholog (1of2) of At4g02170, At5g38700, ]
up	Unigene4520		0.8579	17.1281	4.31941	0.000124843
up	CL3660.Contig2		0.8466	16.0808	4.24751	0.000213274
up	Unigene29439		0.8985	16.3078	4.1819	0.000203339
up	CL12528.Contig2	Potri.003G218400.1	1.1025	18.1391	4.04025	0.000102816	f-box family protein [Populus trichocarpa]
up	CL9272.Contig2	Potri.001G286800.1	1.4948	23.6089	3.98131	1.0163e-05	conserved hypothetical protein [Ricinus communis]
up	Unigene18620	Potri.018G019800.4	1.2685	19.6905	3.9563	5.72325e-05	similar to putative WRKY transcription factor. [ORG:Populus euramericana]; [ co-ortholog (1of2) of CAG27614, ]
up	Unigene37039	Potri.016G104300.1	4.39	67.1442	3.93497	1.17392e-13	protease inhibitor/seed storage/lipid transfer protein (LTP) family protein; protease inhibitor/seed storage/lipid transfer protein (LTP) family protein; [ ortholog of At3g53980,]
up	CL3765.Contig4	Potri.002G060500.1	1.6765	25.3169	3.91658	5.36069e-06	similar to xyloglucan endo-1; similar to 4-beta-D-glucanase (EC 3.2.1.-) - adzuki bean. [ORG:Vigna angularis]; [ co-ortholog (9of15) of AAR27065, BAA03922, BAC03237, AAN07898, AAN03485, Q41638, BAA03925, A49539, Q39857, B49539, ]
up	CL451.Contig12	Potri.T041300.2	11.1182	167.444	3.91269	1.29478e-31	LOW QUALITY PROTEIN: protein BRASSINOSTEROID INSENSITIVE 1-like [Glycine max]
up	CL8424.Contig3	Potri.003G082100.1	1.9889	28.5986	3.8459	1.49906e-06	anthranilate N-benzoyltransferase protein 2-like [Glycine max]
up	Unigene36692	Potri.003G218400.1	1.1292	16.1239	3.83583	0.000306226	f-box family protein [Populus trichocarpa]
up	Unigene33186	Potri.019G116300.1	2.5033	35.2131	3.81421	1.00321e-07
up	Unigene15699	Potri.006G214300.1	16.5863	229.346	3.78946	6.29019e-42	exocyst subunit EXO70 family protein; [ ortholog of At3g09520,At3g09530]
up	Unigene30293		1.1116	14.9996	3.75421	0.000540181
up	CL10061.Contig1	Potri.001G235800.1	2.7755	37.1438	3.7423	5.34017e-08	zinc finger (C2H2 type) family protein; similar to C2H2 type; [ ortholog of At3g53600,At2g37430,]
up	CL11448.Contig3	Potri.018G099800.1	8.2019	109.605	3.74021	9.40377e-21	senescence-associated family protein; similar to senescence-associated protein 5 (Hemerocallis hybrid cultivar) gi|3551954|gb|AAC34855|; [ co-ortholog (2of2) of At4g30430, At4g28050, At2g23810, ]
up	Unigene30154		1.798	23.9137	3.73337	1.29177e-05
up	Unigene21653		1.1553	15.2404	3.72156	0.000504184
up	Unigene28034		1.2485	16.4169	3.71691	0.000307467
up	Unigene7076		5.9013	76.1479	3.6897	8.82648e-15
up	Unigene26567	Potri.001G110700.1	41.9898	533.375	3.66704	2.8898e-93	similar to dehydration responsive element binding protein 1 like protein. [ORG:Prunus avium]; [ co-ortholog (3of4) of BAC20184, BAC20185, BAD27123, BAC20183, ]
up	Unigene2482		1.1879	14.7514	3.63437	0.00068048
up	Unigene28384	Potri.010G237300.1	2.4914	30.6535	3.62102	9.99867e-07	predicted protein [Populus trichocarpa]
up	Unigene14708	Potri.008G031100.1	1.8366	22.2005	3.59548	3.2735e-05	Os10g0450800 [Oryza sativa Japonica Group]
up	CL1650.Contig2	Potri.003G138500.1	3.9823	48.1122	3.59473	9.70651e-10	similar to expressed protein in Arabidopsis thaliana; [ ortholog of At1g64355,]
up	Unigene11401	Potri.016G027400.3	5.0909	61.0767	3.58463	5.87524e-12	transposon protein [Zea mays]
up	Unigene39991		1.3991	16.7071	3.57789	0.00032125
up	Unigene35391		2.3808	28.1185	3.562	3.15569e-06
up	Unigene32249		3.064	35.7468	3.54433	1.55288e-07
up	CL11590.Contig2	Potri.002G198800.1	2.7167	31.6883	3.54402	7.84205e-07	similar to expressed protein in Arabidopsis thaliana; [ co-ortholog (1of2) of At4g02170, At5g38700, ]
up	CL3611.Contig1	Potri.011G087600.1	1.4175	16.3034	3.52375	0.000405985
up	CL11322.Contig3	Potri.001G422800.2	5.0907	57.9043	3.50773	2.84938e-11	similar to putative disease resistance gene analog NBS-LRR. [ORG:Malus prunifolia]; [ co-ortholog (43of69) of AAF72913, AAQ73293, AAF72925, AAF72915, AAF72910, AAF72914, AAF72912, AAL99047, AAF72911, AAM77267, AAF72924, ]
up	CL3496.Contig3	Potri.001G005200.2	1.406	15.9837	3.50693	0.000472694
up	CL8713.Contig1	Potri.006G107700.1	1.9482	21.402	3.45753	5.67664e-05
up	Unigene10602	Potri.014G035800.7	2.284	25.0008	3.45234	1.36776e-05	similar to PIGMENT DEFECTIVE EMBRYO 135; [ co-ortholog (2of2) of At2g26510, ]
up	Unigene9650	Potri.001G058500.1	4.7653	51.7445	3.44077	4.11827e-10
up	CL577.Contig1	Potri.004G172300.1	4.8264	51.7671	3.42302	4.38307e-10	chaperone protein dnaJ 11, chloroplastic [Vitis vinifera]
up	Unigene17351	Potri.009G089400.1	61.6554	643.672	3.38403	1.87201e-106	zinc finger protein ZAT10-like [Vitis vinifera]
up	CL1555.Contig3	Potri.001G422800.2	1.5003	15.6352	3.38147	0.000638674	similar to putative disease resistance gene analog NBS-LRR. [ORG:Malus prunifolia]; [ co-ortholog (43of69) of AAF72913, AAQ73293, AAF72925, AAF72915, AAF72910, AAF72914, AAF72912, AAL99047, AAF72911, AAM77267, AAF72924, ]
up	Unigene33201	Potri.013G148300.1	1.7708	18.3255	3.37138	0.000221743
up	CL13390.Contig2	Potri.007G138100.1	30.7538	318.231	3.37124	1.95052e-53	AP2/ERF domain-containing transcription factor [Populus trichocarpa]
up	Unigene4975	Potri.T128500.1	3.4979	35.1278	3.32805	3.59352e-07	predicted protein [Populus trichocarpa]
up	Unigene14926	Potri.006G229200.2	1.6519	16.5696	3.32634	0.000474596
up	CL8223.Contig1	Potri.018G027200.1	2.3857	23.4212	3.29533	3.46087e-05
up	Unigene31079	Potri.019G083300.2	2.4487	24.0021	3.29307	2.77979e-05	similar to expressed protein in Arabidopsis thaliana; similar to Pi starvation-induced protein GB:BAA06151 from (Nicotiana tabacum); [ co-ortholog (2of3) of At1g71950, ]
up	CL3660.Contig1		1.9913	18.9446	3.25	0.000211247
up	CL1697.Contig1	Potri.014G078700.1	10.599	100.486	3.24499	1.48352e-17	similar to BON ASSOCIATION PROTEIN 1-LIKE; similar to BON ASSOCIATION PROTEIN 2; [ co-ortholog (2of2) of At2g45760, ]
up	Unigene37757	Potri.002G098600.1	3.9245	37.1462	3.24263	2.17305e-07
up	Unigene33188	Potri.003G200200.1	2.3773	22.2555	3.22677	6.19748e-05	nbs-lrr resistance protein [Populus trichocarpa]
up	CL2359.Contig25	Potri.006G199500.6	2.1677	19.9906	3.20508	0.000152933	ABC transporter family protein; ABC transporter family protein; [ co-ortholog (2of2) of At5g06530, ]
up	CL4327.Contig3	Potri.019G124400.2	9.987	92.0551	3.20437	4.5004e-16	kunitz trypsin inhibitor TI3 [Populus tremula]
up	Unigene34842	Potri.001G450000.1	30.6259	280.235	3.19381	1.68595e-45	Avr9/Cf-9 rapidly elicited protein [Jatropha curcas]
up	Unigene2604	Potri.002G098600.1	18.8683	172.508	3.19263	1.17223e-28
up	CL13467.Contig1	Potri.004G200400.1	6.2556	57.1715	3.19208	1.62485e-10	probable CCR4-associated factor 1 homolog 9-like [Vitis vinifera]
up	CL1723.Contig33	Potri.002G115500.1	1.9391	17.6466	3.18593	0.000386319	pre-mRNA-processing factor 40 homolog B-like [Vitis vinifera]
up	Unigene7716	Potri.011G087600.1	3.121	27.6773	3.14862	9.65047e-06	gamma-gliadin [Triticum aestivum]
up	Unigene18640		2.5849	22.8411	3.14345	5.89041e-05
up	CL5160.Contig1	Potri.007G008300.2	2.4418	21.4761	3.13672	9.94119e-05	zinc ion binding protein [Arabidopsis thaliana]
up	Unigene32826	Potri.015G031000.1	9.4927	82.9408	3.12719	2.18039e-14	U-box domain-containing protein 20-like [Glycine max]
up	Unigene45723	Potri.001G017900.1	9.6495	83.1167	3.10661	2.38816e-14	UPF0481 protein At3g47200-like [Vitis vinifera]
up	CL13785.Contig2	Potri.008G134000.1	4.2365	35.4323	3.06412	7.3064e-07	MutT/nudix family protein; similar to low similarity to SP|Q09790 Diadenosine 5\'; similar to 5\'\'\'-P1; similar to P6-hexaphosphate hydrolase (EC 3.6.1.-) (Ap6A hydrolase) {Schizosaccharomyces pombe}; [ co-ortholog (2of2) of At1g14860, At2g01670, ]
up	CL29.Contig1	Potri.018G095200.1	2.7597	22.9682	3.05705	6.7732e-05	similar to xyloglucan endo-1; similar to 4-beta-D-glucanase (EC 3.2.1.-) - adzuki bean. [ORG:Vigna angularis]; [ co-ortholog (13of15) of AAR27065, BAA03922, BAC03237, AAN07898, AAN03485, Q41638, BAA03925, A49539, Q39857, B49539, ]
up	Unigene6084	Potri.005G163000.1	21.5128	176.71	3.03812	2.95419e-28
up	Unigene21473		3.8356	31.5002	3.03784	3.25717e-06
up	Unigene40630		2.4909	20.4354	3.03633	0.000178466
up	CL2033.Contig2	Potri.006G013900.2	6.1256	48.7601	2.99278	8.67353e-09	sodium-dicarboxylate cotransporter [Populus trichocarpa]
up	CL29.Contig7	Potri.018G095100.1	6.8161	53.6792	2.97734	1.68919e-09	similar to xyloglucan endo-1; similar to 4-beta-D-glucanase (EC 3.2.1.-) - adzuki bean. [ORG:Vigna angularis]; [ co-ortholog (12of15) of AAR27065, BAA03922, BAC03237, AAN07898, AAN03485, Q41638, BAA03925, A49539, Q39857, B49539, ]
up	Unigene12985	Potri.001G301900.2	2.7377	21.56	2.97732	0.000134278	similar to C2 domain-containing protein; similar to calcium-dependent protein kinase (Dunaliella tertiolecta) GI:6644464; [ ortholog of At4g34150,]
up	Unigene35588	Potri.012G107100.1	2.7724	21.6168	2.96295	0.000135752	protein MEI2-like 4-like [Vitis vinifera]
up	CL10961.Contig1	Potri.008G099900.1	6.0958	47.2301	2.95382	1.77165e-08	1-cys peroxiredoxin [Populus trichocarpa]
up	CL6062.Contig1	Potri.006G105500.1	17.6647	136.595	2.95097	1.01242e-21
up	CL8424.Contig2	Potri.003G082100.1	3.7488	28.8512	2.94413	1.10014e-05	anthranilate N-benzoyltransferase protein 2-like [Glycine max]
up	CL6448.Contig3	Potri.013G131200.2	9.2871	71.0571	2.93568	5.52899e-12	metallothionein 1b [Populus trichocarpa x Populus deltoides]
up	Unigene8733		5.9195	45.2378	2.93398	3.85886e-08
up	CL6033.Contig1		5.175	39.2882	2.92447	3.12247e-07
up	Unigene35686		2.9682	22.5217	2.92366	0.000107532
up	Unigene32837	Potri.018G086500.1	11.5488	87.2325	2.91712	2.63868e-14
up	Unigene33873	Potri.001G268400.1	2.9281	22.0746	2.91435	0.000128616
up	CL13060.Contig1	Potri.003G082100.1	7.6675	57.7616	2.91328	5.90296e-10	HXXXD-type acyl-transferase-like protein [Arabidopsis thaliana]
up	Unigene31864	Potri.012G107900.1	3.7276	27.9887	2.90853	1.64785e-05	predicted protein [Populus trichocarpa]
up	CL12638.Contig1	Potri.002G140300.1	9.1935	68.9365	2.90658	1.39012e-11	similar to senescence-associated protein-related; similar to senescence-associated protein SAG102 (GI:22331931) (Arabidopsis thaliana); [ co-ortholog (2of2) of At2g44670, ]
up	CL10425.Contig3	Potri.014G170400.1	79.2901	593.363	2.9037	1.95518e-87	similar to putative RING zinc finger protein (At2g04240) mRNA; zinc finger (C3HC4-type RING finger) family protein; similar to C3HC4 type (RING finger); zinc finger (C3HC4-type RING finger) family protein; [ ortholog of At2g04240,]
up	CL8248.Contig2	Potri.002G098800.1	53.1304	391.373	2.88093	6.38056e-58	predicted protein [Populus trichocarpa]
up	Unigene35599	Potri.006G199500.1	10.1809	74.8868	2.87885	2.29051e-12	ABC transporter family protein; ABC transporter family protein; [ co-ortholog (2of2) of At5g06530, ]
up	Unigene9709		12.65	93.0311	2.87858	5.32136e-15
up	Unigene39175	Potri.T113700.1	2.894	21.111	2.86686	0.000200693	Receptor-like protein kinase [Medicago truncatula]
up	CL12361.Contig1	Potri.004G114300.2	3.4909	25.2078	2.8522	5.03835e-05
up	CL10207.Contig1	Potri.001G043100.1	6.4332	46.3342	2.84847	3.95408e-08	similar to DNAJ heat shock N-terminal domain-containing protein; similar to SP|Q05646|Chaperone protein dnaJ Erysipelothrix rhusiopathiae ; similar to SP|P45555 Chaperone protein dnaJ (HSP40) Staphylococcus aureus; similar to J8 mRNA; similar to nuclear g
up	Unigene151	Potri.016G105000.2	7.2272	51.6031	2.83595	7.22641e-09
up	CL11956.Contig3	Potri.010G149600.1	6.4223	45.739	2.83226	5.21532e-08	unknown [Populus trichocarpa]
up	Unigene4511	Potri.015G070700.1	11.3472	80.2591	2.82233	6.02195e-13	similar to expressed protein in Arabidopsis thaliana; [ co-ortholog (1of2) of At3g48180, ]
up	Unigene15891	Potri.004G134700.2	4.183	28.9788	2.79239	1.66344e-05	predicted protein [Populus trichocarpa]
up	Unigene44528	Potri.009G004100.1	3.9137	26.7548	2.77319	3.7155e-05	pheophorbide A oxygenase 1 [Nicotiana tabacum]
up	CL4332.Contig2	Potri.016G006700.3	5.2108	35.5411	2.76991	2.02219e-06	similar to heavy-metal-associated domain-containing protein; [ ortholog of At1g51090,]
up	CL11976.Contig2	Potri.006G052800.7	7.865	53.4826	2.76555	5.7399e-09
up	Unigene35009	Potri.001G295500.1	26.5182	179.892	2.76207	1.32659e-26	C2H2L domain class transcription factor [Malus x domestica]
up	CL2334.Contig2	Potri.007G083400.1	3.1359	21.2389	2.75976	0.000245663	similar to expansin-like protein. [ORG:Quercus robur]; [ co-ortholog (1of2) of CAE12163, At3g45960, At3g45970, At4g38400, ]
up	CL5244.Contig3	Potri.015G144600.1	7.3174	49.5571	2.75969	2.13175e-08
up	CL3497.Contig5	Potri.012G107100.1	3.006	20.3217	2.7571	0.000336919	protein MEI2-like 4-like [Vitis vinifera]
up	CL13623.Contig1	Potri.001G296500.1	2.8028	18.9026	2.75364	0.000548857	similar to putative leucine-rich repeat protein. [ORG:Populus deltoides x Populus maximowiczii]; [ co-ortholog (2of3) of CAG27615, AAK19053, ]
up	Unigene5447		3.8689	25.9637	2.7465	5.22691e-05
up	CL7066.Contig8	Potri.014G010900.1	2.7532	18.4107	2.74136	0.000665307	cc-nbs-lrr resistance protein [Populus trichocarpa]
up	Unigene27253	Potri.001G453800.1	4.605	30.793	2.74133	1.07443e-05	RING-H2 finger protein ATL79 [Vitis vinifera]
up	Unigene36711	Potri.018G046500.1	23.7022	157.727	2.73434	2.51667e-23
up	CL4201.Contig1	Potri.006G020500.1	4.0679	27.0676	2.73421	3.7581e-05	Pi21 protein [Oryza sativa Indica Group]
up	Unigene9672	Potri.005G163000.1	25.8845	171.14	2.72502	4.25576e-25	predicted protein [Populus trichocarpa]
up	CL2439.Contig2	Potri.004G069000.1	6.1187	40.2627	2.71815	5.34441e-07	predicted protein [Populus trichocarpa]
up	Unigene31420	Potri.011G130800.1	3.0727	20.1977	2.71661	0.000385228	cytochrome P450 [Populus trichocarpa]
up	Unigene8695	Potri.008G006300.1	4.89	31.4698	2.68606	1.04333e-05	F-box family protein; similar to F-box ZEITLUPE/FKF/LKP/ADAGIO proteins e.g. GI:13487068 from (Arabidopsis thaliana); [ co-ortholog (2of2) of At1g51550, ]
up	Unigene2198	Potri.002G248900.1	47.7694	305.241	2.67579	9.65747e-43	protein kinase family protein; similar to protein kinase domain containing protein; [ ortholog of At4g13000]
up	CL12955.Contig5	Potri.006G260000.1	23.9266	151.981	2.6672	4.68167e-22	similar to expressed protein in Arabidopsis thaliana; [ co-ortholog (2of2) of At2g25250, ]
up	CL1867.Contig3	Potri.002G124500.1	3.1117	19.7017	2.66255	0.000513961	subtilisin-like protease preproenzyme [Nicotiana tabacum]
up	Unigene8586		15.4775	97.7904	2.65952	1.04069e-14
up	Unigene16832	Potri.016G089900.1	3.1898	20.1312	2.6579	0.000451268
up	CL5639.Contig5	Potri.002G176300.1	15.2995	96.4782	2.65672	1.61226e-14	similar to homeobox leucine zipper protein. [ORG:Prunus armeniaca]; [ co-ortholog (2of4) of AAD38144, At2g46680, At3g61890, ]
up	CL5639.Contig1	Potri.002G176300.2	6.4342	40.4128	2.65098	6.89226e-07	similar to homeobox leucine zipper protein. [ORG:Prunus armeniaca]; [ co-ortholog (2of4) of AAD38144, At2g46680, At3g61890, ]
up	Unigene44453	Potri.014G171300.3	4.3343	27.0906	2.64392	4.91934e-05	similar to heavy-metal-associated domain-containing protein; similar to strong similarity to farnesylated proteins ATFP4 (GI:4097549) and ATFP5 (GI:4097551); [ ortholog of At5g48290,At3g07600,]
up	CL13467.Contig2	Potri.004G200400.1	13.95	86.7716	2.63696	3.98625e-13	probable CCR4-associated factor 1 homolog 9-like [Vitis vinifera]
up	Unigene21166	Potri.016G101900.1	12.6239	78.3689	2.63412	5.49278e-12	similar to expressed protein in Arabidopsis thaliana; [ co-ortholog (1of2) of At2g37750, ]
up	Unigene24846	Potri.012G044300.2	18.8919	116.824	2.6285	4.22792e-17	predicted protein [Populus trichocarpa]
up	CL3218.Contig2	Potri.001G411800.1	5.0121	30.9565	2.62676	1.51873e-05	calcium-binding protein PBP1 [Vitis vinifera]
up	Unigene19097	Potri.010G041300.1	13.0266	80.2153	2.62242	3.44892e-12
up	Unigene31467	Potri.014G146100.1	6.694	41.1685	2.6206	6.25711e-07	similar to brassinosteroid-regulated protein. [ORG:Glycine max]; [ co-ortholog (2of2) of AAA81350, At3g23730, T07678, P35694, At4g14130, ]
up	Unigene19506	Potri.016G128800.1	3.3512	20.5245	2.6146	0.00044042
up	Unigene5393	Potri.001G348900.3	3.6727	22.3919	2.60806	0.000245811	similar to carbonic anhydrase isoform 1. [ORG:Pyrus pyrifolia]; [ ortholog of At3g01500,S10200,1EKJ_H,AAC49785,1EKJ_C,At5g14740,AAF78507,1EKJ_G,AAD27876,1EKJ_B,AAA33652,CAA36792,1710354A,T09793,1EKJ_A,P17067,T09797,AAB65822,1EKJ_D,1EKJ_E,]
up	Unigene15846		3.8572	23.4945	2.6067	0.000173463
up	CL11880.Contig2	Potri.002G050800.4	13.3696	81.3502	2.60519	2.84915e-12
up	CL7590.Contig1	Potri.003G193200.1	3.3372	20.0949	2.59012	0.000536467
up	Unigene30674	Potri.010G041300.2	17.3814	104.559	2.5887	2.91207e-15	uncharacterized protein [Arabidopsis thaliana]
up	CL856.Contig2	Potri.008G137700.1	17.2406	103.553	2.58649	4.05287e-15	U-box domain-containing protein 21-like [Vitis vinifera]
up	Unigene25823	Potri.T094800.4	13.4746	80.803	2.58417	4.08634e-12	leucine rich repeat family protein with ABC domain [Populus trichocarpa]
up	Unigene1932	Potri.006G069500.2	5.2532	31.4559	2.58206	1.52718e-05	SPX domain-containing protein 1 [Arabidopsis thaliana]
up	CL12787.Contig2	Potri.001G024900.1	6.0295	35.7513	2.56789	4.26181e-06	similar to ANNEXIN 4; [ ortholog of At2g38750,]
up	Unigene8374	Potri.001G245200.1	3.3902	19.9972	2.56036	0.000594746
up	Unigene50880		4.0918	24.1042	2.55848	0.000164021
up	CL6067.Contig2	Potri.002G050800.2	6.8077	39.437	2.53431	1.60112e-06
up	Unigene23440	Potri.003G052800.1	9.7656	55.887	2.51673	1.25448e-08	similar to dynein light chain; putative; similar to SP|O02414|Dynein light chain LC6 ; similar to flagellar outer arm {Anthocidaris crassispina}; [ ortholog of At3g16120,At1g52250,]
up	Unigene16236	Potri.017G131900.1	5.0362	28.7177	2.51153	4.57929e-05	Centromere protein V [Medicago truncatula]
up	CL14065.Contig1	Potri.018G078800.1	5.3206	30.1125	2.5007	3.1148e-05	predicted protein [Populus trichocarpa]
up	CL13008.Contig1	Potri.002G122800.1	6.0227	33.7804	2.4877	1.08391e-05
up	Unigene25446	Potri.006G236700.1	13.1254	73.1128	2.47776	1.04933e-10
up	Unigene39448		4.5836	25.5213	2.47715	0.000135623
up	Unigene9596	Potri.001G397200.1	7.5357	41.8567	2.47365	1.04227e-06
up	Unigene12682	Potri.001G348900.14	10.4851	58.0687	2.46942	9.08384e-09	similar to carbonic anhydrase isoform 1. [ORG:Pyrus pyrifolia]; [ ortholog of At3g01500,S10200,1EKJ_H,AAC49785,1EKJ_C,At5g14740,AAF78507,1EKJ_G,AAD27876,1EKJ_B,AAA33652,CAA36792,1710354A,T09793,1EKJ_A,P17067,T09797,AAB65822,1EKJ_D,1EKJ_E,]
up	CL1088.Contig5	Potri.001G464300.1	3.7695	20.8051	2.46449	0.000589319	similar to ethylene-responsive nuclear protein; similar to ethylene-regulated nuclear protein (ERT2); similar to ethylene-regulated nuclear protein (Arabidopsis thaliana) gi|2765442|emb|CAA75349|; [ ortholog of At4g20880,]
up	CL4175.Contig1	Potri.009G131900.2	12.2768	67.6494	2.46214	5.87671e-10	ARM repeat containing protein [Populus trichocarpa]
up	CL3028.Contig2	Potri.015G035000.1	14.8403	81.5023	2.45732	1.10932e-11
up	Unigene31336	Potri.014G170400.5	124.727	680.383	2.44757	2.16079e-85	similar to putative RING zinc finger protein (At2g04240) mRNA; zinc finger (C3HC4-type RING finger) family protein; similar to C3HC4 type (RING finger); zinc finger (C3HC4-type RING finger) family protein; [ ortholog of At2g04240,]
up	CL2359.Contig28	Potri.006G199500.1	11.4004	61.3642	2.42831	4.70532e-09	ABC transporter family protein; ABC transporter family protein; [ co-ortholog (2of2) of At5g06530, ]
up	CL1268.Contig3	Potri.013G011200.1	14.334	76.7205	2.42017	6.23783e-11	drought-responsive family protein; similar to non-consensus AT donor splice site at exon 3; similar to AC acceptor splice site at exon 4; similar to drought-induced mRNA; similar to Di19 (Arabidopsis thaliana) gi|469110|emb|CAA55321; [ co-ortholog (1of2)
up	CL11030.Contig2	Potri.017G155200.1	4.4933	23.9118	2.41188	0.000268967	similar to expressed protein in Arabidopsis thaliana; similar to expressed protein in Arabidopsis thaliana; [ ortholog of At1g73210,At1g17830,]
up	CL3546.Contig5	Potri.019G108000.1	7.556	38.8679	2.36288	4.31585e-06	ankyrin repeat-containing protein At2g01680-like [Vitis vinifera]
up	Unigene15707	Potri.010G150400.1	7.8126	40.0633	2.35841	3.14651e-06	similar to galactinol synthase. [ORG:Cucumis sativus]; [ co-ortholog (2of2) of AAO84915, AAF64307, AAQ74885, ]
up	Unigene11917	Potri.009G098500.1	8.1589	41.7914	2.35676	1.94825e-06	leucine-rich repeat family protein [Citrus trifoliata]
up	CL9597.Contig1	Potri.008G029600.1	16.8036	85.5869	2.34862	1.06404e-11
up	Unigene9159		6.7189	34.2046	2.34789	1.73473e-05
up	CL8778.Contig2	Potri.012G077300.1	22.3004	113.382	2.34605	5.31198e-15	similar to expressed protein in Arabidopsis thaliana; [ co-ortholog (1of2) of At5g62900, At5g67620, At5g50090, ]
up	CL3913.Contig2	Potri.001G109800.2	4.2436	21.5103	2.34167	0.000667921	f-box family protein [Populus trichocarpa]
up	CL6059.Contig2	Potri.002G231900.1	6.7175	33.9351	2.33678	1.96529e-05	similar to Putative pirin-like protein At3g59260.; [ co-ortholog (2of2) of At3g59260, At2g43120, At3g59220, ]
up	CL9541.Contig3	Potri.005G239100.3	9.649	48.4229	2.32724	3.6165e-07	similar to GAST-like gene product. [ORG:Fragaria x ananassa]; [ co-ortholog (2of2) of At2g18420, At1g75750, CAD35171, AAB97006, ]
up	Unigene28800	Potri.006G019900.1	4.6849	23.5087	2.3271	0.000392421
up	Unigene31712	Potri.005G096200.1	23.264	115.97	2.31758	3.94723e-15
up	CL10425.Contig1	Potri.014G170400.1	9.3533	46.5515	2.31528	6.52311e-07	similar to putative RING zinc finger protein (At2g04240) mRNA; zinc finger (C3HC4-type RING finger) family protein; similar to C3HC4 type (RING finger); zinc finger (C3HC4-type RING finger) family protein; [ ortholog of At2g04240,]
up	Unigene31175		6.595	32.7298	2.31116	3.07825e-05
up	CL451.Contig11	Potri.T041300.3	6.4322	31.84	2.30746	4.00821e-05	LOW QUALITY PROTEIN: protein BRASSINOSTEROID INSENSITIVE 1-like [Glycine max]
up	CL9546.Contig1	Potri.001G149400.1	7.1402	35.1357	2.2989	1.66473e-05	MORN repeat-containing protein 1-like [Vitis vinifera]
up	CL6725.Contig2	Potri.014G146100.1	9.3252	45.8316	2.29714	8.85471e-07	similar to brassinosteroid-regulated protein. [ORG:Glycine max]; [ co-ortholog (2of2) of AAA81350, At3g23730, T07678, P35694, At4g14130, ]
up	CL11880.Contig1	Potri.005G211500.2	49.5395	243.017	2.2944	1.14931e-29	similar to putative senescence-associated protein SAG102. [ORG:Malus x domestica]; [ co-ortholog (2of2) of AAQ54554, ]
up	CL11880.Contig3	Potri.002G050800.4	30.8879	151.231	2.29164	4.76903e-19
up	CL9439.Contig2	Potri.009G092300.1	6.8422	33.2207	2.27955	3.07916e-05	similar to ARABINOGALACTAN PROTEIN 9; [ co-ortholog (1of2) of At2g14890, ]
up	CL13186.Contig2	Potri.005G107300.1	7.0075	33.6402	2.26321	2.94971e-05	ganglioside-induced differentiation-associated protein 2
up	Unigene28942	Potri.019G116600.1	38.5027	183.987	2.25657	1.78197e-22
up	Unigene23304	Potri.010G141400.1	14.6078	69.7635	2.25573	1.91658e-09	similar to beta-D-xylosidase. [ORG:Prunus persica]; [ co-ortholog (2of2) of AAS17751, AAM00218, At5g49360, ]
up	CL3833.Contig1	Potri.015G074200.1	5.8899	28.0382	2.25108	0.000143287	armadillo/beta-catenin repeat family protein; similar to U-box domain-containing protein; [ ortholog of At1g60190,At1g10560,]
up	CL1245.Contig2	Potri.015G002400.2	5.1106	24.3043	2.24965	0.000401715
up	CL14038.Contig3	Potri.017G051100.1	10.6564	50.6625	2.2492	3.24007e-07	similar to major latex protein homologue. [ORG:Glycine max]; [ co-ortholog (2of2) of CAB96767, CAB96766, CAB96758, CAB96762, CAB96763, CAB96764, CAB53544, CAB96759, CAB96760, ]
up	Unigene12383	Potri.005G139300.1	6.7822	32.2403	2.24904	4.59386e-05	mitogen-activated protein kinase kinase kinase 3-like [Glycine max]
up	CL11590.Contig1	Potri.014G123400.1	26.3827	124.706	2.24086	1.25372e-15	similar to expressed protein in Arabidopsis thaliana; [ co-ortholog (2of2) of At4g02170, At5g38700, ]
up	CL14447.Contig4	Potri.016G011200.1	9.8788	46.6822	2.24046	9.90027e-07
up	CL5160.Contig2	Potri.007G008500.5	49.9931	236.075	2.23944	3.73999e-28	similar to xyloglucan endotransglycosylase hydrolase 2. [ORG:Medicago truncatula]; [ ortholog of AAR27063,AAU89382,At4g37800,]
up	Unigene27589		5.9792	28.2022	2.23778	0.000144063
up	Unigene28182	Potri.001G079800.1	7.323	34.2975	2.2276	2.89989e-05	ethylene-responsive element-binding family protein; similar to ethylene responsive element binding factor 5 (AtERF5) (Swiss-Prot:O80341) (Arabidopsis thaliana); [ co-ortholog (1of2) of At5g51190, At5g61600, ]
up	CL9074.Contig3	Potri.005G244700.1	4.9164	22.9152	2.22063	0.000645524
up	Unigene17546	Potri.006G071200.1	24.3657	113.279	2.21696	3.4932e-14	similar to xyloglucan endo-1; similar to 4-beta-D-glucanase (EC 3.2.1.-) - adzuki bean. [ORG:Vigna angularis]; [ co-ortholog (15of15) of AAR27065, BAA03922, BAC03237, AAN07898, AAN03485, Q41638, BAA03925, A49539, Q39857, B49539, ]
up	Unigene27199	Potri.014G122000.1	14.621	67.3815	2.20431	5.66583e-09	universal stress protein (USP) family protein; similar to ER6 protein (Lycopersicon esculentum) GI:5669654; [ co-ortholog (2of2) of At3g62550, ]
up	CL14565.Contig1	Potri.008G186000.1	15.1834	69.6208	2.19702	3.39259e-09	glycosyl transferase family 17 protein; [ ortholog of At3g26445,At1g12990,]
up	CL5894.Contig1	Potri.002G063700.3	6.9827	31.9499	2.19395	6.29659e-05
up	Unigene25247	Potri.001G268500.1	62.6928	285.462	2.18693	7.40746e-33	uncharacterized protein LOC100256779 [Vitis vinifera]
up	CL7873.Contig2	Potri.004G059900.1	5.6719	25.7983	2.18537	0.000333605	similar to expressed protein in Arabidopsis thaliana; [ co-ortholog (1of2) of At2g42760, ]
up	CL7721.Contig1	Potri.004G188900.1	5.5423	25.2035	2.18507	0.000391388	splicing factor U2af small subunit A-like [Glycine max]
up	Unigene13560	Potri.011G150800.1	15.3436	69.7629	2.18482	3.65916e-09	E3 ubiquitin-protein ligase RHA1B-like [Brachypodium distachyon]
up	Unigene21327	Potri.006G236700.1	13.8719	62.9445	2.18191	2.15566e-08
up	CL5152.Contig3	Potri.004G081300.2	6.0712	27.2466	2.16602	0.000243938	sucrose synthase 5 [Populus trichocarpa]
up	Unigene25191	Potri.019G125000.3	5.6859	25.5138	2.16582	0.000385552	similar to Xyloglucan endotransglucosylase/hydrolase protein 9 precursor (EC 2.4.1.207) (At-XTH9) (XTH-9).; [ co-ortholog (1of2) of At4g03210, ]
up	CL1088.Contig6	Potri.001G464300.1	6.0147	26.9403	2.1632	0.00026722	similar to ethylene-responsive nuclear protein; similar to ethylene-regulated nuclear protein (ERT2); similar to ethylene-regulated nuclear protein (Arabidopsis thaliana) gi|2765442|emb|CAA75349|; [ ortholog of At4g20880,]
up	CL4707.Contig2	Potri.013G147700.1	5.6847	25.4403	2.16196	0.000398495	similar to wound-responsive protein-related; similar to wound-induced protein - tomato (fragment); similar to PIR2:S19773; [ co-ortholog (2of2) of At4g28240, ]
up	CL13351.Contig1	Potri.006G204300.1	17.4027	77.7828	2.16014	6.06131e-10	similar to syringolide-induced protein B13-1-9. [ORG:Glycine max]; [ co-ortholog (2of2) of At2g35980, BAB86894, ]
up	Unigene50198	Potri.003G198900.1	11.9959	53.3879	2.15397	3.07233e-07	nbs-lrr resistance protein [Populus trichocarpa]
up	CL8774.Contig1	Potri.006G071200.1	12.6748	56.1545	2.14744	1.59858e-07	similar to xyloglucan endo-1; similar to 4-beta-D-glucanase (EC 3.2.1.-) - adzuki bean. [ORG:Vigna angularis]; [ co-ortholog (15of15) of AAR27065, BAA03922, BAC03237, AAN07898, AAN03485, Q41638, BAA03925, A49539, Q39857, B49539, ]
up	Unigene23388	Potri.007G051600.1	26.0173	113.941	2.13074	1.0696e-13	lysine-rich arabinogalactan protein 17 [Vitis vinifera]
up	Unigene7737	Potri.005G139000.1	8.1584	35.7156	2.1302	3.17739e-05	predicted protein [Populus trichocarpa]
up	Unigene6434		6.6222	28.79	2.12019	0.000195183
up	Unigene20453	Potri.006G053800.2	5.8113	25.1751	2.11506	0.000504032	zinc finger (CCCH-type) family protein; [ co-ortholog (2of3) of At2g41900, ]
up	Unigene29085		22.4425	96.5728	2.10538	1.08255e-11
up	CL9486.Contig1	Potri.005G028000.1	11.2792	48.4621	2.10319	1.50422e-06	hydroxycinnamoyl CoA shikimate/quinate hydroxycinnamoyltransferase [Populus trichocarpa]
up	Unigene35405		11.9585	51.1924	2.09789	7.92938e-07
up	Unigene30146	Potri.005G071900.3	38.2684	162.794	2.08882	1.60593e-18
up	Unigene276	Potri.018G072100.1	73.9177	313.185	2.08303	5.01138e-34	protein rotundifolia like 12 [Arabidopsis thaliana]
up	CL837.Contig1	Potri.012G143600.1	12.0982	51.1814	2.08083	8.96338e-07	short-chain dehydrogenase TIC 32, chloroplastic-like [Vitis vinifera]
up	Unigene36161	Potri.018G120400.1	36.8322	155.714	2.07986	1.05855e-17	serine-rich protein-like protein [Arabidopsis thaliana]
up	CL12955.Contig3	Potri.006G260000.1	15.9328	67.2416	2.07735	1.84474e-08	similar to expressed protein in Arabidopsis thaliana; [ co-ortholog (2of2) of At2g25250, ]
up	CL9386.Contig1	Potri.004G141200.1	20.4755	86.3226	2.07584	1.86952e-10	AP2/ERF domain-containing transcription factor [Populus trichocarpa]
up	Unigene32388	Potri.018G079200.1	8.6957	36.428	2.06667	3.6527e-05
up	CL12451.Contig1	Potri.001G311700.1	9.8615	40.8424	2.05019	1.35616e-05	similar to phosphate-responsive protein; putative; similar to phi-1 (phosphate-induced gene) (Nicotiana tabacum) GI:3759184; similar to putative phi-1 protein (At5g64260) mRNA; [ ortholog of At5g64260,At5g09440,]
up	CL2317.Contig6	Potri.T094500.1	18.4328	76.2031	2.04757	2.87644e-09	leucine rich repeat family protein with ABC domain [Populus trichocarpa]
up	Unigene29157	Potri.019G116600.1	11.2004	46.2095	2.04464	3.82844e-06
up	Unigene5017	Potri.001G397200.1	18.9549	78.0231	2.04133	1.99581e-09	AP2/ERF domain-containing transcription factor [Populus trichocarpa]
up	Unigene24615	Potri.005G239100.3	9.1033	37.4068	2.03884	3.3222e-05	similar to GAST-like gene product. [ORG:Fragaria x ananassa]
up	Unigene27855	Potri.T092600.1	8.1852	33.4864	2.03249	8.87649e-05	similar to putative disease resistance gene analog NBS-LRR. [ORG:Malus prunifolia]; [ co-ortholog (56of69) of AAF72913, AAQ73293, AAF72925, AAF72915, AAF72910, AAF72914, AAF72912, AAL99047, AAF72911, AAM77267, AAF72924, ]
up	CL2511.Contig1	Potri.003G015200.1	6.8152	27.018	1.98709	0.000514135	similar to ferredoxin I. [ORG:Arachis hypogaea]; [ co-ortholog (2of4) of 1503271A, P09911, AAA33665, ]
up	CL14351.Contig2	Potri.018G014600.2	18.4983	72.2548	1.9657	1.67236e-08	similar to nucleoid DNA-binding protein. [ORG:Malus x domestica]; [ co-ortholog (9of9) of AAQ54564, ]
up	CL12050.Contig2	Potri.005G100700.1	18.6093	72.2391	1.95676	1.83776e-08	disease resistance response protein 206-like [Vitis vinifera]
up	Unigene13543	Potri.002G056400.1	11.139	43.1315	1.95312	1.40701e-05	predicted protein [Populus trichocarpa]
up	Unigene19390	Potri.008G135200.1	11.3302	43.7578	1.94937	1.24792e-05	similar to FLAVIN-BINDING KELCH DOMAIN F BOX PROTEIN; [ co-ortholog (2of2) of At1g68050, At5g23410, ]
up	CL5123.Contig3	Potri.001G455800.1	8.7913	33.9523	1.94936	0.00011884	subtilisin-like protease-like [Vitis vinifera]
up	CL29.Contig4	Potri.018G095200.1	33.6665	129.968	1.94877	5.14162e-14	similar to xyloglucan endo-1; similar to 4-beta-D-glucanase (EC 3.2.1.-) - adzuki bean. [ORG:Vigna angularis]; [ co-ortholog (13of15) of AAR27065, BAA03922, BAC03237, AAN07898, AAN03485, Q41638, BAA03925, A49539, Q39857, B49539, ]
up	CL4591.Contig2	Potri.005G168600.3	9.8957	38.1994	1.94868	4.47949e-05	uncharacterized WD repeat-containing protein C2A9.03 [Vitis vinifera]
up	CL4762.Contig1	Potri.001G397200.1	52.7684	203.641	1.94828	4.42586e-21	AP2/ERF domain-containing transcription factor [Populus trichocarpa]
up	Unigene30924	Potri.005G206900.1	45.8683	175.888	1.93908	2.52151e-18	predicted protein [Populus trichocarpa]
up	CL4992.Contig5	Potri.009G101200.1	11.0126	42.0495	1.93293	2.03741e-05	abscisic acid responsive elements-binding protein 2 [Populus trichocarpa]
up	Unigene153	Potri.002G026200.1	21.5388	82.1038	1.93051	2.69591e-09	predicted protein [Populus trichocarpa]
up	Unigene28852	Potri.001G107800.2	188.621	715.96	1.92439	7.96484e-69	similar to protein P21. [ORG:Glycine max]; [ co-ortholog (6of7) of PC1121, AAB23170, 1906370A, CAC22342, AAF13707, CAA09229, CAB36911, CAE54084, A33176, P25096, ]
up	Unigene30060		12.0396	45.4055	1.91508	1.07126e-05
up	CL3270.Contig4	Potri.014G096200.1	14.769	55.6041	1.91262	1.12863e-06	WRKY transcription factor 6 [(Populus tomentosa x P. bolleana) x P. tomentosa]
up	Unigene10978	Potri.005G139000.1	9.4052	35.3801	1.91141	0.000103865
up	CL5587.Contig2	Potri.010G129200.1	50.1351	187.258	1.90114	5.59826e-19	similar to DNA-binding protein RAV2 (RAV2); similar to AP2 domain-containing protein RAP2.8; similar to RAV2 GI:3868859 from (Arabidopsis thaliana); similar to AP2 domain containing protein RAP2.8 (Arabidopsis thaliana) GI:2281641; similar to mRNA for R;
up	Unigene31153	Potri.001G186700.1	10.6794	39.7871	1.89747	4.17852e-05	similar to Aquaporin TIP2.1 (Tonoplast intrinsic protein 2.1) (Delta-tonoplast intrinsic protein) (Delta-TIP).; [ co-ortholog (1of3) of At3g16240, At1g52180, ]
up	Unigene8986	Potri.002G127100.3	20.6894	76.9975	1.89592	1.21873e-08
up	CL3528.Contig3	Potri.007G112600.1	9.3121	34.2287	1.87803	0.000159319	root phototropism protein 3 [Vitis vinifera]
up	CL10525.Contig2	Potri.009G086900.1	13.2099	48.3687	1.87245	7.44948e-06
up	Unigene17277	Potri.001G148600.2	11.2892	41.1987	1.86766	3.6533e-05
up	Unigene18453	Potri.012G134100.1	114.911	418.951	1.86626	1.51504e-39	AP2/ERF domain-containing transcription factor [Populus trichocarpa]
up	Unigene19834	Potri.018G120400.1	17.913	64.8775	1.85671	2.44924e-07
up	Unigene36496	Potri.014G034800.1	9.6773	34.8178	1.84715	0.00016395	predicted protein [Populus trichocarpa]
up	CL5716.Contig2	Potri.003G113600.1	10.7981	38.8078	1.84557	6.98272e-05	21 kDa protein-like [Vitis vinifera]
up	CL10513.Contig1	Potri.001G066400.1	167.884	601.943	1.84216	3.64119e-55	similar to gene GA protein - garden pea. [ORG:Pisum sativum]; [ co-ortholog (1of2) of At3g26740, T10182, T06776, CAA46272, BAA06153, ]
up	CL9624.Contig1	Potri.011G081000.1	87.8349	314.797	1.84156	1.15827e-29	CBL-interacting serine/threonine-protein kinase 23-like [Glycine max]
up	CL6915.Contig1	Potri.009G139600.1	12.706	45.3059	1.83419	1.86778e-05	similar to geranylgeranyl pyrophosphate synthase. [ORG:Malus x domestica]; [ co-ortholog (2of2) of AAQ54505, ]
up	Unigene22787	Potri.019G114600.3	10.5795	37.658	1.83168	9.66661e-05	nbs-lrr resistance protein [Populus trichocarpa]
up	Unigene5686	Potri.011G052900.1	12.1748	43.1122	1.8242	3.17195e-05
up	Unigene796	Potri.017G136000.1	21.2788	75.3299	1.82381	3.81603e-08	1-aminocyclopropane-1-carboxylate oxidase homolog 1-like [Vitis vinifera]
up	CL5716.Contig1	Potri.001G119300.1	9.5595	33.824	1.82304	0.000229683	invertase/pectin methylesterase inhibitor family protein; similar to low similarity to extensin (Volvox carteri) GI:21992; [ co-ortholog (2of2) of At1g62760, ]
up	Unigene24386		12.2373	43.226	1.82061	3.1682e-05
up	CL4442.Contig5	Potri.013G153400.2	16.5844	58.3193	1.81415	1.41964e-06	similar to SP8 binding protein homolog - cucumber. [ORG:Cucumis sativus]; [ co-ortholog (5of9) of JC6203, AAC37515, ]
up	CL13298.Contig2	Potri.001G079800.1	21.7275	76.0772	1.80794	3.89324e-08	ethylene-responsive element-binding family protein; similar to ethylene responsive element binding factor 5 (AtERF5) (Swiss-Prot:O80341) (Arabidopsis thaliana); [ co-ortholog (1of2) of At5g51190, At5g61600, ]
up	Unigene16950	Potri.001G392600.2	11.9226	41.5612	1.80154	5.06257e-05
up	Unigene28057	Potri.001G154200.2	22.5178	78.4654	1.80099	2.58483e-08	similar to Ethylene responsive element binding factor 5 (AtERF5).; [ co-ortholog (1of2) of At5g47230, At4g17490, ]
up	Unigene5737	Potri.002G015900.4	53.4195	185.962	1.79957	1.06552e-17	Hop-interacting protein THI120 [Solanum lycopersicum]
up	CL14490.Contig2	Potri.001G310400.1	312.866	1088.44	1.79865	2.35755e-95	uncharacterized protein LOC100266097 [Vitis vinifera]
up	CL10536.Contig2	Potri.010G198100.3	28.5902	99.1714	1.7944	4.25502e-10	predicted protein [Populus trichocarpa]
up	CL1779.Contig1	Potri.T177600.1	22.3001	77.3481	1.79432	3.49756e-08	predicted protein [Populus trichocarpa]
up	Unigene7347	Potri.006G050800.1	23.9055	82.8401	1.79299	1.16885e-08	similar to expressed protein in Arabidopsis thaliana; [ co-ortholog (2of2) of At3g57450, ]
up	CL682.Contig1		12.0688	41.7242	1.7896	5.26938e-05
up	Unigene4626	Potri.017G012100.1	12.5219	43.2615	1.78863	3.85974e-05	similar to Mannose/glucose-specific lectin. [ORG:Parkia platycephala]; [ co-ortholog (2of2) of P83304, ]
up	Unigene25489		93.9028	324.325	1.7882	1.90405e-29	predicted protein [Populus trichocarpa]
up	Unigene12156	Potri.006G204300.1	12.9979	44.8291	1.78616	2.84052e-05	similar to syringolide-induced protein B13-1-9. [ORG:Glycine max]; [ co-ortholog (2of2) of At2g35980, BAB86894, ]
up	Unigene36151	Potri.005G246100.1	12.6563	43.6383	1.78574	3.63875e-05	similar to Plastocyanin. [ORG:Cucurbita pepo]; [ co-ortholog (1of2) of 0911298A, P00292, CUDM, At1g20340, 3PCY, ]
up	CL11622.Contig5	Potri.016G021700.1	10.2398	35.2415	1.78309	0.000209513	glycosyltransferase [Nicotiana tabacum]
up	CL14253.Contig1	Potri.016G108800.1	36.0086	123.861	1.78231	3.69999e-12
up	CL6703.Contig2	Potri.015G094700.1	12.8031	43.9287	1.77867	3.58964e-05	similar to CBS domain-containing protein; similar to low similarity to SP|Q9UGI9 5\'-AMP-activated protein kinase; similar to gamma-3 subunit (AMPK gamma-3 chain) (AMPK gamma3) {Homo sapiens}; [ co-ortholog (1of3) of At3g48530, ]
up	Unigene6125	Potri.015G138100.1	28.6363	98.1008	1.77642	6.81314e-10	similar to small nuclear ribonucleoprotein-related; similar to snRNP-related; similar to snRNP-associated polypeptide N (Rattus norvegicus) GP|206694|gb|AAA42059|; [ ortholog of At4g18372,]
up	Unigene34864		23.0098	78.5723	1.77177	3.53145e-08
up	CL3903.Contig3	Potri.004G226300.1	18.6341	63.5557	1.77008	7.23193e-07	similar to Probable elongation factor 1-gamma 1 (EF-1-gamma) (eEF-1B gamma).; [ co-ortholog (1of2) of At1g57720, At1g09640, ]
up	Unigene36210	Potri.013G054000.1	30.6147	104.259	1.76787	2.27904e-10	NAC domain protein NAC5 [Gossypium hirsutum]
up	Unigene23130	Potri.012G044300.2	14.4354	49.0562	1.76482	1.39344e-05	nudix hydrolase 4 [Glycine max]
up	CL7160.Contig2	Potri.011G051600.1	14.6013	49.5102	1.76163	1.30172e-05	predicted protein [Populus trichocarpa]
up	Unigene5517	Potri.T030300.1	14.066	47.5892	1.75842	1.96053e-05
up	CL7460.Contig2	Potri.005G036800.1	52.1809	176.48	1.75791	2.03513e-16	RING finger family protein [Medicago truncatula]
up	CL8948.Contig1	Potri.006G038900.1	17.5413	59.2027	1.75491	1.9779e-06
up	Unigene2053	Potri.018G089500.1	15.2382	51.2284	1.74925	1.01239e-05
up	CL8226.Contig1	Potri.008G074600.6	68.9021	230.805	1.74405	8.59809e-21	similar to poly(A)-binding protein C-terminal interacting protein 6. [ORG:Cucumis sativus]; [ co-ortholog (2of2) of AAQ18141, ]
up	Unigene13454	Potri.010G150500.1	31.4671	105.339	1.74312	2.68857e-10	similar to pop3 peptide. [ORG:Populus balsamifera subsp. trichocarpa x Populus deltoides]; [ co-ortholog (1of3) of 1TR0_C, T09703, 1TR0_B, 1TR0_K, 1TR0_L, 1TR0_D, 1SI9_C, 1TR0_G, 1TR0_J, 1TR0_H, 1TR0_M, 1TR0_R, 1TR0_F, 1TR0_N, 1SI9_B, 1TR0_O, 1TR0_P, 1TR0
up	Unigene2327	Potri.010G208800.1	26.3515	88.1317	1.74178	7.74014e-09	predicted protein [Populus trichocarpa]
up	CL8713.Contig2	Potri.016G134200.1	32.837	109.484	1.73732	1.3204e-10
up	CL256.Contig1	Potri.006G016200.2	34.8035	116.031	1.73721	3.74453e-11	GRAS family transcription factor [Populus trichocarpa]
up	Unigene11481	Potri.008G192600.1	14.0437	46.3886	1.72385	3.17209e-05	glycosyltransferase, CAZy family GT8 [Populus trichocarpa]
up	CL14223.Contig2	Potri.012G134200.1	27.3541	90.1351	1.72033	6.95493e-09	similar to expressed protein in Arabidopsis thaliana; [ co-ortholog (2of2) of At1g06010, ]
up	Unigene9495	Potri.010G116000.1	28.1778	92.7259	1.71841	4.34888e-09
up	Unigene20178	Potri.001G112600.1	25.006	82.0796	1.71475	3.48171e-08	predicted protein [Populus trichocarpa]
up	Unigene17844	Potri.019G000200.1	18.4644	60.3084	1.70761	2.42183e-06
up	CL12931.Contig2	Potri.019G117100.1	14.2739	46.5211	1.70451	3.53741e-05
up	CL164.Contig1	Potri.004G085000.1	18.5932	60.462	1.70125	2.4898e-06	aspartyl protease family protein; similar to CND41; similar to chloroplast nucleoid DNA binding protein (GI:2541876) (Nicotiana tabacum); [ co-ortholog (1of2) of At5g37540, At1g66180, ]
up	CL6185.Contig6	Potri.004G060900.1	17.2322	55.9189	1.69823	6.08953e-06	WRKY transcription factor 8 [(Populus tomentosa x P. bolleana) x P. tomentosa]
up	Unigene36574	Potri.018G079200.1	156.687	507.711	1.69612	3.11792e-42	predicted protein [Populus trichocarpa]
up	CL1359.Contig3	Potri.003G139300.1	27.2763	87.7639	1.68598	1.70533e-08	AP2/ERF domain-containing transcription factor [Populus trichocarpa]
up	Unigene20210	Potri.002G236200.1	80.7576	258.256	1.67713	5.40886e-22	similar to brassinosteroid-regulated protein. [ORG:Glycine max]
up	CL12991.Contig1	Potri.005G078600.1	70.7619	224.198	1.66373	4.10853e-19	similar to senescence-associated protein-related; similar to senescence-associated protein SAG102 (GI:22331931) (Arabidopsis thaliana); [ co-ortholog (1of2) of At4g39795, ]
up	Unigene24795	Potri.017G134900.1	19.0034	60.0945	1.66098	3.83282e-06	similar to Putative receptor protein kinase TMK1 precursor (EC 2.7.1.-).; [ ortholog of At1g66150,]
up	CL8527.Contig1	Potri.010G150800.1	25.4875	80.301	1.65563	9.86044e-08	similar to pop3 peptide. [ORG:Populus balsamifera subsp. trichocarpa x Populus deltoides]; [ co-ortholog (2of3) of 1TR0_C, T09703, 1TR0_B, 1TR0_K, 1TR0_L, 1TR0_D, 1SI9_C, 1TR0_G, 1TR0_J, 1TR0_H, 1TR0_M, 1TR0_R, 1TR0_F, 1TR0_N, 1SI9_B, 1TR0_O, 1TR0_P, 1TR0
up	CL11045.Contig1	Potri.001G154200.1	24.1623	75.3963	1.64174	2.82527e-07	similar to Ethylene responsive element binding factor 5 (AtERF5).; [ co-ortholog (1of2) of At5g47230, At4g17490, ]
up	CL7816.Contig1	Potri.009G006500.1	12.945	40.2449	1.63641	0.00018167	exostosin family protein; similar to 1 transmembrane domain containing protein; similar to pectin-glucuronyltransferase (GI:23821292) (Nicotiana plumbaginifolia); similar to NpGUT1 homolog (GI:23821294) (Arabidopsis thaliana); [ ortholog of At2g28110,]
up	CL9386.Contig2	Potri.004G141200.1	31.4606	97.5805	1.63305	5.86348e-09	AP2/ERF domain-containing transcription factor [Populus trichocarpa]
up	Unigene25131	Potri.006G139200.1	25.6259	79.3932	1.63141	1.5487e-07	similar to senescence-associated protein-related; similar to senescence-associated protein SAG102 (GI:22331931) (Arabidopsis thaliana); [ ortholog of At5g20700,At1g74940,At1g19200,]
up	CL920.Contig1	Potri.002G200000.1	14.6429	45.2006	1.62614	7.81064e-05	similar to expressed protein in Arabidopsis thaliana; similar to putative mitochondrial carrier protein At2g47490 - Arabidopsis thaliana; similar to EMBL:AC002535; similar to expressed protein in Arabidopsis thaliana; similar to putative mitochondrial car
up	Unigene12909		13.9765	43.1172	1.62526	0.00011497
up	Unigene24530	Potri.001G230900.1	15.1986	46.8316	1.62354	5.90897e-05	predicted protein [Populus trichocarpa]
up	Unigene24140	Potri.010G010500.1	30.1326	92.7842	1.62255	1.59502e-08	RING-H2 subgroup RHE protein [Populus tremula x Populus alba]
up	CL11467.Contig1	Potri.007G014200.5	109.084	335.521	1.62097	6.67966e-27	similar to HISTONE H1-3; [ co-ortholog (2of2) of At2g18050, ]
up	Unigene170	Potri.011G147400.2	11.6034	35.4481	1.61116	0.000508567
up	CL12409.Contig1	Potri.T170700.1	14.1398	43.185	1.61077	0.000124944
up	Unigene32861	Potri.016G062700.1	17.7914	54.2736	1.60907	1.72713e-05	sigma factor sigB regulation protein rsbQ [Vitis vinifera]
up	Unigene28969	Potri.008G099100.1	16.7844	51.0365	1.60441	3.19423e-05	similar to ACT11D09.3. [ORG:Cucumis melo]; [ co-ortholog (9of13) of AAS80149, ]
up	CL12121.Contig5	Potri.011G147400.1	12.4197	37.6839	1.60132	0.000358071
up	Unigene17433	Potri.004G033300.1	13.0613	39.5653	1.59894	0.000258693
up	CL9180.Contig6	Potri.006G259400.6	30.8567	92.7615	1.58794	2.57985e-08	knox-like protein 3 [Arabidopsis lyrata]
up	Unigene16978	Potri.008G117100.1	210.348	631.444	1.58588	9.91843e-48	similar to DNA-binding protein RAV2 (RAV2); similar to AP2 domain-containing protein RAP2.8; similar to RAV2 GI:3868859 from (Arabidopsis thaliana); similar to AP2 domain containing protein RAP2.8 (Arabidopsis thaliana) GI:2281641; similar to mRNA for R;
up	CL11161.Contig1	Potri.006G143800.2	21.1029	63.1067	1.58035	4.71054e-06	protein ELF4-LIKE 4 [Vitis vinifera]
up	Unigene29994	Potri.005G259900.1	24.1494	72.0822	1.57766	1.02785e-06
up	CL5197.Contig3	Potri.016G060600.1	15.0184	44.6499	1.57193	0.00012504
up	CL11467.Contig3	Potri.007G014200.7	75.5039	224.423	1.5716	8.04714e-18	similar to HISTONE H1-3; [ co-ortholog (2of2) of At2g18050, ]
up	Unigene21634	Potri.010G043400.1	21.9818	65.2377	1.5694	3.6271e-06
up	Unigene28250	Potri.004G157800.1	14.7292	43.6714	1.56801	0.00015233
up	Unigene28748	Potri.005G086500.1	17.1498	50.2715	1.55155	5.48827e-05	similar to BRASSINOSTEROID INSENSITIVE 1 precursor (EC 2.7.1.37) (AtBRI1) (Brassinosteroid LRR receptor kinase).; [ co-ortholog (2of2) of At4g39400, ]
up	CL1697.Contig3	Potri.002G155300.1	51.1553	149.927	1.5513	3.27551e-12	similar to BON ASSOCIATION PROTEIN 1-LIKE; similar to BON ASSOCIATION PROTEIN 2; [ co-ortholog (1of2) of At2g45760, ]
up	Unigene17551	Potri.001G355100.1	21.6273	63.3067	1.5495	6.11072e-06	protein SRG1 [Vitis vinifera]
up	Unigene4979	Potri.017G150000.1	55.4722	162.356	1.54933	4.4225e-13	predicted protein [Populus trichocarpa]
up	CL8835.Contig2	Potri.008G055900.4	13.5377	39.5869	1.54804	0.000351657	glucan endo-1,3-beta-glucosidase isoform 1 [Vitis vinifera]
up	CL3028.Contig5	Potri.015G035000.1	12.6486	36.8494	1.54266	0.000582098	nudix hydrolase 4 [Glycine max]
up	Unigene4189	Potri.019G131600.1	17.4273	50.7543	1.54218	5.43455e-05	similar to ROOT PHOTOTROPISM 2; [ co-ortholog (2of2) of At2g30520, ]
up	Unigene24953	Potri.018G114800.2	805.957	2344.53	1.54053	2.00909e-165	extracellular matrix glycoprotein pherophorin-V40 [Volvox carteri f. nagariensis]
up	Unigene30778	Potri.002G025200.1	16.4115	47.5191	1.5338	0.000100013	calmodulin-binding family protein; [ co-ortholog (1of2) of At1g19870, ]
up	CL11553.Contig1	Potri.008G178000.2	13.5422	39.2096	1.53374	0.000409363	lipoxygenase family protein; similar to 13-lipoxygenase GB:CAA65269 (Solanum tuberosum); similar to gi:1654140 (Lycopersicon esculentum); [ co-ortholog (1of2) of At1g67560, ]
up	CL7358.Contig2	Potri.013G152400.1	18.9456	54.7718	1.53157	3.01029e-05	similar to Xyloglucan endotransglucosylase/hydrolase protein 9 precursor (EC 2.4.1.207) (At-XTH9) (XTH-9).; [ co-ortholog (2of2) of At4g03210, ]
up	Unigene18203	Potri.018G098000.1	17.804	51.3867	1.52919	5.40684e-05
up	CL11474.Contig1	Potri.009G014100.1	252.869	722.709	1.51503	3.8682e-51	similar to expressed protein in Arabidopsis thaliana; similar to DUF584; [ ortholog of At3g45210,At5g60680,At5g03230,]
up	CL11808.Contig2	Potri.002G165000.1	20.4738	58.4484	1.51338	1.91497e-05	similar to seed maturation protein PM22; similar to late embryogenesis abundant protein; similar to LEA protein. [ORG:Glycine max]; [ co-ortholog (2of2) of AAA61564, AAD25354, P46519, T06356, AAF64451, At2g46140, ]
up	Unigene7861	Potri.008G072300.1	78.9167	225.25	1.51313	4.84083e-17	predicted protein [Populus trichocarpa]
up	Unigene19054	Potri.003G115200.1	26.5623	75.7295	1.51148	1.166e-06
up	CL12487.Contig1	Potri.005G106400.2	19.5406	55.6048	1.50873	3.17824e-05
up	Unigene9584	Potri.003G006200.2	36.9657	104.837	1.50388	1.20116e-08
up	CL11467.Contig2	Potri.005G116600.1	32.7992	92.9332	1.50253	8.19143e-08	similar to HISTONE H1-3; [ co-ortholog (1of2) of At2g18050, ]
up	Unigene32607	Potri.019G116700.1	37.5853	106.175	1.49821	1.06146e-08
up	CL3921.Contig3	Potri.001G301900.2	21.5415	60.8283	1.49762	1.49957e-05	similar to C2 domain-containing protein; similar to calcium-dependent protein kinase (Dunaliella tertiolecta) GI:6644464; [ ortholog of At4g34150,]
up	Unigene11397	Potri.010G080100.1	16.9634	47.6951	1.49142	0.000132454	hydroxyproline-rich glycoprotein VSP-3 [Chlamydomonas incerta]
up	Unigene20100	Potri.010G123600.2	20.4145	57.3447	1.49007	2.81434e-05	similar to expressed protein in Arabidopsis thaliana; similar to unknown protein GI:6714347 from (Arabidopsis thaliana); [ ortholog of At1g25400,At1g68440,]
up	CL3761.Contig3	Potri.012G120700.1	22.7671	63.8875	1.48858	9.99197e-06
up	CL4411.Contig1	Potri.017G109800.1	14.9936	41.9757	1.48521	0.000350457
up	CL6457.Contig1		15.2245	42.5121	1.48148	0.000329157
up	CL2721.Contig1	Potri.T030300.1	44.5677	124.442	1.4814	8.04656e-10	RING-H2 subgroup RHE protein [Populus tremula x Populus alba]
up	Unigene2577	Potri.001G388900.1	271.37	757.126	1.48027	7.97311e-52	polyphenol oxidase [Populus trichocarpa]
up	Unigene24980	Potri.003G006200.2	15.5945	43.4965	1.47986	0.000283715
up	CL3761.Contig2	Potri.T089000.1	21.3459	59.2889	1.4738	2.3849e-05
up	CL6457.Contig2		16.2308	44.9642	1.47004	0.000239655
up	CL8804.Contig1	Potri.010G125100.1	24.1088	66.6838	1.46778	7.88926e-06	similar to Zinc finger protein CONSTANS-LIKE 6.; [ ortholog of At1g68520,]
up	Unigene36156	Potri.007G014200.8	1131.36	3125.55	1.46606	3.61013e-205	similar to HISTONE H1-3; [ co-ortholog (2of2) of At2g18050]
up	Unigene2069	Potri.003G172400.2	21.9192	60.5341	1.46555	2.11336e-05	similar to Uncharacterized GPI-anchored protein At1g27950 precursor.; [ co-ortholog (1of2) of At1g27950, ]
up	CL6424.Contig1	Potri.015G076400.1	56.0717	154.403	1.46135	1.21988e-11
up	CL7986.Contig4	Potri.004G163800.2	29.6565	81.6542	1.46118	8.28589e-07	predicted protein [Populus trichocarpa]
up	CL2317.Contig12	Potri.T161800.1	18.6085	51.1042	1.45748	9.94318e-05	leucine rich repeat family protein with ABC domain [Populus trichocarpa]
up	Unigene9860	Potri.008G147100.3	20.1336	55.2177	1.45553	5.30632e-05
up	Unigene30842	Potri.006G025400.5	384.414	1043.61	1.44085	3.81918e-68	similar to 2; similar to 4-dienoyl-CoA reductase-related; similar to low similarity to peroxisomal 2; similar to 4-dienoyl-CoA reductase (Homo sapiens) GI:9967554; [ ortholog of At2g07640,At1g36580,At3g12800,]
up	Unigene35914	Potri.014G095500.1	44.7923	121.173	1.43574	3.04993e-09
up	Unigene5214	Potri.001G462800.1	34.4677	92.9331	1.43095	2.22126e-07	predicted protein [Populus trichocarpa]
up	Unigene45466	Potri.009G041700.1	18.1317	48.651	1.42396	0.000188023	similar to transformer serine/arginine-rich ribonucleoprotein; putative; similar to GB:Y09506 from (Nicotiana tabacum) (Plant Mol. Biol. 35 (3); similar to 261-269 (1997)); similar to transformer serine/arginine-rich ribonucleoprotein; putative; similar t
up	CL5344.Contig3	Potri.006G228600.1	16.1251	43.1707	1.42074	0.00044434	similar to expressed protein in Arabidopsis thaliana; [ co-ortholog (2of2) of At5g11890, ]
up	CL13654.Contig3		112.176	300.11	1.41973	2.12945e-20	uncharacterized protein LOC100262760 [Vitis vinifera]
up	CL1720.Contig2	Potri.002G175400.1	21.0739	55.9253	1.40804	7.13597e-05	uncharacterized protein [Arabidopsis thaliana]
up	Unigene7110	Potri.005G259900.1	16.4477	43.6175	1.40702	0.000455405	calcium-binding protein CML37 [Vitis vinifera]
up	CL9948.Contig2	Potri.017G051700.1	22.5409	59.4325	1.39871	4.60823e-05
up	CL13963.Contig1	Potri.019G117400.1	44.0653	116.029	1.39678	1.28849e-08
up	CL4204.Contig1	Potri.007G080800.3	18.4735	48.5142	1.39295	0.000242178	similar to hypothetical protein. [ORG:Cicer arietinum]; [ ortholog of CAB61744,At5g64850,At5g09960,]
up	Unigene45591	Potri.018G144800.3	40.0955	104.999	1.38886	7.11721e-08	leucine rich repeat family protein with ABC domain [Populus trichocarpa]
up	Unigene23076	Potri.001G148600.1	62.3304	162.578	1.38312	2.31669e-11
up	CL7237.Contig2	Potri.010G199600.1	18.315	47.648	1.37939	0.000304249	similar to Protein phosphatase 2C (EC 3.1.3.16) (PP2C).; [ co-ortholog (1of2) of At3g11410, ]
up	CL13656.Contig1	Potri.002G196700.3	37.1052	96.1902	1.37427	3.09384e-07	universal stress protein (USP) family protein; similar to ER6 protein (Lycopersicon esculentum) GI:5669654; [ co-ortholog (1of2) of At3g62550, ]
up	Unigene5758	Potri.001G064600.4	19.1443	49.4788	1.3699	0.000250391	disease resistance protein [Glycine max]
up	CL14543.Contig2	Potri.001G230900.1	27.4097	70.766	1.36837	1.21028e-05
up	CL14543.Contig1	Potri.009G024300.1	75.2028	194.129	1.36816	4.27393e-13
up	Unigene17332	Potri.011G081400.1	26.3781	68.0448	1.36714	1.80324e-05
up	Unigene9604	Potri.010G150800.1	2839.47	7262.62	1.35487	0	similar to pop3 peptide. [ORG:Populus balsamifera subsp. trichocarpa x Populus deltoides]
up	Unigene11097		61.4074	156.298	1.34781	1.26665e-10	predicted protein [Populus trichocarpa]
up	CL4762.Contig2	Potri.011G115600.1	109.71	279.092	1.34704	8.68373e-18	similar to Ethylene responsive element binding factor 4 (AtERF4).; [ co-ortholog (2of2) of At3g15210, At1g53170, ]
up	Unigene22719	Potri.001G110800.1	65.0449	165.373	1.34621	3.85811e-11	AP2/ERF domain-containing transcription factor [Populus trichocarpa]
up	CL11884.Contig1	Potri.002G256900.4	18.4007	46.6575	1.34235	0.000459606	0
up	CL4707.Contig3	Potri.013G147700.1	34.621	87.7118	1.34112	1.58608e-06	similar to wound-responsive protein-related; similar to wound-induced protein - tomato (fragment); similar to PIR2:S19773; [ co-ortholog (2of2) of At4g28240, ]
up	CL12121.Contig4	Potri.011G147400.1	35.7521	90.5274	1.34033	1.09157e-06	GTL1 [Populus tremula x Populus alba]
up	Unigene13944	Potri.018G147500.1	34.8001	87.6961	1.33342	1.75933e-06	sodium transporter HKT1-like [Vitis vinifera]
up	CL8724.Contig1	Potri.016G104600.2	31.1891	77.9135	1.32083	7.70284e-06	predicted protein [Populus trichocarpa]
up	Unigene33895	Potri.008G134500.1	31.4617	78.4203	1.31763	7.47374e-06	ankyrin repeat family protein; similar to ankyrin repeat domain containing protein; [ co-ortholog (2of2) of At2g01680, ]
up	CL1272.Contig4	Potri.013G054000.1	37.5965	93.6652	1.31691	9.88776e-07	NAC domain protein, IPR003441 [Populus trichocarpa]
up	CL5006.Contig1	Potri.016G019100.1	26.0357	64.7536	1.31447	4.83536e-05
up	CL14190.Contig2	Potri.013G070900.1	19.4677	48.4101	1.31423	0.000443178	proline-rich family protein; similar to proline rich extensin domain containing protein; [ ortholog of At5g45350,At4g19200,]
up	CL13812.Contig4	Potri.004G140100.1	28.6949	71.2874	1.31285	2.04768e-05	U-box domain-containing protein 26-like [Glycine max]
up	Unigene4704	Potri.008G159500.3	87.424	216.592	1.30888	1.28111e-13	similar to expressed protein in Arabidopsis thaliana; similar to expressed protein in Arabidopsis thaliana; [ ortholog of At3g55760,]
up	CL11095.Contig2	Potri.014G018900.1	18.7498	46.3991	1.30722	0.000613551
up	CL9098.Contig2	Potri.008G066000.1	122.235	302.012	1.30495	2.58737e-18	similar to putative Hs1pro-1-like protein. [ORG:Cicer arietinum]; [ co-ortholog (1of2) of AAG44839, At2g40000, At3g55840, AAK72104, ]
up	Unigene29019	Potri.016G000600.1	171.891	424.574	1.30453	4.35003e-25	aspartic proteinase nepenthesin-2-like [Glycine max]
up	CL8049.Contig2	Potri.004G197600.1	233.448	575.452	1.3016	2.62646e-33	similar to harpin-induced protein-related; similar to HIN1-related; similar to harpin-responsive protein-related; similar to 1 transmembrane domain containing protein; similar to hin1 homolog (GI:13122296) (Arabidopsis thaliana); similar to hin1 (GI:22830
up	Unigene50800	Potri.003G041700.1	46.3262	113.988	1.29899	9.096e-08	leucine rich repeat family protein with ABC domain [Populus trichocarpa]
up	CL5419.Contig6	Potri.001G061200.1	69.0878	169.957	1.29866	6.84296e-11	no apical meristem (NAM) family protein; similar to hypothetical protein SENU5; similar to senescence up-regulated - Lycopersicon esculentum; similar to EMBL:Z75524; [ co-ortholog (1of2) of At5g13180, ]
up	CL14287.Contig1	Potri.007G113000.1	43.5871	107.142	1.29755	2.25873e-07	probable mitochondrial 2-oxoglutarate/malate carrier protein-like [Vitis vinifera]
up	Unigene1500	Potri.003G082500.1	20.9697	51.5106	1.29656	0.000334076
up	Unigene27704	Potri.008G159800.1	18.8956	46.3579	1.29476	0.000674706	similar to expressed protein in Arabidopsis thaliana; [ co-ortholog (1of2) of At4g14620, At3g22970, ]
up	CL12931.Contig1	Potri.019G117100.1	39.4243	96.3747	1.28957	1.02348e-06
up	CL1092.Contig2	Potri.017G074800.1	30.0858	72.8369	1.27559	2.50918e-05
up	Unigene4747	Potri.019G100000.1	21.4624	51.8349	1.27211	0.000388735
up	Unigene21526	Potri.010G125300.1	37.1863	89.5749	1.26832	3.26961e-06	similar to ECERIFERUM 6; similar to ECERIFERUM 60; similar to CUTICULAR 1; similar to POLLEN-PISTIL INCOMPATIBILITY 1; [ ortholog of At1g25450,At1g68530,]
up	Unigene1749	Potri.002G178100.1	21.2493	51.11	1.26619	0.000447485	similar to Expressed protein in Arabidopsis thaliana; [ ortholog of At2g46735,]
up	CL2592.Contig1	Potri.006G221800.1	185.442	444.067	1.25981	6.49298e-25	MYB transcription factor R2R3-like protein [Populus tremuloides]
up	CL3340.Contig2	Potri.007G132700.1	28.6341	68.5579	1.25959	5.12961e-05	uncharacterized protein LOC100257710 [Vitis vinifera]
up	CL451.Contig1	Potri.003G029400.5	26.2466	62.7803	1.25818	0.000107955	leucine-rich repeat receptor protein kinase EXS-like [Vitis vinifera]
up	CL2758.Contig1	Potri.018G058600.1	70.6283	168.745	1.25653	2.27249e-10	zinc finger CCCH domain-containing protein 20 [Vitis vinifera]
up	Unigene29074	Potri.001G337100.1	47.114	112.36	1.2539	2.38328e-07	nodulin MtN21 family protein; similar to MtN21 (Medicago truncatula) GI:2598575; [ ortholog of At3g28050,]
up	Unigene19354	Potri.008G141000.1	31.631	75.2723	1.25078	2.4336e-05
up	CL6725.Contig3	Potri.002G236200.1	144.451	342.924	1.24731	2.46768e-19	similar to brassinosteroid-regulated protein. [ORG:Glycine max]; [ co-ortholog (1of2) of AAA81350, At3g23730, T07678, P35694, At4g14130, ]
up	Unigene2602	Potri.018G007300.1	65.0694	153.977	1.24267	1.88744e-09
up	Unigene30515	Potri.T041300.2	77.2722	182.547	1.24024	6.52808e-11	LRR receptor-like serine/threonine-protein kinase GSO1-like [Vitis vinifera]
up	Unigene24935	Potri.001G123800.3	45.6291	107.7	1.23899	5.36568e-07	similar to Potassium transporter 11 (AtPOT11).; [ co-ortholog (1of3) of At1g31120, At2g35060, ]
up	CL589.Contig12	Potri.017G009400.1	21.696	51.1235	1.23656	0.000563721	Stress-induced receptor-like kinase [Medicago truncatula]
up	CL3006.Contig2	Potri.009G019200.2	38.7131	91.1821	1.23593	4.15067e-06	similar to NAC-domain containing protein 90 (ANAC090).; [ co-ortholog (3of3) of At5g22380, At3g44350, ]
up	Unigene8747	Potri.001G020300.1	35.571	83.6968	1.23447	1.04943e-05
up	Unigene34890	Potri.001G084000.1	46.3364	108.438	1.22666	5.98273e-07	Cys/Met metabolism pyridoxal-phosphate-dependent enzyme family protein; similar to SP|P13254|Methionine gamma lyase-EC (4 4.1.11.L) (methioninase-{Pseudomonas) {putida} ; [ ortholog of At1g64660,]
up	Unigene4054	Potri.017G083000.1	25.0124	58.4634	1.22489	0.000250992	similar to unnamed protein product. [ORG:Glycine max]; [ co-ortholog (2of2) of At5g15230, CAD35174, CAD35177, ]
up	Unigene27524	Potri.004G011300.1	25.4425	59.4013	1.22325	0.000227147	predicted protein [Populus trichocarpa]
up	Unigene20970	Potri.005G168600.3	46.1271	107.44	1.21984	7.51056e-07
up	Unigene28923	Potri.008G066700.1	32.015	73.9327	1.20746	4.65288e-05	similar to pleckstrin homology (PH) domain-containing protein; similar to AtPH1 (Arabidopsis thaliana) GI:5926716; [ co-ortholog (1of2) of At5g05710, ]
up	CL12650.Contig3	Potri.011G020900.1	41.1019	94.8716	1.20677	4.00422e-06	similar to aminocyclopropane carboxylate oxidase. [ORG:Vigna radiata]; [ co-ortholog (1of2) of AAF36484, BAA76387, AAT09053, AAC67233, T10817, T10813, O48882, CAA60576, AAC48922, T16988, AAA33412, CAA04895, CAA64799, P31239, AAT09055, AAB26552, Q00985, BA
up	CL6695.Contig4	Potri.001G216000.1	53.7173	123.571	1.20188	1.55222e-07	similar to expressed protein in Arabidopsis thaliana; [ co-ortholog (1of2) of At5g22090, ]
up	Unigene17166	Potri.011G106600.5	48.4843	111.444	1.20073	6.40691e-07	similar to expressed protein in Arabidopsis thaliana; similar to expressed protein in Arabidopsis thaliana; [ co-ortholog (2of3) of At1g53450, At3g14830, ]
up	CL1268.Contig2	Potri.005G020900.1	41.5564	95.1156	1.19461	4.61964e-06	drought-responsive family protein; similar to non-consensus AT donor splice site at exon 3; similar to AC acceptor splice site at exon 4; similar to drought-induced mRNA; similar to Di19 (Arabidopsis thaliana) gi|469110|emb|CAA55321; [ co-ortholog (2of2)
up	Unigene7860		52.7971	119.69	1.18077	3.51819e-07	uncharacterized protein LOC100247440 [Vitis vinifera]
up	Unigene9835	Potri.002G119300.1	215.322	486.162	1.17494	1.51705e-24	zinc-finger protein [Bruguiera gymnorhiza]
up	CL10901.Contig1	Potri.002G157700.3	31.4159	70.7926	1.1721	9.82411e-05	DNA-binding family protein; remorin family protein; similar to DNA-binding protein gi|601843|Arabidopsis (thaliana ; similar to remorin (Solanum tuberosum) GI:1881585; [ co-ortholog (2of2) of At3g61260, ]
up	CL1588.Contig1	Potri.018G088800.2	1277.03	2876.6	1.17157	5.55685e-136	GDSL esterase/lipase At1g29670
up	Unigene20356	Potri.012G034400.1	44.5753	100.329	1.17042	3.62872e-06	similar to Expressed protein in Arabidopsis thaliana; [ co-ortholog (1of3) of At4g33660, ]
up	Unigene21208	Potri.005G204600.1	36.5849	81.9287	1.16312	3.11106e-05	aspartic proteinase nepenthesin-2-like [Vitis vinifera]
up	Unigene13643	Potri.004G086500.1	34.5202	76.8778	1.15513	5.98968e-05
up	CL4553.Contig4	Potri.010G046800.1	29.1855	64.6799	1.14807	0.000248703	BTB/POZ domain-containing protein At1g67900-like [Vitis vinifera]
up	CL14373.Contig2	Potri.015G006800.1	84.5637	186.892	1.14409	5.27233e-10	SAUR family protein [Populus trichocarpa]
up	Unigene20156	Potri.018G038900.1	27.2998	60.2267	1.14151	0.00043236
up	Unigene2081	Potri.005G113100.1	155.033	341.609	1.13977	5.66174e-17	chaperone protein dnaJ 11, chloroplastic-like [Vitis vinifera]
up	CL11129.Contig2	Potri.002G120600.1	91.9905	201.628	1.13214	1.57059e-10	progesterone 5beta reductase-A [Nicotiana tabacum]
up	Unigene2547	Potri.012G100100.1	41.9403	91.9201	1.13204	1.56137e-05	similar to hypothetical protein. [ORG:Phaseolus vulgaris]; [ co-ortholog (2of4) of At3g48660, AAQ09000, At5g63500, ]
up	CL4681.Contig3	Potri.002G025200.1	33.7535	73.8723	1.13	0.00011012	calmodulin-binding family protein; [ co-ortholog (1of2) of At1g19870, ]
up	Unigene13654	Potri.T170100.1	56.5255	123.69	1.12975	5.64021e-07	WRKY transcription factor 6 [(Populus tomentosa x P. bolleana) x P. tomentosa]
up	Unigene9345	Potri.003G142500.1	309.733	675.218	1.12433	2.41565e-31	predicted protein [Populus trichocarpa]
up	CL9541.Contig1	Potri.005G239100.2	220.586	480.371	1.12281	9.9735e-23	similar to GAST-like gene product. [ORG:Fragaria x ananassa]; [ co-ortholog (2of2) of At2g18420, At1g75750, CAD35171, AAB97006, ]
up	Unigene54476	Potri.018G048100.1	42.0528	91.5358	1.12213	1.8584e-05	similar to MTD1. [ORG:Medicago truncatula]; [ co-ortholog (2of2) of AAF86687, At5g21940, At3g43850, ]
up	Unigene27686	Potri.001G234600.1	47.1424	102.363	1.1186	6.29607e-06	uncharacterized protein LOC100248374 [Vitis vinifera]
up	CL2052.Contig5	Potri.005G191900.1	40.3291	87.087	1.11064	3.43822e-05	similar to trihelix DNA-binding protein; similar to GT-2 factor (GT2); similar to GT2 factor (Arabidopsis thaliana) GI:416490; similar to GI:2664202 (DNA binding factor GT-2 from Arabidopsis); similar to trihelix DNA-binding protein; similar to GT-2 facto
up	Unigene32758	Potri.009G136600.1	179.866	387.775	1.1083	2.62823e-18	aquaporin, MIP family, PIP subfamily [Populus trichocarpa]
up	Unigene13405	Potri.018G014600.2	75.4158	162.425	1.10683	1.68237e-08	similar to nucleoid DNA-binding protein. [ORG:Malus x domestica]; [ co-ortholog (9of9) of AAQ54564, ]
up	Unigene10887		35.9457	77.2812	1.1043	0.000102491
up	Unigene13622	Potri.010G047000.1	200.867	431.105	1.1018	5.25798e-20	predicted protein [Populus trichocarpa]
up	CL3418.Contig2	Potri.001G184100.3	36.2835	77.5835	1.09644	0.000108676	similar to GLABRA 2; [ co-ortholog (2of2) of At1g79840, ]
up	Unigene5990	Potri.002G020700.1	212.16	453.466	1.09584	8.51485e-21	chaperone protein dnaJ 11, chloroplastic-like [Vitis vinifera]
up	Unigene17749	Potri.014G023500.1	28.5705	60.8117	1.08982	0.000649044	f-box family protein [Populus trichocarpa]
up	CL6946.Contig1	Potri.017G001300.1	32.832	69.6025	1.08404	0.000280045	predicted protein [Populus trichocarpa]
up	CL313.Contig3	Potri.015G104800.1	40.0941	84.9124	1.08259	6.10885e-05	momilactone A synthase [Vitis vinifera]
up	CL12711.Contig2	Potri.010G028900.1	59.3874	125.573	1.0803	1.13527e-06	similar to expressed protein in Arabidopsis thaliana; similar to low similarity to N-methyl-D-aspartate receptor-associated protein (Drosophila melanogaster) GI:567104; [ co-ortholog (1of2) of At4g15470, ]
up	CL2866.Contig1	Potri.004G030300.1	31.4774	66.3097	1.0749	0.000427623
up	Unigene12079	Potri.008G203400.4	33.4248	70.227	1.07111	0.000300569
up	CL6564.Contig2	Potri.011G019100.1	77.1447	161.857	1.06908	4.26427e-08	NBS-LRR type disease resistance-like protein [Populus trichocarpa]
up	CL451.Contig8	Potri.T041300.1	33.7374	70.5693	1.06469	0.000310533	LRR receptor-like serine/threonine-protein kinase GSO1-like [Vitis vinifera]
up	CL13424.Contig1	Potri.006G019900.1	51.068	106.751	1.06376	9.31721e-06
up	Unigene10026	Potri.002G205300.1	40.9939	85.5927	1.06208	7.37165e-05	universal stress protein MJ0531-like isoform 2 [Vitis vinifera]
up	Unigene4345		46.9526	98.0128	1.06177	2.227e-05
up	CL8353.Contig1	Potri.010G059400.1	53.1328	110.846	1.06088	6.57687e-06	protein disulfide isomerase (PDI)-like protein 3 [Cucumis melo]
up	CL7592.Contig1	Potri.011G053700.1	73.112	151.412	1.0503	1.73667e-07	VQ motif-containing protein [Arabidopsis lyrata subsp. lyrata]
up	CL7741.Contig1	Potri.014G135900.1	116.631	241.368	1.04928	4.32326e-11	similar to expressed protein in Arabidopsis thaliana; similar to PrMC3 (Pinus radiata) GI:5487873; [ co-ortholog (2of2) of At3g63010, ]
up	Unigene17378	Potri.008G095300.1	52.5804	108.184	1.04089	1.15786e-05	glycosyl hydrolase family protein; similar to beta-1; similar to 3-glucanase GI:15150341 from (Camellia sinensis); similar to C-terminal homology only; [ co-ortholog (2of2) of At1g18650, ]
up	Unigene9691	Potri.019G093900.1	87.7485	180.343	1.03929	1.55734e-08	endochitinase PR4 [Vitis vinifera]
up	Unigene8840	Potri.011G115600.1	162.845	334.033	1.03648	1.59425e-14	similar to Ethylene responsive element binding factor 4 (AtERF4).; [ co-ortholog (2of2) of At3g15210, At1g53170, ]
up	CL6176.Contig1	Potri.012G115800.1	49.1983	100.817	1.03506	2.50413e-05	methionine sulfoxide reductase A [Populus trichocarpa x Populus deltoides]
up	CL11201.Contig1	Potri.003G087400.1	32.6045	66.6936	1.03248	0.000624058
up	CL2897.Contig1	Potri.004G129700.2	58.1462	118.763	1.03033	5.17814e-06	aldose 1-epimerase isoform 1 [Vitis vinifera]
up	Unigene36698	Potri.012G106100.1	47.4134	96.5012	1.02525	4.2792e-05	similar to Auxin response factor 2 (ARF1-binding protein) (ARF1-BP).; [ co-ortholog (1of2) of At5g62000, ]
up	Unigene21516	Potri.009G086400.1	37.122	75.4979	1.02416	0.000298973	similar to Expressed protein in Arabidopsis thaliana; [ co-ortholog (2of2) of At1g49975, ]
up	Unigene2291	Potri.006G150400.1	59.734	121.317	1.02215	4.72235e-06	similar to senescence-associated protein-related; similar to senescence-associated protein 5 (Hemerocallis hybrid cultivar) gi|3551954|gb|AAC34855|; similar to contains a transmembrane 4 family signature; similar to rare (GC) splice donor consensus found
up	Unigene8421	Potri.016G104600.2	54.6636	110.791	1.01918	1.2801e-05
up	CL2910.Contig2	Potri.004G158200.1	142.733	289.259	1.01904	1.7919e-12	BZIP transcription factor ATB2 [Medicago truncatula]
up	CL3030.Contig2	Potri.005G168700.1	42.805	86.656	1.01752	0.000116211	AP2/ERF domain-containing transcription factor [Populus trichocarpa]
up	Unigene25101	Potri.010G003200.1	231.202	466.514	1.01277	5.17189e-19
up	CL6576.Contig2	Potri.012G014500.1	44.1568	89.0687	1.01228	9.98079e-05	pectin methylesterase 1 [Pyrus communis]
up	Unigene28836	Potri.009G108200.1	63.5086	128.092	1.01216	3.07477e-06	similar to At2g15890 (At2g15890/F19G14.11) mRNA; similar to expressed protein in Arabidopsis thaliana; [ ortholog of At2g15890,]
up	CL6973.Contig3	Potri.002G056300.1	43.3999	87.2676	1.00775	0.000124237	photosystem 2 family protein; similar to SP:P74367 {{Synechocystis sp.}}; similar to ESTs emb|Z27038|; similar to gb|AA451546; similar to emb|Z29876; similar to gb|T45359 and gb|R90316; [ co-ortholog (2of2) of At1g03600, ]
up	CL7370.Contig2	Potri.003G143800.2	35.9225	72.1946	1.007	0.000485932
up	Unigene17302	Potri.006G127000.2	46.7888	93.9199	1.00527	7.08953e-05	Os04g0518600 [Oryza sativa Japonica Group]
up	Unigene28644	Potri.014G019400.1	180.06	360.46	1.00136	8.52947e-15
down	CL5754.Contig2	Potri.009G132000.1	178.642	89.1618	-1.00257	4.55515e-08	glycine-rich protein 2-like [Vitis vinifera]
down	Unigene40598	Potri.002G009000.2	128.304	63.5112	-1.01448	2.89348e-06	similar to HMG 1 protein. [ORG:Pisum sativum]; [ co-ortholog (1of2) of S22309, CAA54168, CAB37859, P26585, At1g20696, At1g20693, ]
down	Unigene9457	Potri.012G076800.3	159.115	78.6006	-1.01746	1.76911e-07	40S ribosomal protein S3 [Arabidopsis lyrata subsp. lyrata]
down	Unigene1910	Potri.017G087200.1	548.731	270.657	-1.01963	2.61793e-22	uncharacterized protein At5g39570-like [Glycine max]
down	Unigene1856	Potri.001G439600.1	105.889	51.8121	-1.0312	1.66066e-05	similar to expressed protein in Arabidopsis thaliana; [ co-ortholog (2of2) of At3g12920, ]
down	Unigene30071	Potri.005G180200.2	73.8149	36.1085	-1.03157	0.000322631	no apical meristem (NAM) family protein; similar to NAC domain protein NAM GB:AAD17313 GI:4325282 from (Arabidopsis thaliana); a large family of putative transcriptional activators with NA family member; [ co-ortholog (2of2) of At1g01720, ]
down	Unigene6487	Potri.004G021500.4	289.396	140.74	-1.04001	7.62702e-13	Ubiquitin-like protein [Medicago truncatula]
down	CL10690.Contig2	Potri.012G048200.1	431.286	208.862	-1.0461	1.48119e-18	similar to calcium binding protein. [ORG:Sesbania rostrata]; [ co-ortholog (2of2) of CAC43238, At1g18210, ]
down	CL3006.Contig1	Potri.009G019200.2	173.036	83.4589	-1.05193	2.22987e-08	similar to NAC-domain containing protein 90 (ANAC090).; [ co-ortholog (3of3) of At5g22380, At3g44350, ]
down	CL14182.Contig1	Potri.013G001600.2	200.163	96.0351	-1.05954	1.44584e-09	similar to Hydrophobic protein RCI2A (Low temperature and salt responsive protein LTI6A).; [ ortholog of At3g05880,]
down	Unigene5443	Potri.012G006300.1	99.251	47.6187	-1.05955	2.04017e-05	oxidoreductase, 2OG-Fe oxygenase family protein, expressed [Oryza sativa Japonica Group]
down	CL14170.Contig2	Potri.008G198000.1	189.81	91.0436	-1.05993	3.78215e-09	similar to expressed protein in Arabidopsis thaliana; [ co-ortholog (1of2) of At3g21570, ]
down	Unigene20963	Potri.004G159300.4	81.2231	38.9571	-1.06	0.000115519	BEL1-like homeodomain protein 3-like [Vitis vinifera]
down	Unigene20755	Potri.001G087500.1	104.087	49.9058	-1.06051	1.26453e-05	similar to BiP isoform A. [ORG:Glycine max]; [ co-ortholog (1of3) of AAK21920, T06598, AAA81954, CAB72128, AAA81953, BAA76421, T06357, At5g42020, CAC14168, AAA81956, At5g28540, ]
down	CL3182.Contig2	Potri.004G121800.1	70.3406	33.5974	-1.06601	0.000313307	similar to AOBP (ascorbate oxidase promoter-binding protein). [ORG:Cucurbita maxima]; [ ortholog of BAA08094,At5g62430,]
down	Unigene8750	Potri.017G144800.2	63.6655	30.4091	-1.06601	0.000606311
down	CL8170.Contig6	Potri.009G048300.1	143.151	68.3046	-1.06749	2.6455e-07
down	CL3053.Contig4	Potri.005G195600.1	171.516	81.3337	-1.07642	1.41625e-08	similar to peroxidase precursor. [ORG:Euphorbia characias]; [ co-ortholog (2of3) of At1g71695, AAS97959, ]
down	Unigene32269	Potri.001G250700.2	66.5686	31.5545	-1.077	0.000408178	predicted protein [Populus trichocarpa]
down	CL2939.Contig2	Potri.006G044600.5	123.597	58.5685	-1.07745	1.44955e-06	similar to LIGHT STRESS-REGULATED 1; similar to EARLY RESPONSIVE TO DEHYDRATION 15; [ co-ortholog (1of2) of At2g41430, ]
down	CL7323.Contig1	Potri.001G230600.1	93.941	44.4728	-1.07883	2.61413e-05	F-box family protein; similar to hypothetical protein GB:AAF24593 GI:6692128 from (Arabidopsis thaliana) ; similar to SKP1 interacting partner 2 (SKIP2) TIGR_Ath1:At5g67250; [ co-ortholog (2of2) of At1g31350, ]
down	Unigene13579	Potri.012G048700.1	437.604	207.146	-1.07898	1.12597e-19	similar to UTP-glucose glucosyltransferase. [ORG:Manihot esculenta]; [ co-ortholog (1of2) of CAA54610, BAB86932, Q40286, ]
down	CL8835.Contig3	Potri.008G055900.1	92.9058	43.9319	-1.0805	2.8316e-05	glucan endo-1,3-beta-glucosidase isoform 1 [Vitis vinifera]
down	Unigene36533	Potri.005G165900.1	66.6236	31.4814	-1.08153	0.000388171	ATP synthase subunit alpha, mitochondrial
down	Unigene16660		387.392	182.721	-1.08415	1.0182e-17	Mitochondrial protein, putative [Medicago truncatula]
down	CL10393.Contig1	Potri.010G013100.1	213.746	100.752	-1.08509	1.87081e-10	predicted protein [Populus trichocarpa]
down	Unigene2235	Potri.010G126000.1	91.789	43.2574	-1.08537	2.96396e-05	similar to expressed protein in Arabidopsis thaliana; [ co-ortholog (1of2) of At1g13360, At3g25870, ]
down	Unigene5841	Potri.010G251000.1	132.561	62.4092	-1.08682	5.0597e-07
down	Unigene28779	Potri.006G044300.1	783.574	368.87	-1.08696	2.55388e-34	predicted protein [Populus trichocarpa]
down	CL14247.Contig4	Potri.010G167600.1	145.014	67.904	-1.09463	1.26032e-07	f-box family protein [Populus trichocarpa]
down	CL9720.Contig2	Potri.016G126400.1	88.2432	41.2657	-1.09654	3.65926e-05	PRA1 family protein B4 isoform 1 [Vitis vinifera]
down	CL10918.Contig4	Potri.006G254200.1	113.095	52.7891	-1.09922	2.83727e-06	similar to Photosystem I reaction center subunit psaK; similar to chloroplast precursor (Photosystem I subunit X) (PSI-K).; [ co-ortholog (1of2) of At1g30380, ]
down	CL4198.Contig1	Potri.008G207700.1	68.7822	31.9651	-1.10554	0.000244427	similar to protein phosphatase 2C-related; similar to PP2C-related; similar to protein phosphatase 2C domain containing protein; [ co-ortholog (1of2) of At3g16560, ]
down	CL14170.Contig1	Potri.010G027500.1	69.475	32.2228	-1.10841	0.000220759	similar to expressed protein in Arabidopsis thaliana; [ co-ortholog (2of2) of At3g21570, ]
down	CL1344.Contig3	Potri.009G090700.1	105.751	48.9629	-1.11091	4.98213e-06	somatic embryogenesis receptor kinase 1 [Vitis vinifera]
down	CL1968.Contig1	Potri.008G138100.1	62.4629	28.8824	-1.11281	0.000442189	similar to expressed protein in Arabidopsis thaliana; [ co-ortholog (2of2) of At1g14740, ]
down	Unigene36611	Potri.011G061700.1	72.8721	33.5571	-1.11875	0.00013846	AP2/ERF domain-containing transcription factor [Populus trichocarpa]
down	CL5705.Contig4	Potri.010G046300.1	77.3235	35.5214	-1.12222	8.31578e-05	low affinity inorganic phosphate transporter [Populus trichocarpa]
down	Unigene36728	Potri.013G010700.2	98.1293	44.9284	-1.12706	8.66794e-06	predicted protein [Populus trichocarpa]
down	CL10034.Contig5	Potri.006G257800.2	64.0247	29.2553	-1.12993	0.000318213
down	CL4964.Contig1	Potri.015G115500.1	64.9619	29.5865	-1.13465	0.00027466
down	CL2253.Contig1	Potri.004G121900.1	64.3107	29.142	-1.14196	0.000274784	similar to Expressed protein in Arabidopsis thaliana; [ co-ortholog (2of2) of At3g01170, ]
down	CL11570.Contig3	Potri.017G017200.1	66.7847	30.2435	-1.14289	0.00020754	glutaredoxin [Populus trichocarpa]
down	CL13790.Contig2	Potri.016G108800.1	60.4235	27.2953	-1.14646	0.000404495
down	CL7219.Contig4	Potri.001G424700.1	88.1952	39.5463	-1.15716	1.67481e-05	transmembrane protein 189-like [Glycine max]
down	CL4406.Contig2	Potri.007G082500.1	112.008	49.8126	-1.16902	1.01233e-06	uncharacterized protein sll1770-like [Glycine max]
down	CL12604.Contig3	Potri.003G140600.1	56.3194	25.01	-1.17113	0.000517039	similar to nucleoside diphosphate kinase. [ORG:Pisum sativum]; [ co-ortholog (2of2) of AAF08537, At4g11010, At4g23900, ]
down	CL2492.Contig1	Potri.009G053800.1	55.4817	24.637	-1.17119	0.000568978	dicarboxylate transporter 1 [Arabidopsis thaliana]
down	Unigene7166	Potri.005G040500.1	62.3166	27.4385	-1.18341	0.000231878	glutamic acid-rich protein [Arabidopsis thaliana]
down	Unigene27974	Potri.010G169200.1	105.377	46.3057	-1.1863	1.61588e-06	zinc finger (C3HC4-type RING finger) family protein; similar to C3HC4 type (RING finger); zinc finger (C3HC4-type RING finger) family protein; similar to C3HC4 type (RING finger); [ co-ortholog (1of2) of At1g14260, At2g02960, ]
down	CL10764.Contig2	Potri.008G210900.1	215.868	94.8582	-1.1863	6.65635e-12	similar to AP2 domain transcription factor RAP2.3 (Related to AP2 protein 3) (Cadmium-induced protein AS30).; [ co-ortholog (2of2) of At3g16770, ]
down	CL11251.Contig2	Potri.017G126200.1	622.325	273.084	-1.18832	1.78917e-31	similar to putative calmodulin-related protein. [ORG:Medicago sativa]; [ co-ortholog (2of2) of CAC34625, At1g66400, At5g37770, ]
down	CL14019.Contig3	Potri.013G076500.1	58.7713	25.7428	-1.19094	0.000327235	similar to Cytochrome P450 89A2 (EC 1.14.-.-) (CYPLXXXIX) (ATH 6-1).; [ co-ortholog (3of3) of At1g64900, At1g64950, At1g64940, At5g61320, At1g64930, At2g12190, ]
down	CL3190.Contig3	Potri.013G015400.1	53.9696	23.6233	-1.19194	0.000570967	hypoxia-responsive family protein [Citrus sinensis]
down	Unigene31545	Potri.007G094400.1	147.491	64.4089	-1.19529	1.14696e-08	unknown [Populus trichocarpa x Populus deltoides]
down	Unigene8633	Potri.017G114600.5	79.8145	34.5715	-1.20707	2.33443e-05	similar to Ribulose bisphosphate carboxylase small chain 1A; similar to chloroplast precursor (EC 4.1.1.39) (RuBisCO small subunit 1A).; [ co-ortholog (1of2) of At1g67090, ]
down	Unigene20682	Potri.005G252200.1	89.4855	38.6553	-1.21099	7.11135e-06	bromodomain protein [Populus trichocarpa]
down	CL5118.Contig2	Potri.017G108300.1	117.459	50.7001	-1.2121	2.6307e-07	predicted protein [Populus trichocarpa]
down	CL5754.Contig1	Potri.009G132000.1	81.0328	34.9493	-1.21324	1.87671e-05	glycine-rich protein 2-like [Vitis vinifera]
down	Unigene22615	Potri.014G081300.3	138.815	59.733	-1.21657	1.99569e-08	DNA-binding family protein; remorin family protein; similar to DNA-binding protein gi|601843|Arabidopsis (thaliana ; similar to remorin (Solanum tuberosum) GI:1881585; [ co-ortholog (1of2) of At3g61260, ]
down	CL12340.Contig2	Potri.013G131900.1	162.256	69.6838	-1.21938	1.21345e-09	similar to expressed protein in Arabidopsis thaliana; [ ortholog of At4g28290,]
down	CL11381.Contig2	Potri.003G166100.1	68.8561	29.4892	-1.2234	7.19722e-05	BRASSINOSTEROID INSENSITIVE 1-associated receptor kinase 1-like [Vitis vinifera]
down	Unigene8183	Potri.001G095100.1	88.9313	37.9735	-1.2277	6.08342e-06	ubiquitin-conjugating enzyme E2-17 kDa-like isoform 3 [Glycine max]
down	CL9365.Contig1	Potri.016G071900.1	102.694	43.8428	-1.22793	1.16438e-06	aspartic proteinase nepenthesin-2-like [Vitis vinifera]
down	CL6959.Contig3	Potri.016G017900.1	53.2896	22.6327	-1.23545	0.000434179	similar to VQ motif-containing protein; [ co-ortholog (1of2) of At3g22160, At4g15120, ]
down	CL12828.Contig2	Potri.011G079500.1	78.4624	33.2836	-1.23719	1.92131e-05	similar to Chlorophyll a-b binding protein 2; similar to chloroplast precursor (LHCII type I CAB-2) (LHCP). [ORG:Glycine max]; [ co-ortholog (3of3) of CAA31419, AAA50310, P12471, AAA33949, JA0179, AAF26741, P09755, AAR10886, P08221, At2g34430, ]
down	CL4921.Contig8	Potri.T175800.1	77.8677	32.9488	-1.2408	1.98082e-05	tubby structurally-related protein [Carica papaya]
down	Unigene2214	Potri.013G083300.1	109.117	46.1424	-1.24171	4.32648e-07	xanthine/uracil permease family protein; [ ortholog of At3g10960,]
down	Unigene2213	Potri.014G022900.1	193.158	81.3215	-1.24807	1.47467e-11	similar to L-asparaginase. [ORG:Glycine max]; [ co-ortholog (1of2) of At3g16150, AAM23265, ]
down	Unigene44503	Potri.001G138300.2	84.8376	35.714	-1.24821	7.67412e-06	similar to expressed protein in Arabidopsis thaliana; [ co-ortholog (2of2) of At2g35470, ]
down	CL7262.Contig1	Potri.005G115600.1	125.364	52.5853	-1.2534	4.87558e-08	histone H4-like [Glycine max]
down	CL1666.Contig4	Potri.008G212500.1	49.8683	20.8616	-1.25727	0.000562607	pathogenesis related protein-10 [Populus tomentosa]
down	Unigene31303	Potri.013G083500.1	140.904	58.8869	-1.2587	6.53195e-09
down	CL13065.Contig2	Potri.012G097100.1	51.8506	21.6512	-1.25991	0.000427519	predicted protein [Populus trichocarpa]
down	Unigene13230	Potri.018G009100.1	61.6416	25.7134	-1.26138	0.000121009	similar to splicing factor RSZp22 (RSZP22); similar to 9G8-like SR protein (SRZ22); similar to RSZp22 protein (Arabidopsis thaliana) gi|2582645|emb|CAA05352|; similar to 9G8-like SR protein (Arabidopsis thaliana) GI:3435094; [ co-ortholog (2of3) of At2g24
down	Unigene2175	Potri.013G130300.1	74.1968	30.9364	-1.26205	2.45271e-05
down	Unigene36606	Potri.015G025800.1	63.3821	26.3706	-1.26515	9.35552e-05
down	CL10632.Contig5	Potri.016G080700.2	140.404	58.1829	-1.27091	5.39405e-09	ankyrin repeat-containing protein At5g02620-like [Glycine max]
down	CL3210.Contig4	Potri.004G127400.4	128.274	53.0539	-1.2737	2.32356e-08	similar to latex abundant protein 1. [ORG:Hevea brasiliensis]; [ co-ortholog (1of3) of At3g29075, AAP46157, ]
down	CL14182.Contig2	Potri.013G001600.3	108.033	44.289	-1.28645	2.40636e-07	similar to Hydrophobic protein RCI2A (Low temperature and salt responsive protein LTI6A).; [ ortholog of At3g05880,]
down	Unigene36273	Potri.003G032800.3	117.061	47.9805	-1.28674	7.56494e-08	similar to phospholipase D. [ORG:Ricinus communis]; [ co-ortholog (1of2) of T11695, Q41142, AAB37305, O04865, AAB51392, At1g52570, AAB04095, T10171, At3g15730, ]
down	CL5020.Contig3	Potri.001G249300.1	48.0387	19.6828	-1.28726	0.000569537
down	Unigene5437	Potri.009G053300.5	50.562	20.6697	-1.29054	0.000397423
down	CL3513.Contig1	Potri.004G050700.1	66.8564	27.33	-1.29058	4.64512e-05	predicted protein [Populus trichocarpa]
down	Unigene28762	Potri.006G232900.2	723.312	295.446	-1.29172	5.64116e-41	similar to asparaginyl endopeptidase (VmPE-1). [ORG:Vigna mungo]; [ co-ortholog (2of2) of At2g25940, CAB42655, BAA76744, At4g32940, CAB17078, At3g20210, P49044, CAA84383, ]
down	CL1995.Contig1	Potri.001G303100.1	68.376	27.8378	-1.29644	3.5835e-05	predicted protein [Populus trichocarpa]
down	Unigene46119	Potri.005G185200.1	74.7818	30.3121	-1.30279	1.43877e-05	similar to expressed protein in Arabidopsis thaliana; [ co-ortholog (2of2) of At1g21390, At1g76980, ]
down	Unigene19264	Potri.009G125000.1	61.1137	24.6329	-1.31091	8.16059e-05	similar to Vacuolar ATP synthase 16 kDa proteolipid subunit 1/3/5 (EC 3.6.3.14) (V-ATPase 16 kDa proteolipid subunit 1/3/5).; [ co-ortholog (2of2) of At4g34720, At4g38920, ]
down	Unigene21177	Potri.001G367500.1	69.0603	27.7846	-1.31357	2.73755e-05	nuclear transcription factor Y subunit B-3-like [Glycine max]
down	Unigene36802	Potri.017G147800.1	59.2916	23.824	-1.31541	0.000100093
down	Unigene17203	Potri.007G011200.3	66.5521	26.6443	-1.32066	3.56685e-05	similar to Phosphoenolpyruvate carboxykinase [ATP] (EC 4.1.1.49) (PEP carboxykinase) (Phosphoenolpyruvate carboxylase) (PEPCK).; [ co-ortholog (1of2) of At4g37870, ]
down	Unigene46772	Potri.008G124700.1	48.4054	19.3598	-1.3221	0.00041809	similar to octicosapeptide/Phox/Bem1p (PB1) domain-containing protein; [ ortholog of At2g01190,]
down	CL962.Contig12	Potri.009G102000.1	56.3575	22.5237	-1.32316	0.000139268	predicted protein [Populus trichocarpa]
down	CL3715.Contig2	Potri.003G182200.1	126.674	50.4934	-1.32695	1.04423e-08	similar to Probable WRKY transcription factor 40 (WRKY DNA-binding protein 40).; [ co-ortholog (1of2) of At3g32090, At1g80840, ]
down	Unigene9387	Potri.011G026600.1	86.5995	34.4694	-1.32904	2.16103e-06	similar to polyubiquitin. [ORG:Cucumis melo]; [ co-ortholog (2of11) of CAA10056, CAA38256, P03993, BAA76429, BAA05670, AAQ08998, AAL33551, AAF31707, BAA85750, AAP31578, AAF70460, AAQ08999, BAA05085, CAA06197, ]
down	CL23.Contig7	Potri.001G189700.1	99.0592	39.3328	-1.33256	3.83354e-07	similar to malate oxidoreductase; putative; similar to malate oxidoreductase (NADP-dependent malic enzyme) GB:P34105 (Populus balsamifera subsp. trichocarpa); [ co-ortholog (1of2) of At1g79750, ]
down	CL4921.Contig5	Potri.016G130500.1	61.4434	24.3929	-1.3328	6.35929e-05	protein LURP-one-related 15-like [Glycine max]
down	CL6233.Contig2	Potri.018G129200.1	346.739	137.09	-1.33873	1.55494e-21	predicted protein [Populus trichocarpa]
down	CL4953.Contig1	Potri.007G130100.2	62.7462	24.7761	-1.34058	4.93557e-05	salt tolerance-like protein [Vitis vinifera]
down	CL5318.Contig2	Potri.003G032800.3	94.5241	37.2139	-1.34484	5.93961e-07	similar to phospholipase D. [ORG:Ricinus communis]; [ co-ortholog (1of2) of T11695, Q41142, AAB37305, O04865, AAB51392, At1g52570, AAB04095, T10171, At3g15730, ]
down	CL8294.Contig1	Potri.015G027700.1	69.9991	27.5399	-1.34581	1.71454e-05	anthocyanidin 5,3-O-glucosyltransferase-like [Vitis vinifera]
down	Unigene32711	Potri.012G059500.1	52.392	20.6067	-1.34623	0.000199048	similar to expressed protein in Arabidopsis thaliana; [ ortholog of At1g49000,At3g18560,]
down	CL637.Contig2	Potri.016G065300.1	86.2247	33.8454	-1.34914	1.75157e-06	cinnamyl alcohol dehydrogenase-like protein [Populus trichocarpa]
down	CL5782.Contig1	Potri.016G017100.1	419.898	164.661	-1.35054	4.72792e-26	UDP-sugar:glycosyltransferase [Forsythia x intermedia]
down	CL2325.Contig2	Potri.013G062300.10	551.239	214.995	-1.35837	5.9438e-34	dehydrin 3 [Populus alba x Populus tremula var. glandulosa]
down	CL6790.Contig4	Potri.011G127000.2	118.563	46.0693	-1.36378	1.60506e-08	probable ADP-ribosylation factor GTPase-activating protein AGD5-like isoform 1 [Vitis vinifera]
down	CL1622.Contig5	Potri.003G085500.1	526.915	203.888	-1.36979	6.55746e-33	similar to beta-amylase (CT-BMY); similar to 1; similar to 4-alpha-D-glucan maltohydrolase; similar to beta-amylase enzyme GI:6065749 from (Arabidopsis thaliana); similar to beta-amylase targeted to the chloroplast; [ co-ortholog (2of2) of At4g17090, ]
down	Unigene1935	Potri.012G070900.3	46.6726	17.9429	-1.37916	0.000351478
down	CL2515.Contig11	Potri.001G088800.1	66.8971	25.594	-1.38614	1.74931e-05	N-rich protein [Glycine max]
down	CL8306.Contig1	Potri.002G011400.1	63.0282	24.0527	-1.3898	2.95807e-05	predicted protein [Populus trichocarpa]
down	CL11971.Contig1	Potri.T094400.1	522.056	198.248	-1.3969	1.61509e-33	CONSTANS-like zinc finger protein [Medicago truncatula]
down	Unigene22096	Potri.004G121800.1	248.923	94.0405	-1.40434	6.0985e-17	similar to AOBP (ascorbate oxidase promoter-binding protein). [ORG:Cucurbita maxima]; [ ortholog of BAA08094,At5g62430,]
down	CL2325.Contig1	Potri.013G062100.1	314.205	118.573	-1.40593	5.25963e-21	dehydrin 3 [Populus alba x Populus tremula var. glandulosa]
down	Unigene7642	Potri.016G017300.1	174.595	65.6034	-1.41217	2.02907e-12	glycosyltransferase [Malus x domestica]
down	CL409.Contig2	Potri.001G439600.1	220.029	82.5195	-1.41489	2.66594e-15	similar to expressed protein in Arabidopsis thaliana; [ co-ortholog (2of2) of At3g12920, ]
down	Unigene17258	Potri.012G038300.1	101.066	37.8837	-1.41565	8.32176e-08	similar to EARLY-PHYTOCHROME-RESPONSIVE1; [ co-ortholog (2of2) of At1g18330, At3g10113, ]
down	Unigene1580	Potri.004G019900.2	316.074	118.278	-1.41808	2.2953e-21	predicted protein [Populus trichocarpa]
down	CL6026.Contig4	Potri.004G143400.1	258.865	96.6508	-1.42134	7.75456e-18	uncharacterized RNA-binding protein C23E6.01c-like isoform 1 [Vitis vinifera]
down	CL185.Contig1	Potri.016G054600.3	120.452	44.8958	-1.4238	4.20733e-09	similar to calcium-dependent protein kinase; putative; similar to CDPK; putative; similar to calcium-dependent protein kinase; putative; similar to CDPK; putative; similar to calmodulin-domai; [ co-ortholog (1of2) of At2g41860, At3g57530, ]
down	CL9224.Contig1	Potri.002G200500.2	92.4915	34.4585	-1.42446	2.59641e-07	drought-responsive family protein; similar to drought-induced mRNA; similar to Di19 (Arabidopsis thaliana) gi|469110|emb|CAA55321; [ co-ortholog (2of2) of At1g02750, At4g02200, ]
down	CL14612.Contig1	Potri.011G026600.1	223.087	83.0898	-1.42486	1.23617e-15	similar to polyubiquitin. [ORG:Cucumis melo]; [ co-ortholog (2of11) of CAA10056, CAA38256, P03993, BAA76429, BAA05670, AAQ08998, AAL33551, AAF31707, BAA85750, AAP31578, AAF70460, AAQ08999, BAA05085, CAA06197, ]
down	CL3208.Contig4	Potri.005G123500.1	92.6072	34.4804	-1.42535	2.5209e-07	predicted protein [Populus trichocarpa]
down	CL13214.Contig1	Potri.008G046100.2	57.1176	21.2584	-1.4259	5.11075e-05
down	Unigene17450	Potri.004G095600.1	53.6197	19.9464	-1.42663	8.63815e-05
down	CL6593.Contig2	Potri.001G094900.1	398.661	148.092	-1.42867	8.56291e-27	similar to ubiquitin conjugating-like enzyme. [ORG:Malus x domestica]; [ co-ortholog (10of12) of AAV34697, AAU14828, AAM08932, AAN03469, AAA64427, AAU14827, ]
down	Unigene32483	Potri.017G009500.1	60.9633	22.6414	-1.42898	2.77562e-05	probable receptor-like protein kinase At1g67000-like [Vitis vinifera]
down	CL9290.Contig3	Potri.006G081400.1	52.6591	19.4901	-1.43394	9.42409e-05	probable protein phosphatase 2C 44 isoform 1 [Vitis vinifera]
down	Unigene17241	Potri.001G366500.1	623.719	230.792	-1.4343	3.44613e-41	similar to hypothetical protein; [ ortholog of At3g13130,]
down	CL8170.Contig5	Potri.009G048100.1	48.3854	17.8963	-1.43491	0.000180419
down	Unigene45803	Potri.002G006100.1	90.9314	33.6104	-1.43587	2.80098e-07
down	Unigene29218	Potri.001G088900.1	99.2237	36.5587	-1.44047	7.54085e-08
down	Unigene13581	Potri.016G109400.1	129.845	47.6889	-1.44507	7.00562e-10	SOUL heme-binding family protein; weakly similar to SOUL protein (Mus musculus) GI:4886906; [ ortholog of At2g37970,]
down	Unigene27755	Potri.003G151000.1	69.8763	25.6376	-1.44654	5.99493e-06	AP2/ERF domain-containing transcription factor [Populus trichocarpa]
down	CL8851.Contig2	Potri.008G158000.1	84.5598	31.0206	-1.44675	6.35826e-07	similar to early light-induced protein precursor - garden pea. [ORG:Pisum sativum]; [ co-ortholog (1of2) of S01056, JC5876, At3g22840, ]
down	CL1456.Contig7	Potri.010G223300.3	110.758	40.5879	-1.44829	1.17152e-08	zinc finger (GATA type) family protein; similar to GATA transcription factor 3; similar to Arabidopsis thaliana; similar to Y13650; zinc finger (GATA type) family protein; similar to GATA transcription factor 3; similar to Arabidopsis thaliana; similar to
down	CL328.Contig25	Potri.009G150600.2	47.2788	17.3191	-1.44883	0.000193319	similar to UDP-D-APIOSE/UDP-D-XYLOSE SYNTHASE 1; [ co-ortholog (2of2) of At2g27860, At1g08200, ]
down	Unigene21512	Potri.005G093200.1	40.2104	14.708	-1.45097	0.000578933	similar to glutamine synthetase. [ORG:Glycine falcata]; [ co-ortholog (7of8) of AAM71227, AAR05531, AAP51252, AAR05559, AAR05552, AAM71209, AAM71231, AAR05581, AAR05506, AAP51256, AAO41677, AAO41668, AAC37356, AAM71193, AAM71233, AAR05523, AAO41662, AAR05
down	CL1703.Contig2	Potri.005G113600.1	83.3446	30.4461	-1.45283	7.08742e-07	calcium dependent protein kinase 18 [Populus trichocarpa]
down	Unigene8645	Potri.009G044200.1	52.7743	19.2579	-1.45439	7.84578e-05	predicted protein [Populus trichocarpa]
down	Unigene37026	Potri.006G053300.1	43.125	15.6801	-1.45959	0.000344993	similar to expressed protein in Arabidopsis thaliana; [ ortholog of At3g29170,]
down	CL4232.Contig1	Potri.008G186500.7	112.509	40.8813	-1.46053	7.32152e-09	similar to octicosapeptide/Phox/Bem1p (PB1) domain-containing protein; [ co-ortholog (1of3) of At1g70640, ]
down	Unigene24503	Potri.004G052400.1	44.7959	16.2655	-1.46155	0.000261113	glutamate-gated kainate-type ion channel receptor subunit GluR5 [Populus trichocarpa]
down	CL2515.Contig22	Potri.003G141900.1	170.53	61.505	-1.47125	8.22893e-13	similar to expressed protein in Arabidopsis thaliana; similar to gda-1 (Pisum sativum) GI:2765418; [ co-ortholog (1of2) of At5g42050, ]
down	CL5448.Contig5	Potri.001G060100.2	38.3761	13.8173	-1.47373	0.000675395
down	CL10536.Contig1	Potri.010G198100.1	119.767	43.0687	-1.47552	1.84926e-09	predicted protein [Populus trichocarpa]
down	Unigene17714	Potri.004G163300.1	501.118	180.184	-1.47568	9.57478e-35	similar to Arginine decarboxylase (ARGDC) (ADC). [ORG:Glycine max]; [ ortholog of At2g16500,At4g34710,T06593,Q39827,AAN74941,]
down	CL6699.Contig3	Potri.002G135100.1	44.3393	15.9092	-1.47872	0.000249539	dynamin-related protein 1E isoform 1
down	CL13525.Contig2	Potri.003G050200.1	41.1405	14.7439	-1.48044	0.000413928
down	CL2308.Contig1	Potri.004G236100.1	269.312	96.2474	-1.48446	1.40758e-19
down	CL7093.Contig5	Potri.004G106800.1	51.9115	18.5389	-1.4855	7.00789e-05	similar to S-adenosylmethionine decarboxylase. [ORG:Malus x domestica]; [ co-ortholog (2of2) of At3g02470, At5g15950, BAC55114, ]
down	Unigene36550	Potri.001G365500.1	304.314	108.671	-1.48559	6.14257e-22	serine acetyltransferase 1, chloroplastic-like [Vitis vinifera]
down	CL2515.Contig6	Potri.001G088800.1	51.267	18.262	-1.48919	7.55196e-05	N-rich protein [Glycine max]
down	CL5037.Contig2	Potri.007G080800.2	631.701	224.918	-1.48984	6.46505e-44	similar to hypothetical protein. [ORG:Cicer arietinum]; [ ortholog of CAB61744,At5g64850,At5g09960,]
down	CL3210.Contig3	Potri.004G127400.4	306.636	109.02	-1.49194	3.23061e-22	similar to latex abundant protein 1. [ORG:Hevea brasiliensis]; [ co-ortholog (1of3) of At3g29075, AAP46157, ]
down	CL5318.Contig4	Potri.003G032800.3	80.8275	28.6849	-1.49455	6.27169e-07	similar to phospholipase D. [ORG:Ricinus communis]; [ co-ortholog (1of2) of T11695, Q41142, AAB37305, O04865, AAB51392, At1g52570, AAB04095, T10171, At3g15730, ]
down	Unigene5390	Potri.016G017300.1	79.1429	28.0665	-1.49561	8.10104e-07	UDP-glucose glucosyltransferase [Fragaria x ananassa]
down	Unigene24734	Potri.015G062100.6	65.6375	23.2728	-1.49588	7.02552e-06
down	Unigene34626	Potri.001G381300.1	68.5795	24.2941	-1.49717	4.32115e-06	similar to mitogen-activated protein kinase homologue. [ORG:Medicago sativa]; [ co-ortholog (1of2) of AAD28617, At1g53510, CAB61750, At3g14720, At4g01595, ]
down	CL7920.Contig1	Potri.004G121800.1	89.883	31.7915	-1.49941	1.39134e-07	similar to AOBP (ascorbate oxidase promoter-binding protein). [ORG:Cucurbita maxima]; [ ortholog of BAA08094,At5g62430,]
down	CL7418.Contig3	Potri.006G233000.1	51.9178	18.2052	-1.51188	5.676e-05
down	Unigene38710	Potri.019G124000.1	52.4978	18.3921	-1.51317	5.10551e-05	exocyst subunit EXO70 family protein; similar to leucine zipper-containing protein; similar to Lycopersicon esculentum; similar to PIR:S21495; similar to rexo70 (GI:2827160) {{Rattus norvegicus}}; [ co-ortholog (2of2) of At1g07000, At5g58430, ]
down	Unigene31116	Potri.004G102500.2	214.066	74.8991	-1.51503	2.68332e-16	similar to mangrin. [ORG:Bruguiera sexangula]; [ ortholog of At1g13280,CAC83767,At3g25780,AAT96852,AAT66741,BAB21610,]
down	Unigene33178	Potri.006G133000.6	66.1856	23.1551	-1.51519	5.30075e-06	MYB transcription factor MYB118 [Glycine max]
down	CL10034.Contig1	Potri.006G257700.1	68.9247	24.0595	-1.51841	3.27617e-06
down	Unigene8192	Potri.013G115100.1	44.664	15.4979	-1.52704	0.000169739	leucine-rich repeat extensin-like protein 4-like [Glycine max]
down	Unigene7027	Potri.005G249200.5	45.716	15.8624	-1.52709	0.000142167	similar to Cell division protein ftsH homolog; similar to chloroplast precursor. [ORG:Medicago sativa]; [ co-ortholog (2of2) of At5g42270, Q9BAE0, At1g50250, ]
down	CL7896.Contig1	Potri.008G093200.1	46.0263	15.9339	-1.53036	0.000131856	similar to expressed protein in Arabidopsis thaliana; weakly similar to drought-induced protein SDi-6 (PIR:S71562) common sunflower (fragment); [ co-ortholog (2of2) of At1g13930, At2g03440, ]
down	CL23.Contig6	Potri.006G236500.1	46.938	16.2427	-1.53096	0.000112596	NADP-dependent malic enzyme-like [Vitis vinifera]
down	CL11437.Contig1	Potri.001G320500.1	46.3241	16.0248	-1.53146	0.000124428	similar to Adenosylhomocysteinase (EC 3.3.1.1) (S-adenosyl-L-homocysteine hydrolase) (AdoHcyase).; [ co-ortholog (1of2) of At4g13940, At3g23810, ]
down	Unigene34777	Potri.018G079100.1	46.856	16.1563	-1.53614	0.000109992
down	Unigene31692	Potri.012G005900.4	58.6917	20.2216	-1.53726	1.48703e-05	pseudo response regulator [Populus trichocarpa]
down	Unigene33162	Potri.003G141800.1	567.937	194.575	-1.54541	1.17665e-41	glutaredoxin family protein; [ ortholog of At1g64500,]
down	Unigene28556	Potri.010G066900.1	38.0627	12.9815	-1.55192	0.000447181	similar to expressed protein in Arabidopsis thaliana; similar to Involved in electron flow in Photosystem I. Essential for photoprotection.; [ co-ortholog (1of2) of At2g05620, ]
down	Unigene4850	Potri.015G144200.3	67.3306	22.9494	-1.55281	2.99841e-06	At5g23760 [Arabidopsis thaliana]
down	Unigene36596		71.6295	24.3467	-1.55683	1.39038e-06
down	Unigene17612	Potri.006G263500.1	48.8124	16.5552	-1.55996	6.61437e-05	similar to CBL-INTERACTING PROTEIN KINASE 25; [ co-ortholog (1of2) of At5g25110, ]
down	Unigene2593	Potri.006G115000.1	84.8288	28.7099	-1.56301	1.38911e-07	ABC transporter family protein; similar to related to multi drug resistance proteins and P-glycoproteins; [ ortholog of At2g36380,At1g66950,]
down	CL10799.Contig2	Potri.001G301400.1	41.8901	14.1715	-1.56362	0.000213891	probably inactive leucine-rich repeat receptor-like protein kinase At3g28040-like precursor [Glycine max]
down	Unigene15349	Potri.014G064800.1	38.4245	12.9959	-1.56397	0.000390932	TIR-NBS-LRR-TIR type disease resistance protein [Populus trichocarpa]
down	Unigene12678	Potri.010G249300.1	74.9542	25.3361	-1.56481	7.24704e-07	similar to MAP KINASE KINASE 4; similar to MITOGEN-ACTIVATED PROTEIN KINASE KINASE 4; [ co-ortholog (1of2) of At1g51660, ]
down	CL4902.Contig1	Potri.007G080600.1	248.617	83.8784	-1.56755	1.64791e-19	ABC transporter family protein; similar to member of GCN subfamily; [ co-ortholog (1of2) of At5g64840, At5g09930, ]
down	Unigene28765	Potri.003G165700.1	61.8372	20.861	-1.56767	6.60854e-06	GEM-like protein 5 [Vitis vinifera]
down	CL10466.Contig2	Potri.002G069900.1	38.1494	12.8269	-1.57249	0.000390113	f-box family protein [Populus trichocarpa]
down	Unigene7470	Potri.003G085500.1	333.201	111.935	-1.57373	9.86936e-26	similar to beta-amylase (CT-BMY); similar to 1; similar to 4-alpha-D-glucan maltohydrolase; similar to beta-amylase enzyme GI:6065749 from (Arabidopsis thaliana); similar to beta-amylase targeted to the chloroplast; [ co-ortholog (2of2) of At4g17090, ]
down	Unigene5809	Potri.012G047100.1	45.1296	15.1551	-1.57427	0.000113135	similar to GTPase activating protein. [ORG:Malus x domestica]; [ ortholog of At3g17980,At1g73580,At1g48590,AAQ54568,]
down	CL411.Contig9	Potri.010G132700.1	70.4464	23.6003	-1.57772	1.36118e-06
down	Unigene20654	Potri.012G098300.2	49.2937	16.5013	-1.57882	5.28282e-05	predicted protein [Populus trichocarpa]
down	CL7457.Contig2	Potri.006G008500.1	468.281	156.634	-1.57998	1.13387e-35
down	Unigene32999	Potri.002G178100.1	159.184	53.1694	-1.58202	3.46341e-13	similar to Expressed protein in Arabidopsis thaliana; [ ortholog of At2g46735,]
down	CL1719.Contig3	Potri.017G053200.2	59.9086	19.9689	-1.58501	7.86534e-06
down	Unigene24445	Potri.015G023900.1	103.183	34.3693	-1.58602	4.42818e-09	similar to chitinase. [ORG:Trifolium repens]; [ co-ortholog (9of12) of CAA61280, AAD27874, AAF64474, AAG25709, CAB43737, T10448, AAP68451, BAA77676, BAA96445, BAA01948, AAB82745, P17541, AAF67828, AAB33105, T05187, AAF67829, P36908, CAA49998, S57468, CAC1
down	Unigene22971	Potri.007G048900.1	464.504	154.514	-1.58795	1.24362e-35	MYB6 [Malus x domestica]
down	Unigene38053	Potri.011G007800.1	120.088	39.6372	-1.59917	1.9441e-10	similar to Probable WRKY transcription factor 42 (WRKY DNA-binding protein 42).; [ ortholog of At4g22070,At4g04450,]
down	Unigene11951	Potri.012G038400.1	38.1476	12.5877	-1.59958	0.00033268	similar to DC1 domain-containing protein; [ ortholog of At2g27660,]
down	Unigene4736	Potri.T044200.3	43.152	14.1778	-1.60579	0.000129887	histone methyltransferase [Chlamydomonas reinhardtii]
down	CL10690.Contig1	Potri.012G048200.1	94.1618	30.928	-1.60623	1.56964e-08	similar to calcium binding protein. [ORG:Sesbania rostrata]; [ co-ortholog (2of2) of CAC43238, At1g18210, ]
down	CL2002.Contig1	Potri.003G073300.1	48.6074	15.8546	-1.61627	4.51516e-05	RING-H2 finger protein ATL60-like [Vitis vinifera]
down	CL1107.Contig2	Potri.003G126100.1	38.5459	12.5483	-1.61909	0.000275795	similar to glutathione peroxidase. [ORG:Malus x domestica]; [ co-ortholog (1of2) of AAL55674, AAQ03092, ]
down	Unigene860	Potri.005G248100.1	4194.5	1363.25	-1.62145	1.35E-315	similar to dehydrin. [ORG:Phaseolus vulgaris]; [ ortholog of At1g76180,AAB00554,At1g20440,At1g20450,]
down	CL14170.Contig3	Potri.008G198000.1	69.1897	22.4798	-1.62193	1.06834e-06	similar to expressed protein in Arabidopsis thaliana; [ co-ortholog (1of2) of At3g21570, ]
down	CL13020.Contig3	Potri.006G015100.1	205.289	66.5936	-1.6242	4.04909e-17	armadillo/beta-catenin-like repeat-containing protein [Arabidopsis thaliana]
down	Unigene21049	Potri.004G001300.1	147.551	47.7325	-1.62817	9.13346e-13	similar to Acyl-CoA independent ceramide synthase; [ ortholog of At4g22330,]
down	Unigene46640	Potri.003G137700.1	38.6674	12.4951	-1.62976	0.000253171
down	Unigene7416	Potri.001G162200.4	37.615	12.1405	-1.63148	0.000304455	similar to ubiquitin-conjugating enzyme; putative; similar to ubiquitin conjugating enzyme 6 from (Homo sapiens) GI:14029267; similar to (Mus musculus) GI:14029263; [ co-ortholog (1of2) of At1g17280, At5g50430, ]
down	Unigene17736	Potri.005G205800.2	188.082	60.5923	-1.63415	6.23652e-16	phytoene synthase protein [Fragaria x ananassa]
down	CL13310.Contig1	Potri.010G076800.1	85.2559	27.4292	-1.63609	5.10902e-08	histone H1 [Populus trichocarpa]
down	Unigene5763	Potri.017G028300.3	153.068	49.1715	-1.63828	2.75638e-13	similar to Salt tolerance-like protein.; [ ortholog of At2g31380,]
down	CL8199.Contig2	Potri.009G073200.1	104.022	33.3978	-1.63906	1.69539e-09	serine/threonine-protein kinase DDB_G0283821-like [Vitis vinifera]
down	CL13836.Contig3	Potri.017G147400.1	70.3036	22.5652	-1.6395	7.28016e-07
down	CL1257.Contig7	Potri.013G139800.1	38.2396	12.2712	-1.63979	0.000258317	Cell wall-associated hydrolase, partial [Medicago truncatula]
down	Unigene2366	Potri.011G142100.1	42.3961	13.591	-1.64128	0.000118269	predicted protein [Populus trichocarpa]
down	Unigene28974	Potri.001G192800.1	103.933	33.2887	-1.64255	1.63285e-09
down	Unigene13528	Potri.010G109100.2	265.323	84.9102	-1.64374	5.40578e-22	protein PLANT CADMIUM RESISTANCE 2-like [Glycine max]
down	CL5180.Contig1	Potri.005G248100.1	1026.6	327.189	-1.64968	1.44003e-80	similar to dehydrin. [ORG:Phaseolus vulgaris]; [ ortholog of At1g76180,AAB00554,At1g20440,At1g20450,]
down	CL10821.Contig2	Potri.T104400.2	495.766	157.444	-1.65482	5.33316e-40	adenosine 5' phosphosulfate reductase [Populus tremula x Populus alba]
down	Unigene25012	Potri.005G184500.1	48.2581	15.2327	-1.6636	3.40265e-05	probable methyltransferase PMT26-like [Vitis vinifera]
down	CL10204.Contig3	Potri.005G044400.5	123.133	38.8477	-1.66432	3.53238e-11	similar to Cu/Zn superoxide dismutase. [ORG:Pisum sativum]; [ co-ortholog (1of2) of At1g08830, 1803526A, BAD51400, CAC33845, JW0084, CAE54085, AAA33659, CAA10160, ]
down	CL1592.Contig5	Potri.008G054700.1	133.365	41.865	-1.67156	4.77239e-12	similar to heat shock protein 70 cognate. [ORG:Salix gilgiana]
down	CL7185.Contig2	Potri.001G124200.1	76.4273	23.9386	-1.67475	1.61193e-07	similar to glycerol-3-phosphate transporter; putative; similar to glycerol 3-phosphate permease; putative; similar to cAMP inducible 2 protein (Mus musculus) GI:4580997; similar to glycerol-3-phosphate transporter (glycerol 3-phosphate permease) (Homo sap
down	CL8941.Contig2	Potri.001G387600.2	199.518	62.4229	-1.67637	2.43883e-17	similar to protein transport protein sec61; putative; similar to PfSec61 (Plasmodium falciparum) GI:3057044; [ co-ortholog (2of2) of At1g29310, At2g34250, ]
down	Unigene24913	Potri.012G133400.3	102.787	32.1092	-1.67861	1.16238e-09	similar to hypothetical protein. [ORG:Cicer arietinum]; [ co-ortholog (2of2) of At5g52060, CAC10210, ]
down	Unigene24996	Potri.006G007100.1	109.258	34.0885	-1.68039	3.42048e-10	Anthocyanidin 3-O-glucosyltransferase 6; AltName: Full=Flavonol 3-O-glucosyltransferase 6; AltName: Full=UDP-glucose flavonoid 3-O-glucosyltransferase 6
down	CL4705.Contig3	Potri.007G103400.1	36.4351	11.3476	-1.68294	0.000284198	S-adenosyl-L-methionine-dependent methyltransferase domain-containing protein [Arabidopsis thaliana]
down	CL237.Contig7	Potri.016G117500.5	47.0158	14.6253	-1.68468	3.69841e-05	similar to omega-3 desaturase. [ORG:Vernicia fordii]; [ co-ortholog (3of3) of AAC98967, AAD13527, AAA61776, BAB18135, JQ2339, BAD36812, AAO24265, CAB45155, AAN17502, P48621, AAN17504, ]
down	Unigene5935	Potri.013G018600.1	513.162	159.198	-1.68859	1.9962e-42	similar to C2 domain-containing protein; similar to src2-like protein; putative; similar to cold-regulated gene SRC2 (Glycine max) GI:2055230; similar to cDNA src2-like protein GI:3426059; [ co-ortholog (1of3) of At1g09070, ]
down	CL13489.Contig9	Potri.001G303600.1	48.6946	15.0793	-1.69119	2.56101e-05	UDP-glycosyltransferase 73B3-like [Glycine max]
down	Unigene11555	Potri.019G054800.3	67.8199	20.9757	-1.69299	6.65442e-07	similar to thioredoxin f precursor - garden pea. [ORG:Pisum sativum]; [ ortholog of S20929,At5g16400,At3g02730,]
down	CL7896.Contig2	Potri.008G093200.1	35.7301	11.0377	-1.6947	0.000305387	similar to expressed protein in Arabidopsis thaliana; weakly similar to drought-induced protein SDi-6 (PIR:S71562) common sunflower (fragment); [ co-ortholog (2of2) of At1g13930, At2g03440, ]
down	Unigene38634	Potri.002G013200.1	1429.07	439.908	-1.6998	7.26506e-116	dehydrin 2 [Populus alba x Populus tremula var. glandulosa]
down	Unigene3970	Potri.001G078400.1	32.5453	10.0101	-1.70099	0.000551332	predicted protein [Populus trichocarpa]
down	Unigene36334	Potri.001G439600.1	64.9467	19.8814	-1.70784	9.93264e-07	similar to expressed protein in Arabidopsis thaliana; [ co-ortholog (2of2) of At3g12920, ]
down	Unigene13874	Potri.005G107700.1	73.6836	22.3192	-1.72306	1.58604e-07	similar to expressed protein in Arabidopsis thaliana; [ ortholog of At2g17705,]
down	Unigene12823	Potri.002G180800.5	245	74.0873	-1.72548	1.09044e-21
down	CL9799.Contig2	Potri.009G029300.1	40.3199	12.1373	-1.73204	9.97683e-05	similar to expressed protein in Arabidopsis thaliana; similar to predicted protein; similar to Arabidopsis thaliana; [ co-ortholog (2of2) of At5g59350, ]
down	Unigene3517	Potri.008G171000.1	72.8814	21.9011	-1.73455	1.6368e-07	similar to expressed protein in Arabidopsis thaliana; similar to Involved in electron flow in Photosystem I. Essential for photoprotection.; [ co-ortholog (2of2) of At2g05620, ]
down	Unigene35286	Potri.001G297200.1	67.8832	20.3344	-1.73913	4.13872e-07	probable protein phosphatase 2C 63-like [Vitis vinifera]
down	Unigene28131		32.0216	9.5532	-1.74499	0.000492812
down	Unigene12913	Potri.014G006900.2	30.8625	9.1943	-1.74704	0.000617945	similar to Phytosulfokines 3 precursor (AtPSK3) [Contains: Phytosulfokine-alpha (PSK-alpha) (Phytosulfokine-a); similar to Phytosulfokine-beta (PSK-beta) (Phytosulfokine-b)].; [ co-ortholog (2of2) of At3g49780, ]
down	CL6959.Contig2	Potri.006G006300.1	72.4955	21.5896	-1.74755	1.5362e-07	similar to VQ motif-containing protein; [ co-ortholog (2of2) of At3g22160, At4g15120, ]
down	CL2524.Contig3	Potri.008G072100.1	85.5069	25.3737	-1.75271	1.12537e-08	probable LRR receptor-like serine/threonine-protein kinase MRH1-like [Vitis vinifera]
down	CL13853.Contig2	Potri.016G017100.1	75.817	22.487	-1.75343	7.49809e-08	glycosyltransferase [Malus x domestica]
down	CL1259.Contig6	Potri.016G023800.2	80.2427	23.57	-1.76742	2.66354e-08	similar to RNA recognition motif (RRM)-containing protein; similar to UBP1 interacting protein 1a (Arabidopsis thaliana) GI:19574236; [ co-ortholog (1of4) of At3g56860, At2g41060, ]
down	CL8727.Contig2	Potri.010G072200.12	730.114	214.072	-1.77003	2.69558e-63	predicted protein [Populus trichocarpa]
down	CL4945.Contig4	Potri.012G133400.3	40.5201	11.8648	-1.77195	7.52171e-05	similar to hypothetical protein. [ORG:Cicer arietinum]; [ co-ortholog (2of2) of At5g52060, CAC10210, ]
down	CL6915.Contig2	Potri.009G139600.1	98.5664	28.7614	-1.77696	6.16265e-10	similar to geranylgeranyl pyrophosphate synthase. [ORG:Malus x domestica]; [ co-ortholog (2of2) of AAQ54505, ]
down	CL2438.Contig5	Potri.002G102500.1	56.9935	16.6228	-1.77763	2.53601e-06	UPF0483 protein AGAP003155 [Vitis vinifera]
down	Unigene3957	Potri.004G135200.3	39.5416	11.5255	-1.77854	8.83799e-05	4,5-DOPA dioxygenase extradiol-like protein [Vitis vinifera]
down	Unigene17338	Potri.002G256200.2	105.714	30.7633	-1.78088	1.40175e-10	glycosyltransferase, CAZy family GT47 [Populus trichocarpa]
down	Unigene5415	Potri.017G009500.1	35.217	10.2	-1.7877	0.000205503	probable receptor-like protein kinase At1g67000-like [Vitis vinifera]
down	CL2054.Contig1	Potri.004G041000.1	33.4627	9.684	-1.78888	0.000294549	CBS domain-containing protein CBSX5 [Vitis vinifera]
down	CL2515.Contig8	Potri.001G088800.3	130.988	37.8601	-1.79068	7.67178e-13	protein CHUP1, chloroplastic-like [Vitis vinifera]
down	Unigene9826	Potri.001G303600.1	47.1181	13.6167	-1.7909	1.71749e-05	UDP-glycosyltransferase 73B4-like [Glycine max]
down	CL9071.Contig1	Potri.006G232100.2	133.501	38.3557	-1.79934	3.93432e-13	ferrochelatase-2, chloroplastic
down	CL6124.Contig3	Potri.001G249600.1	389.532	111.26	-1.80781	1.69054e-35	similar to expressed protein in Arabidopsis thaliana; [ co-ortholog (1of2) of At3g47070, ]
down	Unigene21080	Potri.009G094100.1	341.721	97.3435	-1.81166	1.97841e-31	similar to expressed protein in Arabidopsis thaliana; similar to and genefinder; [ ortholog of At2g15020,]
down	CL6723.Contig1	Potri.016G133500.1	41.6302	11.7464	-1.82541	4.30725e-05	similar to calcineurin B-like-interacting protein kinase. [ORG:Pisum sativum]; [ co-ortholog (2of5) of AAO17040, ]
down	CL6145.Contig6	Potri.002G126700.1	62.6842	17.6556	-1.82798	5.06873e-07	protein WEAK CHLOROPLAST MOVEMENT UNDER BLUE LIGHT 1-like [Vitis vinifera]
down	CL11251.Contig1	Potri.004G089400.1	149.989	42.186	-1.83002	7.45712e-15	calmodulin 24-like protein [Populus tremula x Populus alba]
down	CL10952.Contig4	Potri.003G060100.2	87.363	24.4388	-1.83785	2.66434e-09	JHL25H03.12 [Jatropha curcas]
down	CL4942.Contig1	Potri.008G103900.1	34.05	9.5079	-1.84046	0.000200338	similar to hypersensitive reaction associated Ca2+-binding protein. [ORG:Phaseolus vulgaris]; [ co-ortholog (1of2) of At5g49480, AAD47213, ]
down	Unigene22452	Potri.004G169100.2	95.3503	26.5868	-1.84253	4.74965e-10	glycine-rich protein [Arabidopsis thaliana]
down	Unigene21068	Potri.001G177400.1	38.9614	10.8622	-1.84273	6.86677e-05	similar to Auxin-induced protein IAA4. [ORG:Pisum sativum]; [ co-ortholog (1of3) of CAA48297, P49679, CAC84712, BAA85822, CAA48298, S39075, ]
down	CL11283.Contig3	Potri.008G085000.1	30.0278	8.3692	-1.84314	0.000473568	similar to C2 domain-containing protein; similar to low similarity to GLUT4 vesicle protein (Rattus norvegicus) GI:4193489; [ co-ortholog (2of2) of At1g50260, At3g19830, ]
down	Unigene26121	Potri.012G131300.2	29.4912	8.2085	-1.84509	0.000527805	similar to CATIONIC AMINO ACID TRANSPORTER 1; [ co-ortholog (1of3) of At4g21120, ]
down	Unigene14778	Potri.001G303600.1	55.5056	15.4071	-1.84904	1.91926e-06	UDP-glycosyltransferase 73B3-like [Glycine max]
down	CL10387.Contig1	Potri.013G055800.4	385.886	106.86	-1.85245	3.09e-36	predicted protein [Populus trichocarpa]
down	Unigene12560	Potri.003G099300.3	33.8508	9.3681	-1.85336	0.000196006	secretory carrier membrane protein (SCAMP) family protein; [ co-ortholog (2of2) of At1g32050, ]
down	CL1970.Contig1	Potri.009G143300.1	30.9571	8.5497	-1.85632	0.000363902	similar to LysM-domain GPI-anchored protein 2 precursor.; [ ortholog of At2g17120,]
down	CL1541.Contig6	Potri.001G297200.2	59.6629	16.3736	-1.86546	6.89027e-07	Probable protein phosphatase 2C 63; Short=AtPP2C63
down	Unigene2647	Potri.001G375500.2	229.65	62.9054	-1.86818	1.86773e-22	sodium/calcium exchanger family protein; calcium-binding EF hand family protein; [ ortholog of At1g53210,]
down	Unigene32441	Potri.010G084800.1	29.4543	8.0587	-1.86986	0.000477123	similar to Proteasome subunit beta type 2-2 (EC 3.4.25.1) (20S proteasome alpha subunit D2).; [ co-ortholog (1of3) of At4g14800, At3g22630, ]
down	CL7896.Contig3	Potri.010G161200.1	950.943	260.02	-1.87074	1.00272e-87	similar to expressed protein in Arabidopsis thaliana; weakly similar to drought-induced protein SDi-6 (PIR:S71562) common sunflower (fragment); [ co-ortholog (1of2) of At1g13930, At2g03440, ]
down	Unigene5205	Potri.018G045800.2	36.9311	10.0084	-1.88362	8.5084e-05
down	CL2911.Contig10	Potri.017G114600.5	2619.43	707.699	-1.88805	7.13098e-241	similar to Ribulose bisphosphate carboxylase small chain 1A; similar to chloroplast precursor (EC 4.1.1.39) (RuBisCO small subunit 1A).; [ co-ortholog (1of2) of At1g67090, ]
down	CL2207.Contig6	Potri.002G180800.5	32.3935	8.719	-1.89347	0.000222258	lhy1 [Populus tremula]
down	Unigene25151	Potri.008G119600.1	34.8502	9.3613	-1.89639	0.000126387	glycolipid transfer protein [Arabidopsis thaliana]
down	CL3935.Contig1	Potri.001G241800.1	123.364	33.133	-1.89658	5.48204e-13	GRAS family transcription factor [Populus trichocarpa]
down	CL11139.Contig11	Potri.016G083900.1	31.9848	8.5798	-1.89837	0.000238025
down	CL1622.Contig1	Potri.003G085500.1	604.592	162.059	-1.89944	1.69051e-57	similar to beta-amylase (CT-BMY); similar to 1; similar to 4-alpha-D-glucan maltohydrolase; similar to beta-amylase enzyme GI:6065749 from (Arabidopsis thaliana); similar to beta-amylase targeted to the chloroplast; [ co-ortholog (2of2) of At4g17090, ]
down	CL11867.Contig3	Potri.002G067800.1	171.784	45.9789	-1.90155	1.52501e-17	similar to expressed protein in Arabidopsis thaliana; [ co-ortholog (1of2) of At1g43630, At1g74450, At1g18740, ]
down	Unigene2586	Potri.T160900.2	3444.31	914.275	-1.91352	2.58E-321	predicted protein [Populus trichocarpa]
down	Unigene32539	Potri.008G119600.1	76.5878	20.2872	-1.91654	1.06432e-08
down	CL5660.Contig1	Potri.004G118600.1	38.725	10.2447	-1.91839	4.70388e-05	similar to UDP-glucose 6-dehydrogenase (UDP-Glc dehydrogenase) (UDP-GlcDH) (UDPGDH). [ORG:Glycine max]; [ co-ortholog (2of2) of Q96558, At3g29360, ]
down	CL783.Contig4	Potri.002G175600.1	174.685	45.8097	-1.93103	3.99165e-18	AAA-type ATPase family protein; [ co-ortholog (2of2) of At2g46620, ]
down	Unigene21098	Potri.013G055800.4	302.518	79.2326	-1.93286	3.02936e-30	predicted protein [Populus trichocarpa]
down	CL9351.Contig2	Potri.006G188500.1	52.3914	13.6678	-1.93855	1.89408e-06	60S ribosomal protein L39 [Vernicia fordii]
down	CL6853.Contig2	Potri.006G228800.1	262.527	68.4045	-1.9403	1.39076e-26	predicted protein [Populus trichocarpa]
down	CL11935.Contig1	Potri.010G251800.1	136.553	35.5138	-1.94301	1.3324e-14	zinc finger (B-box type) family protein; [ co-ortholog (1of2) of At3g21150, ]
down	CL4995.Contig4	Potri.006G263600.1	102.4	26.629	-1.94314	2.54962e-11	similar to putative WRKY transcription factor. [ORG:Populus euramericana]; [ co-ortholog (2of2) of CAG27614, ]
down	Unigene2829	Potri.011G128900.2	60.4976	15.6483	-1.95087	2.7527e-07	G-type lectin S-receptor-like serine/threonine-protein kinase At4g27290-like [Vitis vinifera]
down	CL8978.Contig1	Potri.001G079000.10	49.5371	12.8077	-1.9515	3.29175e-06	ferric reductase-like transmembrane component family protein; similar to ferric-chelate reductase (FRO1) (Pisum sativum) GI:15341529; [ ortholog of At5g49740,At5g49730,]
down	CL14190.Contig1	Potri.013G070900.2	95.0967	24.5689	-1.95256	1.13885e-10	proline-rich family protein; similar to proline rich extensin domain containing protein; [ ortholog of At5g45350,At4g19200,]
down	Unigene29199	Potri.005G207300.1	34.6374	8.9123	-1.95846	9.6909e-05	ATPAO2 [Arabidopsis lyrata subsp. lyrata]
down	CL11873.Contig2	Potri.002G013200.1	304.514	78.1515	-1.96216	5.73745e-31	dehydrin 2 [Populus alba x Populus tremula var. glandulosa]
down	CL2530.Contig1	Potri.014G038700.1	28.6711	7.3559	-1.96262	0.000383476	cytochrome P450 allene oxide synthase [Populus trichocarpa]
down	Unigene528	Potri.007G047400.1	56.6334	14.5139	-1.96422	5.92985e-07	similar to Probable WRKY transcription factor 15 (WRKY DNA-binding protein 15).; [ co-ortholog (1of2) of At2g23320, ]
down	CL11873.Contig1	Potri.002G013200.1	98.5802	25.206	-1.96753	4.25584e-11	dehydrin 2 [Populus alba x Populus tremula var. glandulosa]
down	Unigene231	Potri.009G135200.1	26.3574	6.7361	-1.96822	0.000647723
down	CL2886.Contig4	Potri.011G158500.1	56.4842	14.3957	-1.97221	5.75639e-07	reticuline oxidase-like protein-like [Vitis vinifera]
down	Unigene9934	Potri.014G064800.1	178.895	45.3929	-1.97857	4.91096e-19	TIR-NBS-LRR type disease resistance protein [Populus trichocarpa]
down	CL2588.Contig2	Potri.009G080700.1	62.0549	15.7346	-1.9796	1.50593e-07	methionine sulfoxide reductase type [Populus trichocarpa]
down	CL1221.Contig2	Potri.003G151000.1	289.363	73.3293	-1.98042	7.97724e-30	AP2/ERF domain-containing transcription factor [Populus trichocarpa]
down	CL13489.Contig1	Potri.001G303000.1	57.6033	14.5928	-1.98089	4.14996e-07	UDP-glycosyltransferase 73B3-like [Glycine max]
down	Unigene7931	Potri.006G134600.1	48.3724	12.2489	-1.98153	3.49144e-06	similar to pectinesterase (EC 3.1.1.11) - kidney bean (fragment). [ORG:Phaseolus vulgaris]; [ ortholog of S25170,At2g26440,]
down	CL2488.Contig8	Potri.008G174100.2	188.505	47.4704	-1.9895	4.26876e-20	similar to beta-amylase; putative; similar to 1; similar to 4-alpha-D-glucan maltohydrolase; putative; similar to beta-amylase enzyme (Arabidopsis thaliana) GI:6065749; similar to beta-amylase PCT-BMYI from (Solanum tuberosum); [ co-ortholog (1of2) of At3
down	CL2277.Contig6	Potri.006G255000.1	115.141	28.9632	-1.9911	7.02935e-13	similar to Putative clathrin assembly protein At2g25430.; [ co-ortholog (2of2) of At4g32285, At2g25430, ]
down	CL9116.Contig5	Potri.008G171000.1	192.552	48.3365	-1.99407	1.51558e-20	similar to expressed protein in Arabidopsis thaliana; similar to Involved in electron flow in Photosystem I. Essential for photoprotection.; [ co-ortholog (2of2) of At2g05620, ]
down	Unigene9784	Potri.004G142900.1	161.305	40.3725	-1.99835	1.65742e-17	probable carboxylesterase 7-like [Vitis vinifera]
down	Unigene3301	Potri.018G114200.1	90.0636	22.5305	-1.99906	1.96028e-10
down	CL13426.Contig2	Potri.005G257900.2	394.398	98.3504	-2.00365	1.41576e-40	bZIP transcription factor family protein; [ ortholog of At1g42990,]
down	CL10912.Contig2	Potri.015G019800.3	29.8434	7.437	-2.00462	0.000242825	alternative oxidase [Populus tremula x Populus tremuloides]
down	CL12010.Contig1	Potri.004G021500.4	84.6064	21.0386	-2.00773	6.2254e-10
down	Unigene9629	Potri.003G004800.1	171.494	42.3132	-2.01898	1.00463e-18	flavonol 4'-sulfotransferase [Vitis vinifera]
down	Unigene12888	Potri.016G083900.1	136.344	33.6335	-2.01928	3.32525e-15
down	Unigene37959	Potri.002G168600.1	54.1096	13.2027	-2.03505	6.16528e-07	hydroquinone glucosyltransferase [Vitis vinifera]
down	CL8820.Contig2	Potri.003G132200.2	167.718	40.9182	-2.03522	1.65575e-18
down	Unigene34477	Potri.017G129900.1	31.0616	7.5759	-2.03564	0.000157888	similar to RNA and export factor-binding protein; putative; similar to transcriptional coactivator ALY; similar to Mus musculus; similar to EMBL:MMU89876; [ co-ortholog (2of2) of At1g66260, At5g37720, ]
down	Unigene20034		47.3083	11.4904	-2.04166	2.99637e-06
down	Unigene34576	Potri.006G199100.1	32.0408	7.776	-2.04281	0.000120347	similar to Probable mannitol dehydrogenase 1 (EC 1.1.1.255) (NAD-dependent mannitol dehydrogenase 1).; [ ortholog of At4g37980,]
down	Unigene25007	Potri.002G222700.1	131.047	31.749	-2.0453	7.11224e-15	auxin-responsive family protein; similar to auxin-induced protein AIR12 GI:11357190 (Arabidopsis thaliana); [ ortholog of At5g35735,]
down	CL371.Contig4	Potri.008G148000.1	106.048	25.4746	-2.05758	2.12958e-12	similar to PROTEIN KINASE 2B; [ co-ortholog (2of2) of At2g02800, ]
down	CL5917.Contig2	Potri.001G270600.1	35.8631	8.5573	-2.06727	4.18578e-05	cytochrome P450 [Populus trichocarpa]
down	Unigene25134	Potri.016G089400.1	54.6958	13.0184	-2.07088	4.08868e-07
down	Unigene32067	Potri.014G030500.1	24.9099	5.885	-2.0816	0.0006073
down	Unigene31929	Potri.004G162400.7	44.6861	10.5333	-2.08487	4.30669e-06	similar to latex plastidic aldolase-like protein. [ORG:Hevea brasiliensis]; [ co-ortholog (1of2) of AAM46780, Q01517, AAA33643, AAA33642, Q01516, S29048, S29047, ]
down	CL7457.Contig3	Potri.T162900.2	327.159	77.0735	-2.08568	1.61246e-35
down	CL2886.Contig1	Potri.011G158500.1	92.6441	21.8162	-2.0863	3.58498e-11	reticuline oxidase-like protein-like [Vitis vinifera]
down	Unigene14723	Potri.001G192800.3	54.3426	12.7463	-2.09201	3.80569e-07
down	CL6959.Contig1	Potri.006G006300.1	179.086	41.621	-2.10527	2.18203e-20	similar to VQ motif-containing protein; [ co-ortholog (2of2) of At3g22160, At4g15120, ]
down	CL5252.Contig1	Potri.016G116400.2	229.003	53.1927	-2.10606	1.24145e-25	similar to Probable pyridoxin biosynthesis PDX1-like protein 3.; [ co-ortholog (2of2) of At5g01410, ]
down	CL5300.Contig4	Potri.005G240300.1	30.7417	7.0885	-2.11664	0.00012023	similar to expressed protein in Arabidopsis thaliana; [ co-ortholog (1of2) of At1g30755, ]
down	Unigene25015	Potri.004G039100.1	32.503	7.4764	-2.12016	7.55571e-05	probable polyol transporter 4 [Vitis vinifera]
down	Unigene24505	Potri.011G007800.1	320.985	73.8034	-2.12074	1.57762e-35	similar to Probable WRKY transcription factor 42 (WRKY DNA-binding protein 42).; [ ortholog of At4g22070,At4g04450,]
down	CL1277.Contig4	Potri.009G135200.1	27.0863	6.1753	-2.13298	0.000288074	predicted protein [Populus trichocarpa]
down	CL3549.Contig1	Potri.004G005900.1	48.598	11.0535	-2.13639	1.16728e-06	early-responsive to dehydration-related protein [Populus euphratica]
down	CL6953.Contig5	Potri.001G348100.1	62.5445	14.1556	-2.14351	3.29116e-08	glycosyltransferase UGT90A7 [Hieracium pilosella]
down	Unigene23852	Potri.002G118400.1	75.1287	16.9208	-2.15057	1.30353e-09	uncharacterized protein [Arabidopsis thaliana]
down	Unigene33168	Potri.017G124200.1	37.1508	8.3569	-2.15235	1.96941e-05	similar to gibberellin-regulated protein 5 (GASA5); similar to gibberellin-responsive protein 5; similar to GASA5 (Arabidopsis thaliana) GI:1289320; [ co-ortholog (1of2) of At3g02885, ]
down	CL12253.Contig2	Potri.008G179400.1	203.681	45.8013	-2.15285	1.59389e-23
down	CL13025.Contig2	Potri.003G141800.1	903.807	202.627	-2.15718	1.21919e-98	glutaredoxin family protein; [ ortholog of At1g64500]
down	Unigene21138	Potri.001G281900.1	78.5718	17.6139	-2.1573	5.11677e-10	UDP-glycosyltransferase 87A2-like [Vitis vinifera]
down	CL7953.Contig2	Potri.005G249200.5	25.9976	5.8076	-2.16236	0.000343548	similar to Cell division protein ftsH homolog; similar to chloroplast precursor. [ORG:Medicago sativa]; [ co-ortholog (2of2) of At5g42270, Q9BAE0, At1g50250, ]
down	CL4526.Contig2	Potri.009G151700.1	103.878	23.2012	-2.16261	8.2667e-13	similar to tetratricopeptide repeat (TPR)-containing protein; [ co-ortholog (1of3) of At5g21990, ]
down	CL10632.Contig6	Potri.016G080700.2	81.8493	18.151	-2.17292	1.8925e-10	ankyrin repeat-containing protein At5g02620-like [Vitis vinifera]
down	Unigene33078	Potri.006G173600.1	97.2819	21.5713	-2.17306	3.79362e-12
down	CL5118.Contig1	Potri.017G108500.1	235.281	52.0507	-2.17639	3.10419e-27	similar to ABA-inducible protein. [ORG:Fagus sylvatica]; [ co-ortholog (6of6) of CAA10234, At3g02480, ]
down	CL8993.Contig4	Potri.003G122900.1	59.1623	12.9793	-2.18847	5.40714e-08	rhomboid family protein; similar to Rhomboid family; [ co-ortholog (1of2) of At1g63120, At4g23070, At1g12750, ]
down	Unigene20014	Potri.008G063500.1	30.9196	6.7728	-2.1907	8.38646e-05	uncharacterized protein At2g39910 [Vitis vinifera]
down	CL6832.Contig4	Potri.019G098700.1	31.2789	6.8274	-2.19578	7.46301e-05	nbs-lrr resistance protein [Populus trichocarpa]
down	CL4471.Contig3	Potri.006G041100.1	33.0005	7.1915	-2.19812	4.68112e-05	similar to Two-component response regulator ARR8 (Response reactor 3).; [ ortholog of At2g41310,At3g57040,At2g07440,]
down	CL10406.Contig1	Potri.006G209200.1	24.0282	5.2201	-2.20258	0.000505698	NAC domain protein, IPR003441 [Populus trichocarpa]
down	CL3020.Contig5	Potri.T150800.1	35.3913	7.6853	-2.20322	2.42825e-05
down	Unigene13516	Potri.010G112200.2	171.124	37.1524	-2.20351	1.6465e-20	mitogen-activated protein kinase 9-like [Vitis vinifera]
down	Unigene16181	Potri.003G091400.1	32.5277	7.0544	-2.20507	5.14615e-05	similar to expressed protein in Arabidopsis thaliana; [ co-ortholog (1of2) of At2g35290, ]
down	CL7937.Contig2	Potri.013G055800.4	102.368	22.1636	-2.2075	6.61529e-13
down	CL1740.Contig9	Potri.016G005100.1	143.433	30.9663	-2.21161	1.64714e-17	similar to phosphatidylinositol-phosphatidylcholine transfer protein SEC14 homolog Ssh1 - soybean. [ORG:Glycine max]; [ co-ortholog (2of2) of T05949, AAB94598, ]
down	CL12729.Contig1	Potri.001G231300.1	126.475	27.2148	-2.21639	1.17849e-15	similar to expressed protein in Arabidopsis thaliana; [ co-ortholog (1of2) of At2g31940, ]
down	CL12284.Contig1	Potri.006G068900.1	53.129	11.4141	-2.21868	2.07625e-07	basic 7S globulin-like [Vitis vinifera]
down	Unigene1357	Potri.018G094900.1	245.456	52.4989	-2.2251	5.19403e-29	probable xyloglucan endotransglucosylase/hydrolase protein 23 [Vitis vinifera]
down	CL7937.Contig1	Potri.013G055800.4	25.2036	5.3418	-2.23823	0.000325975
down	Unigene30861	Potri.006G238600.1	44.7816	9.4526	-2.24412	1.60838e-06	AP2/ERF domain-containing transcription factor [Populus trichocarpa]
down	CL4552.Contig6	Potri.005G252200.1	171.178	35.764	-2.25892	4.80999e-21
down	CL1305.Contig3	Potri.003G137700.1	28.9656	6.034	-2.26315	0.000106114	predicted protein [Populus trichocarpa]
down	CL5821.Contig1	Potri.001G354600.2	45.3374	9.363	-2.27566	1.15006e-06	similar to expressed protein in Arabidopsis thaliana; similar to expressed protein in Arabidopsis thaliana; [ co-ortholog (2of2) of At4g18070, ]
down	CL3678.Contig8	Potri.012G007500.1	68.4461	14.1182	-2.27741	2.24545e-09	NAC domain protein, IPR003441 [Populus trichocarpa]
down	Unigene1027	Potri.013G005800.3	35.5951	7.3399	-2.27785	1.61683e-05	similar to galactinol synthase. [ORG:Glycine max]; [ co-ortholog (3of3) of AAM96867, At1g09350, At1g56600, ]
down	CL9718.Contig2	Potri.009G144000.1	25.2797	5.1855	-2.28542	0.000272041	CMP-N-acetylneuraminate-beta-galactosamide-alpha-2, 3-sialyltransferase 1-like [Vitis vinifera]
down	CL3765.Contig3	Potri.018G094900.1	72.0725	14.7083	-2.29282	7.37391e-10	probable xyloglucan endotransglucosylase/hydrolase protein 23-like [Glycine max]
down	CL237.Contig9	Potri.008G069600.1	52.4826	10.6668	-2.29871	1.4245e-07	similar to chloroplast omega-3 desaturase. [ORG:Malus x domestica]; [ co-ortholog (2of2) of AAA61777, P32291, AAN17503, BAC87756, AAO24264, T10063, AAM77643, At2g29980, P48619, At5g05580, AAA73511, AAF12821, T10898, At3g11170, P48625, AAS59833, BAA03306,
down	Unigene30046	Potri.005G207300.1	47.551	9.5441	-2.31679	4.90627e-07	Probable polyamine oxidase 2; Short=AtPAO2; AltName: Full=Amine oxidase 1
down	Unigene36434	Potri.004G189900.1	276.924	55.3732	-2.32223	5.47969e-34	similar to UDP-D-APIOSE/UDP-D-XYLOSE SYNTHASE 1; [ co-ortholog (1of2) of At2g27860, At1g08200, ]
down	CL6240.Contig1	Potri.018G092100.2	21.7664	4.3412	-2.32594	0.000648883	similar to putative NADPH-cytochrome P450 reductase. [ORG:Pisum sativum]; [ co-ortholog (1of2) of AAC09468, At4g30210, ]
down	CL13025.Contig1	Potri.003G141800.1	116.066	23.0841	-2.32998	3.21193e-15	glutaredoxin family protein; [ ortholog of At1g64500,]
down	CL5539.Contig1	Potri.001G158900.1	28.9041	5.7419	-2.33167	8.317e-05	similar to Copper-transporting ATPase RAN1 (EC 3.6.3.4) (Responsive-to-antagonist 1).; [ co-ortholog (1of2) of At5g44790, ]
down	CL10387.Contig2	Potri.019G037300.3	265.196	52.5551	-2.33515	8.36075e-33	predicted protein [Populus trichocarpa]
down	CL11971.Contig2	Potri.006G173600.1	243.453	48.2438	-2.33523	2.97141e-30	zinc finger protein CONSTANS-LIKE 5-like [Glycine max]
down	Unigene37032	Potri.007G123300.2	24.3495	4.8125	-2.33903	0.000297073
down	CL14199.Contig2	Potri.017G147000.1	174.646	34.5062	-2.3395	3.32117e-22
down	CL2160.Contig1	Potri.019G054800.2	34.8722	6.8821	-2.34116	1.47993e-05	similar to thioredoxin f precursor - garden pea. [ORG:Pisum sativum]; [ ortholog of S20929,At5g16400,At3g02730,]
down	Unigene17524		37.4616	7.3603	-2.34758	6.91972e-06
down	CL14219.Contig5	Potri.003G076800.1	53.0808	10.4098	-2.35025	8.54478e-08	Glycogenin-2 [Medicago truncatula]
down	Unigene36759	Potri.013G098900.1	135.903	26.6105	-2.35251	1.00616e-17	similar to disease resistance protein-related; similar to LRR protein-related; similar to Hcr2-5D (Lycopersicon esculentum) gi|3894393|gb|AAC78596|; [ co-ortholog (1of3) of At1g33590, ]
down	Unigene17541	Potri.002G168600.1	29.92	5.8573	-2.3528	5.74829e-05	Hydroquinone glucosyltransferase; AltName: Full=Arbutin synthase
down	CL6077.Contig1	Potri.003G188400.1	58.0316	11.3317	-2.35647	2.05549e-08	protein SUPPRESSOR OF GENE SILENCING 3-like [Vitis vinifera]
down	CL1257.Contig1	Potri.011G075000.1	45.8365	8.8824	-2.36748	5.86311e-07	Ycf68 protein [Medicago truncatula]
down	CL5821.Contig2	Potri.001G354600.1	25.9554	5.0252	-2.36878	0.000169675	similar to expressed protein in Arabidopsis thaliana; similar to expressed protein in Arabidopsis thaliana; [ co-ortholog (2of2) of At4g18070, ]
down	CL9116.Contig1	Potri.010G066900.1	201.904	39.05	-2.37028	9.46493e-26	similar to expressed protein in Arabidopsis thaliana; similar to Involved in electron flow in Photosystem I. Essential for photoprotection.; [ co-ortholog (1of2) of At2g05620, ]
down	Unigene17368	Potri.016G093900.1	96.3134	18.6243	-2.37055	4.27651e-13	Sigma factor binding protein [Medicago truncatula]
down	CL10026.Contig4	Potri.008G205200.1	38.4686	7.4341	-2.37145	4.63567e-06	similar to cytochrome P450. [ORG:Lotus corniculatus var. japonicus]; [ co-ortholog (51of57) of AAF45143, CAB50768, AAF34534, AAP06953, BAA93632, AAM12530, CAB43505, AAF34532, BAA74466, BAA22423, AAF34528, AAF34521, AAF34522, AAF34526, AAF34520, T05944, AA
down	CL4059.Contig4	Potri.018G111200.2	25.881	4.9447	-2.38794	0.000162669	similar to calmodulin-binding protein 60-D. [ORG:Phaseolus vulgaris]; [ co-ortholog (2of3) of At4g31000, At2g24300, AAN65370, ]
down	Unigene16617	Potri.016G046200.1	26.0613	4.8791	-2.41722	0.00014004	similar to Omega-6 fatty acid desaturase; similar to endoplasmic reticulum (EC 1.14.19.-) (Delta-12 desaturase).; [ co-ortholog (2of2) of At3g12120, ]
down	CL1153.Contig3	Potri.006G254100.1	30.5161	5.7099	-2.41803	3.76495e-05	similar to grr1. [ORG:Glycine max]; [ co-ortholog (1of2) of T08604, AAB70660, At2g25490, ]
down	Unigene15350	Potri.T074100.2	30.94	5.7857	-2.41891	3.31379e-05	TIR-NBS-LRR-TIR type disease resistance protein [Populus trichocarpa]
down	CL8851.Contig4	Potri.008G158000.1	91.555	17.0893	-2.42155	9.05302e-13	similar to early light-induced protein precursor - garden pea. [ORG:Pisum sativum]; [ co-ortholog (1of2) of S01056, JC5876, At3g22840, ]
down	CL4059.Contig3	Potri.018G111200.1	31.619	5.871	-2.42911	2.60861e-05	similar to calmodulin-binding protein 60-D. [ORG:Phaseolus vulgaris]; [ co-ortholog (2of3) of At4g31000, At2g24300, AAN65370, ]
down	CL8851.Contig1	Potri.008G158200.1	432.659	80.0914	-2.43351	1.16383e-54	similar to early light-induced protein precursor - garden pea. [ORG:Pisum sativum]; [ co-ortholog (2of2) of S01056, JC5876, At3g22840, ]
down	CL6070.Contig4	Potri.005G241800.1	35.9892	6.637	-2.43896	6.93245e-06	similar to expressed protein in Arabidopsis thaliana; [ co-ortholog (1of2) of At1g20070, ]
down	Unigene423	Potri.005G078700.11	52.6577	9.6703	-2.44501	5.17992e-08	similar to 1L-myo-inositol 1-phosphate synthase. [ORG:Phaseolus vulgaris]; [ co-ortholog (1of2) of AAA91164, AAK72098, At2g22240, T10964, At4g39800, AAK69514, AAK49896, Q41107, CAH68559, ]
down	CL6320.Contig1	Potri.008G152300.2	59.8309	10.9189	-2.45406	6.06189e-09	serine/threonine-protein kinase WNK1-like [Vitis vinifera]
down	CL3519.Contig1	Potri.004G135200.2	137.321	24.9763	-2.45893	1.1593e-18	4,5-DOPA dioxygenase extradiol-like protein
down	CL1092.Contig3	Potri.017G074800.1	87.6759	15.8054	-2.47176	1.60474e-12
down	Unigene21423	Potri.004G148300.1	56.0933	10.1115	-2.47183	1.59325e-08
down	CL4586.Contig1	Potri.009G141600.1	39.4773	7.1093	-2.47324	2.11347e-06	no apical meristem (NAM) family protein; similar to petunia NAM (X92205) and A. thaliana sequences ATAF1 (X74755) and ATAF2 (X74756); similar to probable DNA-binding protein; [ co-ortholog (1of3) of At2g17040, ]
down	CL2939.Contig4	Potri.006G044600.2	649.857	117.025	-2.4733	1.68239e-82	similar to LIGHT STRESS-REGULATED 1; similar to EARLY RESPONSIVE TO DEHYDRATION 15; [ co-ortholog (1of2) of At2g41430, ]
down	CL6268.Contig2	Potri.004G149100.3	196.85	35.2658	-2.48075	2.79855e-26	WCOR413-like protein [Citrus limon]
down	Unigene28562	Potri.008G174100.2	169.737	30.3609	-2.48302	6.65374e-23	similar to beta-amylase; putative; similar to 1; similar to 4-alpha-D-glucan maltohydrolase; putative; similar to beta-amylase enzyme (Arabidopsis thaliana) GI:6065749; similar to beta-amylase PCT-BMYI from (Solanum tuberosum); [ co-ortholog (1of2) of At3
down	CL4471.Contig2	Potri.006G041100.1	29.3824	5.234	-2.48897	4.05403e-05	similar to Two-component response regulator ARR8 (Response reactor 3).; [ ortholog of At2g41310,At3g57040,At2g07440,]
down	Unigene32646	Potri.006G187500.1	23.0744	4.0901	-2.49609	0.000270054
down	Unigene20135	Potri.010G042000.1	39.7015	7.0043	-2.50288	1.71521e-06	similar to galactinol synthase; putative; similar to galactinol synthase GI:5608497 from (Ajuga reptans); [ co-ortholog (2of3) of At1g60450, At1g60470, ]
down	CL12828.Contig1	Potri.005G239300.1	95.1131	16.7599	-2.50463	1.28332e-13	similar to Chlorophyll a-b binding protein 2; similar to chloroplast precursor (LHCII type I CAB-2) (LHCP). [ORG:Glycine max]
down	CL5252.Contig2	Potri.016G116400.1	106.816	18.6678	-2.5165	3.57517e-15	similar to Probable pyridoxin biosynthesis PDX1-like protein 3.; [ co-ortholog (2of2) of At5g01410, ]
down	CL5783.Contig8	Potri.004G148300.1	78.9261	13.792	-2.51667	1.33908e-11
down	CL9230.Contig2	Potri.014G025500.1	41.3017	7.1786	-2.52443	9.54535e-07	transferase family protein; similar to anthranilate N-hydroxycinnamoyl/benzoyltransferase; similar to Dianthus caryophyllus (gi:2239091); [ ortholog of At5g07850,At5g42830,]
down	CL11989.Contig3	Potri.008G012700.1	87.5445	15.1659	-2.52919	9.21686e-13	trans-2,3-enoyl-CoA reductase-like [Glycine max]
down	Unigene755		29.4568	5.1	-2.53003	3.42243e-05	integral membrane single C2 domain protein [Populus trichocarpa]
down	Unigene34478	Potri.017G129900.1	48.3707	8.3684	-2.53111	1.09264e-07	similar to RNA and export factor-binding protein; putative; similar to transcriptional coactivator ALY; similar to Mus musculus; similar to EMBL:MMU89876; [ co-ortholog (2of2) of At1g66260, At5g37720, ]
down	CL8203.Contig4	Potri.005G069500.1	101.94	17.5663	-2.53684	1.18055e-14	NAC domain protein, IPR003441 [Populus trichocarpa]
down	Unigene27936	Potri.016G117400.1	32.9863	5.6835	-2.53702	1.13052e-05	similar to expressed protein in Arabidopsis thaliana; [ ortholog of At5g01370,]
down	Unigene3381		25.5916	4.3934	-2.54226	0.000108296
down	Unigene8819	Potri.006G173600.1	93.7583	16.0922	-2.54258	1.261e-13	CONSTANS-like zinc finger protein [Medicago truncatula]
down	Unigene36509	Potri.001G044500.2	120.13	20.5584	-2.5468	4.66975e-17	similar to Probable WRKY transcription factor 40 (WRKY DNA-binding protein 40).; [ co-ortholog (2of2) of At3g32090, At1g80840, ]
down	CL12714.Contig2	Potri.010G194100.1	20.114	3.4012	-2.56408	0.000567955	similar to phosphate translocator-related; similar to low similarity to phosphoenolpyruvate/phosphate translocator precursor (Mesembryanthemum crystallinum) GI:9295275; similar to phosphate translocator (Nicotiana tabacum) GI:403023; [ co-ortholog (1of2)
down	CL8170.Contig1	Potri.014G171300.1	60.1741	10.1598	-2.56627	2.46671e-09	similar to heavy-metal-associated domain-containing protein; similar to strong similarity to farnesylated proteins ATFP4 (GI:4097549) and ATFP5 (GI:4097551); [ ortholog of At5g48290,At3g07600,]
down	Unigene9847	Potri.012G006300.1	28.3709	4.7643	-2.57408	4.11387e-05	oxidoreductase, 2OG-Fe oxygenase family protein, expressed [Oryza sativa Japonica Group]
down	Unigene32204	Potri.004G162400.6	23.7612	3.9822	-2.57697	0.000173254	similar to latex plastidic aldolase-like protein. [ORG:Hevea brasiliensis]; [ co-ortholog (1of2) of AAM46780, Q01517, AAA33643, AAA33642, Q01516, S29048, S29047, ]
down	Unigene26957	Potri.007G080600.2	19.9693	3.3416	-2.57917	0.000573352	ABC transporter family protein; similar to member of GCN subfamily; [ co-ortholog (1of2) of At5g64840, At5g09930, ]
down	Unigene25992	Potri.008G174100.2	87.3187	14.5846	-2.58184	5.79735e-13	similar to beta-amylase; putative; similar to 1; similar to 4-alpha-D-glucan maltohydrolase; putative; similar to beta-amylase enzyme (Arabidopsis thaliana) GI:6065749; similar to beta-amylase PCT-BMYI from (Solanum tuberosum); [ co-ortholog (1of2) of At3
down	CL8102.Contig4	Potri.009G167400.1	20.7779	3.4141	-2.60547	0.000415123	probable serine/threonine-protein kinase Cx32, chloroplastic-like isoform 1 [Vitis vinifera]
down	Unigene22966	Potri.011G128800.1	44.0182	7.2295	-2.60613	2.76228e-07
down	CL1721.Contig8	Potri.011G007800.1	20.3572	3.3101	-2.62059	0.000458158	similar to Probable WRKY transcription factor 42 (WRKY DNA-binding protein 42).; [ ortholog of At4g22070,At4g04450,]
down	CL9008.Contig2	Potri.007G121100.1	174.895	28.2963	-2.62781	8.28772e-25	zinc finger (B-box type) family protein; [ co-ortholog (2of2) of At3g21890, ]
down	Unigene12173	Potri.007G080700.1	24.194	3.9033	-2.63188	0.000129222
down	CL5031.Contig2	Potri.019G042500.1	34.5115	5.548	-2.63704	4.73658e-06	Nucleotide-diphospho-sugar transferases superfamily protein [Arabidopsis thaliana]
down	Unigene2545	Potri.016G073700.1	20.2399	3.229	-2.64804	0.000445745	momilactone A synthase-like [Vitis vinifera]
down	CL7178.Contig2	Potri.003G032800.1	40.4726	6.4438	-2.65096	6.76362e-07	similar to phospholipase D. [ORG:Ricinus communis]; [ co-ortholog (1of2) of T11695, Q41142, AAB37305, O04865, AAB51392, At1g52570, AAB04095, T10171, At3g15730, ]
down	CL3683.Contig3	Potri.004G148400.1	33.4566	5.248	-2.67245	5.78235e-06	vegetative incompatibility protein HET-E-1-like [Vitis vinifera]
down	Unigene28962	Potri.008G187400.2	40.4938	6.3299	-2.67745	5.95442e-07	similar to ALANINE-2-OXOGLUTARATE AMINOTRANSFERASE 1; [ co-ortholog (1of2) of At1g70580, At1g23310, ]
down	CL1188.Contig1	Potri.019G056400.1	89.174	13.9211	-2.67935	1.24909e-13	similar to expressed protein in Arabidopsis thaliana; [ ortholog of At3g56290,]
down	Unigene31009	Potri.006G040800.4	20.7554	3.236	-2.6812	0.000347861
down	Unigene9527	Potri.004G143200.1	20.9071	3.2343	-2.69247	0.000322076	probable carboxylesterase 1 [Vitis vinifera]
down	Unigene13475	Potri.012G044900.6	40.9324	6.3164	-2.69607	4.75482e-07	similar to expressed protein in Arabidopsis thaliana; similar to expression supported by MPSS; [ co-ortholog (1of2) of At1g48500, At3g17860, ]
down	CL4956.Contig3	Potri.014G099700.1	68.8937	10.6225	-2.69725	6.3734e-11	transcription factor bHLH13 [Vitis vinifera]
down	Unigene9197	Potri.007G004100.1	25.7295	3.9626	-2.6989	6.47965e-05	similar to Valyl-tRNA synthetase (EC 6.1.1.9) (Valine--tRNA ligase) (ValRS).; [ co-ortholog (1of2) of At1g27160, At1g14610, ]
down	CL14010.Contig1	Potri.019G059000.1	45.3934	6.9809	-2.701	1.10964e-07
down	Unigene55250		28.5767	4.3873	-2.70343	2.51853e-05
down	CL10169.Contig5	Potri.T026600.1	32.5451	4.985	-2.70677	6.83573e-06	nbs-lrr resistance protein [Populus trichocarpa]
down	Unigene39965	Potri.006G093800.2	23.4645	3.566	-2.7181	0.000129553	similar to expressed protein in Arabidopsis thaliana; similar to expressed protein in Arabidopsis thaliana; [ co-ortholog (2of4) of At2g37940, At2g29525, At3g54020, ]
down	Unigene12477	Potri.005G248100.1	954.814	145.047	-2.7187	1.12956e-131	similar to dehydrin. [ORG:Phaseolus vulgaris]; [ ortholog of At1g76180,AAB00554,At1g20440,At1g20450,]
down	CL2240.Contig5	Potri.013G010700.1	51.311	7.7394	-2.72897	1.42699e-08	Calmodulin-binding protein [Arabidopsis thaliana]
down	CL6808.Contig5	Potri.012G069800.2	63.1766	9.5265	-2.72937	3.13245e-10	ABC transporter family protein; similar to AbcA; similar to Dictyostelium discoideum; similar to DDU66526; similar to member of ATH subfamily; [ co-ortholog (1of2) of At5g61690, At5g61730, At3g47730, ]
down	CL12915.Contig7	Potri.011G043300.1	68.2554	10.1801	-2.74519	5.47349e-11	similar to calmodulin-binding protein 60-C. [ORG:Phaseolus vulgaris]; [ co-ortholog (6of9) of AAN65368, CAB71126, AAN65369, ]
down	CL11808.Contig1	Potri.002G165000.1	108.139	16.0339	-2.75369	1.39085e-16	similar to seed maturation protein PM22; similar to late embryogenesis abundant protein; similar to LEA protein. [ORG:Glycine max]; [ co-ortholog (2of2) of AAA61564, AAD25354, P46519, T06356, AAF64451, At2g46140, ]
down	CL4921.Contig4	Potri.016G130700.1	57.188	8.4342	-2.76139	1.76119e-09	predicted protein [Populus trichocarpa]
down	CL10984.Contig1		49.856	7.3382	-2.76427	1.88703e-08	Cell wall-associated hydrolase, partial [Medicago truncatula]
down	CL4557.Contig1	Potri.010G167200.2	20.5312	3.0155	-2.76735	0.000306636	similar to expansin 4. [ORG:Fragaria x ananassa]; [ co-ortholog (1of2) of AAK72875, At1g69530, ]
down	Unigene11861		48.0058	7.0275	-2.77213	3.31668e-08	dehydration responsive protein [Corchorus olitorius]
down	CL5147.Contig1	Potri.002G222700.1	117.011	17.0539	-2.77847	5.98192e-18	auxin-responsive family protein; similar to auxin-induced protein AIR12 GI:11357190 (Arabidopsis thaliana); [ ortholog of At5g35735,]
down	Unigene51141		28.5712	4.1468	-2.78449	1.9545e-05
down	CL1543.Contig2	Potri.006G192000.2	34.5645	4.9779	-2.79568	2.53813e-06	endoplasmic reticulum 18:1 desaturase [Populus tomentosa]
down	Unigene11106	Potri.004G148300.1	67.833	9.7402	-2.79996	4.23013e-11
down	Unigene55563	Potri.003G159800.2	20.6542	2.9494	-2.80794	0.000268227	respiratory burst oxidase homolog protein C-like [Vitis vinifera]
down	Unigene23937	Potri.016G117400.1	23.732	3.3834	-2.81029	9.31605e-05	similar to expressed protein in Arabidopsis thaliana; [ ortholog of At5g01370,]
down	Unigene52163	Potri.008G174100.2	18.8983	2.6745	-2.82092	0.000477616	similar to beta-amylase; putative; similar to 1; similar to 4-alpha-D-glucan maltohydrolase; putative; similar to beta-amylase enzyme (Arabidopsis thaliana) GI:6065749; similar to beta-amylase PCT-BMYI from (Solanum tuberosum); [ co-ortholog (1of2) of At3
down	CL13408.Contig2	Potri.007G044800.1	72.2556	10.1643	-2.8296	7.95543e-12	mitogen-activated protein kinase kinase kinase 2-like [Glycine max]
down	Unigene30665	Potri.015G000500.1	104.043	14.5688	-2.83622	2.11316e-16	similar to expressed protein in Arabidopsis thaliana; [ co-ortholog (2of2) of At3g49580, At5g24655, At5g24660, At3g49570, ]
down	Unigene15093		17.8744	2.4947	-2.84096	0.000655118
down	CL4921.Contig7	Potri.016G131300.2	79.9501	11.0947	-2.84923	5.34482e-13	tubby structurally-related protein [Carica papaya]
down	Unigene3925	Potri.014G113000.1	24.3214	3.3507	-2.85969	6.70549e-05	multidrug/pheromone exporter, MDR family, ABC transporter family [Populus trichocarpa]
down	CL13357.Contig1	Potri.014G116800.3	71.0779	9.7605	-2.86437	9.11351e-12	similar to putative galactinol synthase. [ORG:Pisum sativum]; [ co-ortholog (2of2) of At2g47180, CAB51130, CAF21715, ]
down	CL5358.Contig1	Potri.016G105700.2	112.074	15.2619	-2.87644	9.54273e-18	similar to expressed protein in Arabidopsis thaliana; similar to expressed protein in Arabidopsis thaliana; [ co-ortholog (1of4) of At2g37940, At2g29525, At3g54020, ]
down	Unigene12195	Potri.013G154000.1	34.5117	4.6037	-2.90622	1.73522e-06	similar to nodulin-related; weakly similar to nodule-specific protein Nlj70 (Lotus japonicus) GI:3329366; [ co-ortholog (1of2) of At2g30300, ]
down	CL11462.Contig2	Potri.013G064800.2	33.8743	4.5166	-2.90688	2.15689e-06	similar to expressed protein in Arabidopsis thaliana; similar to expression supported by MPSS; [ co-ortholog (1of2) of At1g28760, ]
down	Unigene45889	Potri.016G130700.1	77.4234	10.2983	-2.91036	7.67143e-13	tubby structurally-related protein [Carica papaya]
down	CL5033.Contig3	Potri.011G136300.1	21.4575	2.8485	-2.91321	0.000160291	similar to expressed protein in Arabidopsis thaliana; similar to expressed protein in Arabidopsis thaliana; similar to expressed protein in Arabidopsis thaliana; [ co-ortholog (1of3) of At3g21700, ]
down	CL2701.Contig4	Potri.002G089800.1	94.3253	12.4295	-2.92388	2.25857e-15	galactosyltransferase family protein; [ co-ortholog (1of2) of At1g22015, At1g77810, ]
down	CL2549.Contig3	Potri.004G136900.1	17.6527	2.3225	-2.92614	0.000603438
down	Unigene35076	Potri.011G067500.1	35.726	4.6805	-2.93224	1.03971e-06	similar to CBL-interacting protein kinase 20; similar to PROTEIN KINASE 18; [ ortholog of At5g45820,]
down	CL6059.Contig3	Potri.002G231900.1	96.081	12.5873	-2.93228	1.1523e-15	similar to Putative pirin-like protein At3g59260.; [ co-ortholog (2of2) of At3g59260, At2g43120, At3g59220, ]
down	CL4942.Contig2	Potri.010G146900.1	191.955	25.0965	-2.93521	9.78294e-30	similar to hypersensitive reaction associated Ca2+-binding protein. [ORG:Phaseolus vulgaris]; [ co-ortholog (2of2) of At5g49480, AAD47213, ]
down	CL5483.Contig1	Potri.004G052400.1	90.5259	11.7932	-2.94038	7.05266e-15	glutamate-gated kainate-type ion channel receptor subunit GluR5 [Populus trichocarpa]
down	Unigene7643	Potri.005G240300.1	18.2602	2.3682	-2.94684	0.000466981	similar to expressed protein in Arabidopsis thaliana; [ co-ortholog (1of2) of At1g30755, ]
down	Unigene33153	Potri.004G148300.1	24.9963	3.2144	-2.95909	4.11384e-05
down	CL12915.Contig6	Potri.011G043300.1	30.185	3.8555	-2.96884	6.39819e-06	similar to calmodulin-binding protein 60-C. [ORG:Phaseolus vulgaris]; [ co-ortholog (6of9) of AAN65368, CAB71126, AAN65369, ]
down	CL3883.Contig1	Potri.006G130300.1	23.7522	3.0263	-2.97243	6.19745e-05	similar to expressed protein in Arabidopsis thaliana; similar to DUF614; [ co-ortholog (1of2) of At2g37110, ]
down	CL6670.Contig1	Potri.002G150600.1	20.5323	2.5979	-2.98248	0.00019221
down	CL11939.Contig4	Potri.003G165000.1	23.7968	3.0073	-2.98423	5.93111e-05	similar to expressed protein in Arabidopsis thaliana; similar to expressed protein in Arabidopsis thaliana; similar to expressed protein in Arabidopsis thaliana; [ co-ortholog (1of2) of At5g13220, ]
down	CL6546.Contig1	Potri.013G150500.1	41.0897	5.1462	-2.9972	1.2499e-07
down	CL5593.Contig1	Potri.001G414700.1	30.3355	3.7944	-2.99906	5.54354e-06
down	CL4921.Contig9	Potri.016G131300.2	99.8549	12.4898	-2.99908	1.68576e-16	tubby structurally-related protein [Carica papaya]
down	Unigene5592	Potri.003G018500.1	26.0585	3.2576	-2.99987	2.54094e-05
down	Unigene1869	Potri.008G161100.5	131.575	16.2248	-3.01962	2.35142e-21
down	CL11135.Contig2	Potri.T079500.1	28.2284	3.4764	-3.02148	1.10315e-05	ascorbate oxidase precursor [Solanum lycopersicum]
down	Unigene22467		24.1026	2.9553	-3.02781	4.79413e-05
down	CL11586.Contig2	Potri.001G091700.1	42.5116	5.1823	-3.03619	6.47062e-08
down	CL8261.Contig1	Potri.013G115100.1	18.737	2.2801	-3.03872	0.000331022	predicted protein [Populus trichocarpa]
down	Unigene10021	Potri.013G139800.1	27.8143	3.3639	-3.04762	1.19305e-05	Cell wall-associated hydrolase, partial [Medicago truncatula]
down	CL1543.Contig3	Potri.016G046200.2	72.1601	8.7127	-3.05001	1.72287e-12	similar to Omega-6 fatty acid desaturase; similar to endoplasmic reticulum (EC 1.14.19.-) (Delta-12 desaturase).; [ co-ortholog (2of2) of At3g12120, ]
down	Unigene2042	Potri.012G133400.3	41.7638	5.0289	-3.05394	7.86529e-08	similar to hypothetical protein. [ORG:Cicer arietinum]; [ co-ortholog (2of2) of At5g52060, CAC10210, ]
down	Unigene33139	Potri.013G140100.1	37.1913	4.4643	-3.05846	3.96317e-07	ATP synthase subunit alpha [Medicago truncatula]
down	CL8533.Contig4	Potri.018G009800.1	26.2168	3.1358	-3.06359	2.04232e-05	glutamate-gated kainate-type ion channel receptor subunit GluR5 [Populus trichocarpa]
down	Unigene51452	Potri.011G128900.2	17.0893	2.0146	-3.08453	0.000562758	predicted protein [Populus trichocarpa]
down	CL8851.Contig3	Potri.008G158000.2	536.078	62.8731	-3.09193	2.7051e-83	similar to early light-induced protein precursor - garden pea. [ORG:Pisum sativum]; [ co-ortholog (1of2) of S01056, JC5876, At3g22840, ]
down	Unigene28981	Potri.009G104400.1	185.398	21.4092	-3.11432	4.02544e-30	CXE carboxylesterase [Malus pumila]
down	Unigene27699	Potri.T002300.1	24.7855	2.8621	-3.11435	3.0533e-05	TIR-NBS type disease resistance protein [Populus trichocarpa]
down	CL6414.Contig3	Potri.009G102000.1	84.7095	9.6893	-3.12806	1.15076e-14	DEM2 [Medicago truncatula]
down	CL8900.Contig2	Potri.004G199300.1	24.6253	2.8131	-3.12991	3.12597e-05	F-box family protein; similar to SKP1 interacting partner 2 (SKIP2) TIGR_Ath1:At5g67250; [ co-ortholog (1of2) of At2g27310, ]
down	Unigene11993	Potri.012G044900.10	65.3366	7.4425	-3.13403	1.15072e-11	similar to expressed protein in Arabidopsis thaliana; similar to expression supported by MPSS; [ co-ortholog (1of2) of At1g48500, At3g17860, ]
down	CL9571.Contig1	Potri.004G189900.1	20.7059	2.327	-3.1535	0.000128389	similar to UDP-D-APIOSE/UDP-D-XYLOSE SYNTHASE 1; [ co-ortholog (1of2) of At2g27860, At1g08200, ]
down	CL5674.Contig3	Potri.008G069600.3	25.9879	2.8645	-3.18148	1.67079e-05	similar to chloroplast omega-3 desaturase. [ORG:Malus x domestica]; [ co-ortholog (2of2) of AAA61777, P32291, AAN17503, BAC87756, AAO24264, T10063, AAM77643, At2g29980, P48619, At5g05580, AAA73511, AAF12821, T10898, At3g11170, P48625, AAS59833, BAA03306,
down	CL11443.Contig2	Potri.003G068900.1	76.7912	8.1914	-3.22876	9.95825e-14	protein TIFY 10A-like [Vitis vinifera]
down	Unigene6935		21.4685	2.2898	-3.22893	8.33011e-05
down	Unigene35033	Potri.001G198800.1	78.5068	8.3716	-3.22924	5.2905e-14	predicted protein [Populus trichocarpa]
down	Unigene9142	Potri.018G130300.1	50.6156	5.3269	-3.24821	1.4036e-09	similar to expressed protein in Arabidopsis thaliana; [ co-ortholog (1of4) of At5g20190, At1g80130, ]
down	CL11460.Contig4	Potri.005G248500.1	97.7412	9.9461	-3.29676	2.66589e-17	4-coumarate--CoA ligase family protein; 4-coumaroyl-CoA synthase family protein; similar to SP|P14912|and SP|P14913 from|Petroselinum crispum ; 4-coumarate--CoA ligase family protein; similar to 4-coumaroyl-CoA synth; [ co-ortholog (1of2) of At1g20510, ]
down	CL5385.Contig4	Potri.006G097500.1	40.013	4.0596	-3.30106	6.1045e-08	transferase family protein; [ co-ortholog (1of2) of At5g01210, ]
down	Unigene51473		17.1397	1.7172	-3.31921	0.000382949
down	CL5420.Contig8	Potri.002G063700.2	144.679	14.4694	-3.32177	5.63631e-25	choline/ethanolamine kinase [Vitis vinifera]
down	CL6694.Contig3	Potri.006G202200.1	40.1274	3.9782	-3.3344	5.23409e-08	similar to syntaxin 121 (SYP121); similar to syntaxin-related protein (SYR1); similar to cDNA syntaxin-related protein At-SYR1 (At-Syr1) GI:4206788; similar to SP|Q9ZSD4 Syntaxin 121 (AtSYP121) (Syntaxin-related prot; [ co-ortholog (2of2) of At3g11820, ]
down	CL2240.Contig20	Potri.005G020200.1	57.188	5.6547	-3.33819	7.99438e-11	similar to calmodulin-binding protein 60-C. [ORG:Phaseolus vulgaris]; [ co-ortholog (3of9) of AAN65368, CAB71126, AAN65369, ]
down	CL3714.Contig3	Potri.010G078400.2	57.5027	5.6851	-3.33837	7.09216e-11	auxin-induced protein 22D [Vitis vinifera]
down	CL2209.Contig3	Potri.003G193800.5	45.748	4.4738	-3.35414	5.74041e-09	similar to expressed protein in Arabidopsis thaliana; similar to expressed protein in Arabidopsis thaliana; [ co-ortholog (2of2) of At3g12320, At5g06980, ]
down	Unigene3926	Potri.002G187400.1	42.8254	4.184	-3.35551	1.74183e-08	multidrug/pheromone exporter, MDR family, ABC transporter family [Populus trichocarpa]
down	Unigene456	Potri.008G186600.1	19.7594	1.9196	-3.36366	0.000127357	predicted protein [Populus trichocarpa]
down	Unigene7615	Potri.002G004000.2	62.7882	6.0923	-3.36543	8.41472e-12	similar to hydroxymethylglutaryl-CoA reductase. [ORG:Hevea brasiliensis]; [ co-ortholog (1of3) of CAC38916, CAC38918, CAC38917, AAL18929, At1g76490, S14955, AAQ63055, CAA38467, ]
down	Unigene22416	Potri.019G037300.3	79.5356	7.5324	-3.40042	1.19532e-14
down	CL12669.Contig1	Potri.006G167200.1	16.2424	1.5171	-3.42038	0.00047547	similar to putative NADPH-cytochrome P450 reductase. [ORG:Pisum sativum]; [ co-ortholog (2of2) of AAC09468, At4g30210, ]
down	CL21.Contig31	Potri.007G097900.1	31.6125	2.9225	-3.43522	1.04997e-06	similar to diacylglycerol kinase; putative; similar to diacylglycerol kinase; similar to theta (diglyceride kinase; similar to DGK- theta; similar to DAG kinase theta). (Homo sapiens) SWISS-PROT:P52824; [ co-ortholog (1of2) of At5g63770, ]
down	Unigene2282		22.3838	2.0464	-3.45129	3.87783e-05
down	Unigene7963	Potri.002G187400.1	43.8844	3.9792	-3.46316	8.02079e-09	multidrug/pheromone exporter, MDR family, ABC transporter family [Populus trichocarpa]
down	Unigene55774		15.4764	1.4029	-3.46359	0.000613652
down	Unigene48401	Potri.001G414700.1	146.054	13.1166	-3.47704	5.83513e-26	predicted protein [Populus trichocarpa]
down	Unigene34685	Potri.013G064800.3	20.7034	1.8568	-3.47898	7.25065e-05	similar to expressed protein in Arabidopsis thaliana; similar to expression supported by MPSS; [ co-ortholog (1of2) of At1g28760, ]
down	Unigene39047	Potri.001G158000.1	159.903	13.6972	-3.54524	1.30336e-28	nucleotide-diphospho-sugar transferase domain-containing protein [Arabidopsis thaliana]
down	Unigene25311	Potri.016G131400.2	297.422	25.4516	-3.54668	9.40307e-52	predicted protein [Populus trichocarpa]
down	CL14199.Contig4	Potri.017G147200.1	17.0799	1.4528	-3.55539	0.000283399	predicted protein [Populus trichocarpa]
down	CL994.Contig7	Potri.012G044900.9	29.3028	2.4616	-3.57337	1.91244e-06	similar to expressed protein in Arabidopsis thaliana; similar to expression supported by MPSS; [ co-ortholog (1of2) of At1g48500, At3g17860, ]
down	CL1257.Contig3	Potri.013G140100.1	95.8035	7.9862	-3.5845	6.70042e-18
down	CL7782.Contig2	Potri.010G189600.1	52.3034	4.3498	-3.58788	1.87775e-10
down	Unigene3491		24.7977	2.0377	-3.60519	1.11501e-05	hypothetical protein MTR_1g088790 [Medicago truncatula]
down	Unigene13289	Potri.016G142000.1	36.1494	2.9137	-3.63305	1.05104e-07	Avr9/Cf-9 rapidly elicited protein 31 [Nicotiana tabacum]
down	Unigene53044	Potri.T053000.1	51.0179	3.7405	-3.7697	1.67049e-10	BED finger-nbs-lrr resistance protein [Populus trichocarpa]
down	CL9876.Contig1	Potri.003G081200.1	80.6852	5.873	-3.78013	8.89972e-16	AP2/ERF domain-containing transcription factor [Populus trichocarpa]
down	Unigene35558	Potri.005G223200.1	23.6903	1.7226	-3.78164	1.31435e-05	AP2/ERF domain-containing transcription factor [Populus trichocarpa]
down	CL11747.Contig3	Potri.001G261800.2	14.681	1.0339	-3.82778	0.000576185	silencing group B protein [Populus trichocarpa]
down	CL8217.Contig4	Potri.013G130000.1	102.9	7.1745	-3.84222	7.24155e-20	probable serine/threonine-protein kinase At1g54610-like [Vitis vinifera]
down	Unigene36937	Potri.002G063700.1	53.4096	3.6841	-3.85771	4.6762e-11	predicted protein [Populus trichocarpa]
down	CL3382.Contig2	Potri.009G080600.1	22.0015	1.5013	-3.87332	2.35133e-05	glutamyl-tRNA reductase [Camellia sinensis]
down	Unigene34710	Potri.004G127400.4	73.7643	5.0197	-3.87725	9.56066e-15	similar to latex abundant protein 1. [ORG:Hevea brasiliensis]; [ co-ortholog (1of3) of At3g29075, AAP46157, ]
down	CL13906.Contig1	Potri.011G009900.1	22.1659	1.4892	-3.89573	2.1256e-05	similar to early-responsive to dehydration protein-related; similar to ERD protein-related; similar to ERD4 protein (early-responsive to dehydration stress) (Arabidopsis thaliana) GI:15375406; similar to early-responsive; [ co-ortholog (1of3) of At4g22120
down	Unigene34683	Potri.001G452000.1	41.8114	2.8026	-3.89906	5.21412e-09	probable F-box protein At1g60180-like [Vitis vinifera]
down	Unigene27427		16.5361	1.1065	-3.90154	0.000239304
down	CL8502.Contig3	Potri.005G109200.1	22.4785	1.4968	-3.90859	1.82676e-05	similar to plasma membrane intrinsic protein 1-1. [ORG:Pyrus communis]; [ co-ortholog (2of5) of BAD14371, BAD14372, BAB40142, AAV41024, CAA06745, ]
down	CL10709.Contig1	Potri.019G042500.1	15.9035	1.0555	-3.91335	0.000311529	Nucleotide-diphospho-sugar transferases superfamily protein [Arabidopsis thaliana]
down	Unigene36685	Potri.008G161100.3	49.8857	3.3062	-3.91538	1.69576e-10	auxin-induced protein 22B-like [Glycine max]
down	Unigene24419	Potri.006G019200.1	32.6979	2.1542	-3.92397	2.29416e-07	Proline-rich protein [Medicago truncatula]
down	CL8510.Contig1	Potri.017G090800.1	173.788	11.2908	-3.94411	6.93727e-33	glycosyl transferase family 8 protein; [ ortholog of At3g01040,At5g15470,]
down	CL1277.Contig1	Potri.009G135200.1	117.416	7.5332	-3.96222	8.34412e-23
down	CL2308.Contig2	Potri.004G236100.1	19.5088	1.2445	-3.97049	6.09207e-05
down	Unigene7779	Potri.T026900.1	75.3767	4.7943	-3.97473	3.19788e-15	BED finger-nbs-lrr resistance protein [Populus trichocarpa]
down	Unigene19748		18.6577	1.154	-4.01506	8.40662e-05
down	CL9876.Contig2	Potri.003G081200.1	27.6329	1.7014	-4.02159	1.68585e-06	AP2/ERF domain-containing transcription factor [Populus trichocarpa]
down	Unigene55239		20.631	1.1642	-4.1474	3.04881e-05
down	Unigene23313	Potri.001G449400.1	129.071	7.236	-4.15683	1.70716e-25	cellulose synthase-like protein D2 [Arabidopsis thaliana]
down	Unigene35181	Potri.002G134700.1	40.86	2.2769	-4.16555	4.24061e-09
down	Unigene21635	Potri.002G063700.1	37.2246	2.0591	-4.17617	2.01607e-08	choline/ethanolamine kinase [Vitis vinifera]
down	CL3714.Contig4	Potri.008G161100.4	182.128	9.972	-4.19092	2.00925e-35	auxin-induced protein 22D [Vitis vinifera]
down	CL2197.Contig1	Potri.012G069700.2	398.303	21.5138	-4.21053	1.59647e-75	ABC transporter family protein; similar to ATP binding cassette transporter ABC1; similar to Homo sapiens; similar to PIR2:A54774; similar to member of ATH subfamily; [ co-ortholog (1of3) of At3g47740, At3g47780, ]
down	Unigene11889		29.5486	1.5798	-4.22528	5.35952e-07
down	CL2240.Contig2	Potri.005G020200.1	14.2701	0.7573	-4.23599	0.000490654	similar to calmodulin-binding protein 60-C. [ORG:Phaseolus vulgaris]; [ co-ortholog (3of9) of AAN65368, CAB71126, AAN65369, ]
down	Unigene55233	Potri.013G005800.1	25.9483	1.3556	-4.25864	2.52062e-06	similar to galactinol synthase. [ORG:Glycine max]; [ co-ortholog (3of3) of AAM96867, At1g09350, At1g56600, ]
down	CL9876.Contig3	Potri.001G154100.1	32.787	1.6993	-4.27011	1.19818e-07	AP2/ERF domain-containing transcription factor [Populus trichocarpa]
down	Unigene28515	Potri.001G031800.1	22.5989	1.0678	-4.40354	9.60602e-06
down	CL4327.Contig1	Potri.019G121900.1	21.041	0.9859	-4.41562	1.92731e-05	Kunitz-type protease inhibitor KPI-C2.2 [Populus trichocarpa x Populus deltoides]
down	CL5358.Contig2	Potri.016G105700.1	40.4471	1.8594	-4.44313	2.98168e-09	similar to expressed protein in Arabidopsis thaliana; similar to expressed protein in Arabidopsis thaliana; [ co-ortholog (1of4) of At2g37940, At2g29525, At3g54020, ]
down	Unigene50152	Potri.T027700.1	15.0373	0.684	-4.45841	0.000294613	nbs-lrr resistance protein [Populus trichocarpa]
down	Unigene51491	Potri.016G065300.2	32.1008	1.4349	-4.48359	1.1873e-07	cinnamyl alcohol dehydrogenase-like protein [Populus trichocarpa]
down	Unigene3077		56.0273	2.5039	-4.48388	2.63368e-12
down	Unigene14757		16.7191	0.7014	-4.57512	0.000124197
down	Unigene33247		19.2172	0.804	-4.57906	3.86951e-05
down	CL2209.Contig4	Potri.001G031800.5	162.266	6.5724	-4.62579	4.40729e-33	predicted protein [Populus trichocarpa]
down	Unigene14481	Potri.008G166000.1	30.3611	1.1857	-4.67841	2.05331e-07	AP2/ERF domain-containing transcription factor [Populus trichocarpa]
down	CL3542.Contig4	Potri.017G013300.1	27.2418	1.0272	-4.72903	8.20335e-07	similar to protein phosphatase 2C; putative; similar to PP2C; putative; similar to protein phosphatase 2C; putative; similar to PP2C; putative; [ ortholog of At4g28400,At2g20630,]
down	Unigene25013	Potri.001G031800.8	109.667	3.9102	-4.80975	3.29108e-23
down	CL2987.Contig3	Potri.015G119700.2	13.349	0.4616	-4.85394	0.00052466	uncharacterized protein LOC100795405 [Glycine max]
down	Unigene22602		42.4038	1.4499	-4.87017	6.23697e-10
down	Unigene37707	Potri.001G031800.10	203.183	6.8297	-4.89482	8.0022e-42	predicted protein [Populus trichocarpa]
down	CL4281.Contig1	Potri.005G087200.1	26.8171	0.8574	-4.96704	8.02786e-07	AP2/ERF domain-containing transcription factor [Populus trichocarpa]
down	CL7453.Contig1	Potri.007G055500.1	12.9595	0.4134	-4.97033	0.000601795	similar to plasma membrane Ca2+-ATPase. [ORG:Glycine max]; [ ortholog of At2g22950,At4g37640,AAG28435,]
down	Unigene32361	Potri.T027700.1	27.1939	0.8078	-5.07314	6.15297e-07	nbs-lrr resistance protein [Populus trichocarpa]
down	Unigene18828	Potri.001G031800.3	19.2565	0.5703	-5.07748	2.70985e-05
down	CL13906.Contig2	Potri.011G009900.1	23.0695	0.6747	-5.0956	4.30932e-06	similar to early-responsive to dehydration protein-related; similar to ERD protein-related; similar to ERD4 protein (early-responsive to dehydration stress) (Arabidopsis thaliana) GI:15375406; similar to early-responsive; [ co-ortholog (1of3) of At4g22120
down	Unigene52180	Potri.016G065300.3	12.8915	0.369	-5.12666	0.000584227	cinnamyl alcohol dehydrogenase-like protein [Populus trichocarpa]
down	Unigene6548	Potri.T002500.1	18.3847	0.4825	-5.25183	3.76454e-05	NBS resistance protein [Populus trichocarpa]
down	CL650.Contig7	Potri.T027700.1	103.514	2.634	-5.29642	1.22492e-22	BED finger-nbs-lrr resistance protein [Populus trichocarpa]
down	CL13259.Contig1	Potri.001G375500.2	15.9812	0.3948	-5.33911	0.000117346	sodium/calcium exchanger family protein; calcium-binding EF hand family protein; [ ortholog of At1g53210,]
down	Unigene34113	Potri.012G082700.2	21.2893	0.496	-5.42364	8.39175e-06	--
down	CL2517.Contig2	Potri.001G152100.3	33.4314	0.7662	-5.44734	2.3259e-08	Beta-galactosidase [Medicago truncatula]
down	Unigene7511	Potri.T053200.1	48.481	1.1044	-5.45608	1.71993e-11	nbs-lrr resistance protein [Populus trichocarpa]
down	CL2209.Contig1	Potri.001G031800.1	111.901	2.5418	-5.46023	1.57073e-24
down	Unigene55776	Potri.001G449500.12	14.6285	0.325	-5.4922	0.000216548	similar to starch (bacterial glycogen) synthase. [ORG:Manihot esculenta]; [ co-ortholog (1of3) of AAM28039, AAF89262, AAF89268, AAM27986, AAF89259, AAF89275, AAM27997, At1g32900, CAD59471, CAD59455, AAM27990, AAM27998, AAM27999, CAA52273, AAF89251, AAF892
down	Unigene12926	Potri.T052800.1	69.1069	1.467	-5.55789	8.17346e-16	nbs-lrr resistance protein [Populus trichocarpa]
down	CL11443.Contig3	Potri.003G068900.1	76.6137	1.4754	-5.69842	1.84941e-17	protein TIFY 10A-like [Vitis vinifera]
down	CL2209.Contig2	Potri.003G193800.5	67.6005	1.2146	-5.79848	1.21767e-15	similar to expressed protein in Arabidopsis thaliana; similar to expressed protein in Arabidopsis thaliana; [ co-ortholog (2of2) of At3g12320, At5g06980, ]
down	Unigene27837	Potri.010G077000.2	25.5686	0.4155	-5.94338	8.0382e-07	basic helix-loop-helix (bHLH) family protein; similar to unknown protein (pir||T04030||; [ co-ortholog (1of2) of At5g43650, ]
down	CL11443.Contig1	Potri.001G166200.3	96.8868	1.5708	-5.94673	7.54448e-22	protein TIFY 10A-like [Vitis vinifera]
down	Unigene32003	Potri.001G166200.3	296.109	4.5603	-6.02086	1.93262e-63	predicted protein [Populus trichocarpa]
down	CL6090.Contig2	Potri.011G083900.1	84.5014	1.2808	-6.04386	2.58045e-19	similar to expressed protein in Arabidopsis thaliana; [ ortholog of At2g34600,At1g30135,]
down	Unigene26188	Potri.T001700.1	23.7281	0.2403	-6.62562	1.60589e-06	TIR-NBS type disease resistance protein [Populus trichocarpa]
down	Unigene14753	Potri.016G107800.1	22.1882	0.2235	-6.63337	3.48952e-06	early nodulin-like protein 2-like [Vitis vinifera]
down	Unigene54450		23.9194	0.2308	-6.69539	1.43303e-06
down	Unigene54820		26.4216	0.2427	-6.7664	3.98345e-07
down	CL11404.Contig1	Potri.001G379800.1	40.7121	0.2815	-7.17618	2.707e-10	integral membrane single C2 domain protein [Populus trichocarpa]
down	CL8796.Contig2	Potri.005G070900.2	18.2735	0.1161	-7.29824	2.29405e-05	similar to diacylglycerol kinase; putative; similar to diacylglycerol kinase; similar to theta (diglyceride kinase; similar to DGK- theta; similar to DAG kinase theta). (Homo sapiens) SWISS-PROT:P52824; [ co-ortholog (2of2) of At5g63770, ]
down	Unigene51663		13.9383	0.0822	-7.4057	0.000215183
down	CL11097.Contig1	Potri.010G199000.1	15.8822	0.0817	-7.60286	7.66664e-05	X-linked retinitis pigmentosa GTPase regulator [Vitis vinifera]
down	Unigene55266		20.6317	0.1032	-7.64328	6.53701e-06	chlorophyll a-b binding protein CP26, chloroplastic-like [Glycine max]
down	Unigene50363	Potri.005G239300.1	21.9593	0.1013	-7.76005	3.25974e-06	similar to Chlorophyll a-b binding protein 2; similar to chloroplast precursor (LHCII type I CAB-2) (LHCP). [ORG:Glycine max]; [ co-ortholog (1of3) of CAA31419, AAA50310, P12471, AAA33949, JA0179, AAF26741, P09755, AAR10886, P08221, At2g34430, ]
down	Unigene55538	Potri.010G200500.9	17.0229	0.0567	-8.22991	4.03777e-05	ribulose bisphosphate carboxylase/oxygenase activase 1, chloroplastic-like [Glycine max]
down	Unigene50811	Potri.005G239300.1	42.0836	0.1262	-8.3814	1.06055e-10	similar to Chlorophyll a-b binding protein 2; similar to chloroplast precursor (LHCII type I CAB-2) (LHCP). [ORG:Glycine max]; [ co-ortholog (1of3) of CAA31419, AAA50310, P12471, AAA33949, JA0179, AAF26741, P09755, AAR10886, P08221, At2g34430, ]
down	CL737.Contig4	Potri.001G077300.1	16.1654	0.045	-8.48877	6.23171e-05	predicted protein [Populus trichocarpa]
down	CL12828.Contig3	Potri.011G079500.1	38.2114	0.1055	-8.50062	7.46157e-10	similar to Chlorophyll a-b binding protein 2; similar to chloroplast precursor (LHCII type I CAB-2) (LHCP). [ORG:Glycine max]
down	Unigene50330	Potri.004G100000.3	41.968	0.0368	-10.1554	9.8162e-11	similar to Ribulose bisphosphate carboxylase small chain 1A; similar to chloroplast precursor (EC 4.1.1.39) (RuBisCO small subunit 1A).; [ co-ortholog (2of2) of At1g67090, ]
down	Unigene55775		12.8882	0.01	-10.3318	0.00033066
down	Unigene50527	Potri.010G200500.9	18.8118	0.01	-10.8774	1.44272e-05	Ribulose-1 5-bisphosphate carboxylase/oxygenase activase [Medicago truncatula]
down	Unigene34000	Potri.001G395100.1	18.8443	0.01	-10.8799	1.41834e-05	predicted protein [Populus trichocarpa]
down	CL5715.Contig1	Potri.006G019900.1	19.4649	0.01	-10.9267	1.02465e-05
down	Unigene51664		23.2952	0.01	-11.1858	1.38946e-06	low-temperature inducible protein [Caragana jubata]
down	CL4046.Contig4	Potri.008G058500.10	23.8604	0.01	-11.2204	1.03581e-06	similar to Ribulose bisphosphate carboxylase/oxygenase activase; similar to chloroplast precursor (RuBisCO activase) (RA).; [ co-ortholog (2of2) of At2g39730, ]
down	Unigene18371		34.0169	0.01	-11.732	5.46355e-09	proline-rich receptor-like protein kinase PERK15-like isoform 2 [Glycine max]
down	Unigene27700	Potri.T002300.1	45.1074	0.01	-12.1391	1.86519e-11	TIR-NBS type disease resistance protein [Populus trichocarpa]
