# Supplementary material for: Deep-sequencing transcriptome analysis of low temperature perception in a desert tree, Populus euphratica
Source: BMC Genomics. 2014 May 1;15(1):326. doi: 10.1186/1471-2164-15-326 (PMC4035058; doi:10.1186/1471-2164-15-326)
Supplement: Supplementary file 11 — Additional file 11: Clustering of the top 50 well-annotated genes that are up-regulated in C4. All unigenes were annotated by NR or P. trichocarpa version 3 annotation dataset. (XLSX 33 KB) [file 12864_2013_6038_MOESM11_ESM.xlsx]

## Sheet: blast.m8.out.unique
Additional file 11 Clustering of the top 50 well-annotated genes that are up-regulated in C4.
Gene ID	V3 model	Log2(fold change)	Annotation
Unigene26311	Potri.015G136400.1	12.1418	AP2/ERF domain-containing transcription factor [Populus trichocarpa]
Unigene50811	Potri.005G239300.1	12.039	similar to Chlorophyll a-b binding protein 2; similar to chloroplast precursor (LHCII type I CAB-2) (LHCP). [ORG:Glycine max]; [ co-ortholog (1of3) of CAA31419, AAA50310, P12471, AAA33949, JA0179, AAF26741, P09755, AAR10886, P08221, At2g34430, ]
Unigene50330	Potri.004G100000.3	12.0351	similar to Ribulose bisphosphate carboxylase small chain 1A; similar to chloroplast precursor (EC 4.1.1.39) (RuBisCO small subunit 1A).; [ co-ortholog (2of2) of At1g67090, ]
CL12828.Contig3	Potri.011G079500.1	11.8998	similar to Chlorophyll a-b binding protein 2; similar to chloroplast precursor (LHCII type I CAB-2) (LHCP). [ORG:Glycine max]
Unigene22719	Potri.001G110800.1	11.6672	AP2/ERF domain-containing transcription factor [Populus trichocarpa]
CL4046.Contig4	Potri.008G058500.10	11.2204	similar to Ribulose bisphosphate carboxylase/oxygenase activase; similar to chloroplast precursor (RuBisCO activase) (RA).; [ co-ortholog (2of2) of At2g39730, ]
Unigene51664		11.1858	low-temperature inducible protein [Caragana jubata]
Unigene50363	Potri.005G239300.1	11.1006	similar to Chlorophyll a-b binding protein 2; similar to chloroplast precursor (LHCII type I CAB-2) (LHCP). [ORG:Glycine max]; [ co-ortholog (1of3) of CAA31419, AAA50310, P12471, AAA33949, JA0179, AAF26741, P09755, AAR10886, P08221, At2g34430, ]
Unigene26567	Potri.001G110700.1	11.0503	similar to dehydration responsive element binding protein 1 like protein. [ORG:Prunus avium]; [ co-ortholog (3of4) of BAC20184, BAC20185, BAD27123, BAC20183, ]
Unigene55266		11.0106	chlorophyll a-b binding protein CP26, chloroplastic-like [Glycine max]
Unigene50527	Potri.010G200500.9	10.8774	Ribulose-1 5-bisphosphate carboxylase/oxygenase activase [Medicago truncatula]
Unigene55538	Potri.010G200500.9	10.7333	ribulose bisphosphate carboxylase/oxygenase activase 1, chloroplastic-like [Glycine max]
CL11097.Contig1	Potri.010G199000.1	9.2272	X-linked retinitis pigmentosa GTPase regulator [Vitis vinifera]
CL6090.Contig2	Potri.011G083900.1	9.08499	similar to expressed protein in Arabidopsis thaliana; [ ortholog of At2g34600,At1g30135,]
CL9386.Contig2	Potri.004G141200.1	8.16911	AP2/ERF domain-containing transcription factor [Populus trichocarpa]
Unigene15196	Potri.012G134000.1	8.01192	similar to AP2 domain-containing protein; similar to low similarity to DREB1B GI:3738226 from (Arabidopsis thaliana); [ ortholog of At5g52020,]
CL2209.Contig3	Potri.003G193800.5	7.92071	similar to expressed protein in Arabidopsis thaliana; similar to expressed protein in Arabidopsis thaliana; [ co-ortholog (2of2) of At3g12320, At5g06980, ]
CL2209.Contig2	Potri.003G193800.5	7.78689	similar to expressed protein in Arabidopsis thaliana; similar to expressed protein in Arabidopsis thaliana; [ co-ortholog (2of2) of At3g12320, At5g06980, ]
Unigene18453	Potri.012G134100.1	7.76768	AP2/ERF domain-containing transcription factor [Populus trichocarpa]
CL6059.Contig3	Potri.002G231900.1	7.38104	similar to Putative pirin-like protein At3g59260.; [ co-ortholog (2of2) of At3g59260, At2g43120, At3g59220, ]
Unigene55233	Potri.013G005800.1	7.10723	similar to galactinol synthase. [ORG:Glycine max]; [ co-ortholog (3of3) of AAM96867, At1g09350, At1g56600, ]
Unigene1357	Potri.018G094900.1	6.85274	probable xyloglucan endotransglucosylase/hydrolase protein 23 [Vitis vinifera]
CL11808.Contig2	Potri.002G165000.1	6.54276	similar to seed maturation protein PM22; similar to late embryogenesis abundant protein; similar to LEA protein. [ORG:Glycine max]; [ co-ortholog (2of2) of AAA61564, AAD25354, P46519, T06356, AAF64451, At2g46140, ]
CL1188.Contig5	Potri.019G056400.3	6.36408	similar to expressed protein in Arabidopsis thaliana; [ ortholog of At3g56290,]
CL9876.Contig3	Potri.001G154100.1	6.36168	AP2/ERF domain-containing transcription factor [Populus trichocarpa]
Unigene8077	Potri.013G151000.1	6.23593	calcium-binding protein PBP1 [Vitis vinifera]
Unigene1027	Potri.013G005800.3	6.23308	similar to galactinol synthase. [ORG:Glycine max]; [ co-ortholog (3of3) of AAM96867, At1g09350, At1g56600, ]
Unigene1521	Potri.013G154000.2	6.188	similar to nodulin-related; weakly similar to nodule-specific protein Nlj70 (Lotus japonicus) GI:3329366; [ co-ortholog (1of2) of At2g30300, ]
CL14223.Contig2	Potri.012G134200.1	6.1662	similar to expressed protein in Arabidopsis thaliana; [ co-ortholog (2of2) of At1g06010, ]
CL2209.Contig4	Potri.001G031800.5	6.14668	predicted protein [Populus trichocarpa]
CL783.Contig4	Potri.002G175600.1	6.07544	AAA-type ATPase family protein; [ co-ortholog (2of2) of At2g46620, ]
Unigene34683	Potri.001G452000.1	6.01042	probable F-box protein At1g60180-like [Vitis vinifera]
CL1893.Contig2	Potri.013G005900.1	5.99367	similar to galactinol synthase. [ORG:Glycine max]; [ co-ortholog (1of3) of AAM96867, At1g09350, At1g56600, ]
CL11251.Contig2	Potri.017G126200.1	5.96668	similar to putative calmodulin-related protein. [ORG:Medicago sativa]; [ co-ortholog (2of2) of CAC34625, At1g66400, At5g37770, ]
CL8796.Contig2	Potri.005G070900.2	5.96123	similar to diacylglycerol kinase; putative; similar to diacylglycerol kinase; similar to theta (diglyceride kinase; similar to DGK- theta; similar to DAG kinase theta). (Homo sapiens) SWISS-PROT:P52824; [ co-ortholog (2of2) of At5g63770, ]
CL8170.Contig7	Potri.014G171300.2	5.92068	similar to heavy-metal-associated domain-containing protein; similar to strong similarity to farnesylated proteins ATFP4 (GI:4097549) and ATFP5 (GI:4097551); [ ortholog of At5g48290,At3g07600,]
CL14565.Contig2	Potri.010G046900.1	5.91412	beta 1,4 N-acetylglucosaminyltransferase [Populus tremula x Populus alba]
CL13785.Contig3	Potri.008G134000.1	5.85494	MutT/nudix family protein; similar to low similarity to SP|Q09790 Diadenosine 5\'; similar to 5\'\'\'-P1; similar to P6-hexaphosphate hydrolase (EC 3.6.1.-) (Ap6A hydrolase) {Schizosaccharomyces pombe}; [ co-ortholog (2of2) of At1g14860, At2g01670, ]
CL1893.Contig4	Potri.013G005900.1	5.81845	similar to galactinol synthase. [ORG:Glycine max]; [ co-ortholog (1of3) of AAM96867, At1g09350, At1g56600, ]
Unigene36685	Potri.008G161100.3	5.8142	auxin-induced protein 22B-like [Glycine max]
CL13351.Contig2	Potri.016G071600.1	5.79109	hairpin-inducing protein [Casuarina glauca]
CL3765.Contig3	Potri.018G094900.1	5.68245	probable xyloglucan endotransglucosylase/hydrolase protein 23-like [Glycine max]
CL1721.Contig8	Potri.011G007800.1	5.66148	similar to Probable WRKY transcription factor 42 (WRKY DNA-binding protein 42).; [ ortholog of At4g22070,At4g04450,]
Unigene34685	Potri.013G064800.3	5.6574	similar to expressed protein in Arabidopsis thaliana; similar to expression supported by MPSS; [ co-ortholog (1of2) of At1g28760, ]
CL5502.Contig8	Potri.006G139400.2	5.60837	similar to expressed protein in Arabidopsis thaliana; [ ortholog of At1g74950,At1g19180,]
CL2517.Contig2	Potri.001G152100.3	5.59784	Beta-galactosidase [Medicago truncatula]
Unigene39965	Potri.006G093800.2	5.56632	similar to expressed protein in Arabidopsis thaliana; similar to expressed protein in Arabidopsis thaliana; [ co-ortholog (2of4) of At2g37940, At2g29525, At3g54020, ]
Unigene33994	Potri.012G131300.2	5.55314	similar to cationic amino acid transporter 1; [ co-ortholog (1of3) of At4g21120, ]
Unigene55776	Potri.001G449500.12	5.53317	similar to starch (bacterial glycogen) synthase. [ORG:Manihot esculenta]; [ co-ortholog (1of3) of AAM28039, AAF89262, AAF89268, AAM27986, AAF89259, AAF89275, AAM27997, At1g32900, CAD59471, CAD59455, AAM27990, AAM27998, AAM27999, CAA52273, AAF89251, AAF892
Unigene27837	Potri.010G077000.2	5.47743	basic helix-loop-helix (bHLH) family protein; similar to unknown protein (pir||T04030||; [ co-ortholog (1of2) of At5g43650, ]
