# Supplementary material for: Deep-sequencing transcriptome analysis of low temperature perception in a desert tree, Populus euphratica
Source: BMC Genomics. 2014 May 1;15(1):326. doi: 10.1186/1471-2164-15-326 (PMC4035058; doi:10.1186/1471-2164-15-326)
Supplement: Supplementary file 12 — Additional file 12: Clustering of the top 50 well-annotated genes that are up-regulated in F4. All unigenes were annotated by NR or P. trichocarpa version 3 annotation dataset. (XLSX 15 KB) [file 12864_2013_6038_MOESM12_ESM.xlsx]

## Sheet: blast.m8.out.unique
Additional file 12 Clustering of the top 50 well-annotated genes that are up-regulated in F4.
Gene ID	V3 model	Log2(fold change)	Annotation
Unigene26567	Potri.001G110700.1	14.7174	similar to dehydration responsive element binding protein 1 like protein. [ORG:Prunus avium]; [ co-ortholog (3of4) of BAC20184, BAC20185, BAD27123, BAC20183, ]
Unigene26311	Potri.015G136400.1	13.0436	AP2/ERF domain-containing transcription factor [Populus trichocarpa]
Unigene22719	Potri.001G110800.1	13.0134	AP2/ERF domain-containing transcription factor [Populus trichocarpa]
CL9386.Contig2	Potri.004G141200.1	9.80216	AP2/ERF domain-containing transcription factor [Populus trichocarpa]
Unigene18453	Potri.012G134100.1	9.63394	AP2/ERF domain-containing transcription factor [Populus trichocarpa]
Unigene19292	Potri.005G201200.2	9.54889	similar to xyloglucan endo-1; similar to 4-beta-D-glucanase (EC 3.2.1.-) - adzuki bean. [ORG:Vigna angularis]
CL13785.Contig2	Potri.008G134000.1	9.1355	MutT/nudix family protein; similar to low similarity to SP|Q09790 Diadenosine 5\'; similar to 5\'\'\'-P1; similar to P6-hexaphosphate hydrolase (EC 3.6.1.-) (Ap6A hydrolase) {Schizosaccharomyces pombe}; [ co-ortholog (2of2) of At1g14860, At2g01670, ]
CL6059.Contig2	Potri.002G231900.1	9.01047	similar to Putative pirin-like protein At3g59260.; [ co-ortholog (2of2) of At3g59260, At2g43120, At3g59220, ]
Unigene15196	Potri.012G134000.1	8.7765	similar to AP2 domain-containing protein; similar to low similarity to DREB1B GI:3738226 from (Arabidopsis thaliana); [ ortholog of At5g52020,]
CL1920.Contig1	Potri.017G135000.1	8.77343	similar to U-box domain-containing protein; similar to immediate-early fungal elicitor protein CMPG1 (Petroselinum crispum) GI:14582200; similar to U-box domain-containing protein; similar to immediate-early fungal elicitor protein; [ co-ortholog (1of2) o
CL1697.Contig2	Potri.002G155300.1	8.67922	similar to BON ASSOCIATION PROTEIN 1-LIKE; similar to BON ASSOCIATION PROTEIN 2; [ co-ortholog (1of2) of At2g45760, ]
CL11448.Contig3	Potri.018G099800.1	8.25733	senescence-associated family protein; similar to senescence-associated protein 5 (Hemerocallis hybrid cultivar) gi|3551954|gb|AAC34855|; [ co-ortholog (2of2) of At4g30430, At4g28050, At2g23810, ]
CL11808.Contig2	Potri.002G165000.1	8.05614	similar to seed maturation protein PM22; similar to late embryogenesis abundant protein; similar to LEA protein. [ORG:Glycine max]; [ co-ortholog (2of2) of AAA61564, AAD25354, P46519, T06356, AAF64451, At2g46140, ]
Unigene3166	Potri.002G198800.1	8.05585	similar to expressed protein in Arabidopsis thaliana; [ co-ortholog (1of2) of At4g02170, At5g38700, ]
CL14287.Contig2	Potri.007G113000.1	8.01268	probable mitochondrial 2-oxoglutarate/malate carrier protein-like [Vitis vinifera]
CL14223.Contig2	Potri.012G134200.1	7.88653	similar to expressed protein in Arabidopsis thaliana; [ co-ortholog (2of2) of At1g06010, ]
Unigene18620	Potri.018G019800.4	7.64756	similar to putative WRKY transcription factor. [ORG:Populus euramericana]; [ co-ortholog (1of2) of CAG27614, ]
CL11289.Contig2	Potri.009G027700.1	7.57026	similar to RESPONSIVE TO HIGH LIGHT 41; [ ortholog of At5g59820,]
CL4175.Contig1	Potri.009G131900.2	7.54157	ARM repeat containing protein [Populus trichocarpa]
Unigene16070	Potri.006G138800.1	7.48007	similar to AP2 domain-containing transcription factor; putative; similar to TINY (GI:1246403) (Arabidopsis thaliana); [ co-ortholog (1of2) of At1g19210, At5g21960, At1g74930, ]
CL10061.Contig1	Potri.001G235800.1	7.30862	zinc finger (C2H2 type) family protein; similar to C2H2 type; [ ortholog of At3g53600,At2g37430,]
Unigene15699	Potri.006G214300.1	7.22898	exocyst subunit EXO70 family protein; [ ortholog of At3g09520,At3g09530]
CL9386.Contig1	Potri.004G141200.1	7.13841	AP2/ERF domain-containing transcription factor [Populus trichocarpa]
Unigene37767	Potri.018G100400.1	6.80454	similar to UDP-D-GLUCURONATE 4-EPIMERASE 1; [ ortholog of At4g30440,]
CL11590.Contig1	Potri.014G123400.1	6.69803	similar to expressed protein in Arabidopsis thaliana; [ co-ortholog (2of2) of At4g02170, At5g38700, ]
Unigene34842	Potri.001G450000.1	6.67879	Avr9/Cf-9 rapidly elicited protein [Jatropha curcas]
CL14287.Contig1	Potri.007G113000.1	6.66327	probable mitochondrial 2-oxoglutarate/malate carrier protein-like [Vitis vinifera]
Unigene14078	Potri.013G005700.1	6.63182	similar to putative xyloglucan endotransglycosylase. [ORG:Cucumis sativus]; [ ortholog of CAD88260,At4g30270,CAD87535,CAD87536,At4g25810,CAA10231,BAB86890,CAD88261,At5g57560,CAD87534,]
CL1867.Contig3	Potri.002G124500.1	6.61068	subtilisin-like protease preproenzyme [Nicotiana tabacum]
CL29.Contig1	Potri.018G095200.1	6.57926	similar to xyloglucan endo-1; similar to 4-beta-D-glucanase (EC 3.2.1.-) - adzuki bean. [ORG:Vigna angularis]; [ co-ortholog (13of15) of AAR27065, BAA03922, BAC03237, AAN07898, AAN03485, Q41638, BAA03925, A49539, Q39857, B49539, ]
CL2334.Contig2	Potri.007G083400.1	6.53522	similar to expansin-like protein. [ORG:Quercus robur]; [ co-ortholog (1of2) of CAE12163, At3g45960, At3g45970, At4g38400, ]
Unigene7110	Potri.005G259900.1	6.51387	calcium-binding protein CML37 [Vitis vinifera]
CL13785.Contig3	Potri.008G134000.1	6.48979	MutT/nudix family protein; similar to P6-hexaphosphate hydrolase (EC 3.6.1.-) (Ap6A hydrolase) {Schizosaccharomyces pombe}; [ co-ortholog (2of2) of At1g14860, At2g01670, ]
CL4204.Contig1	Potri.007G080800.3	6.45394	similar to hypothetical protein. [ORG:Cicer arietinum]; [ ortholog of CAB61744,At5g64850,At5g09960,]
CL8835.Contig2	Potri.008G055900.4	6.43039	glucan endo-1,3-beta-glucosidase isoform 1 [Vitis vinifera]
CL6414.Contig2	Potri.009G102000.1	6.39783	Vacuolar import/degradation, Vid27-related protein [Arabidopsis thaliana]
CL13351.Contig2	Potri.016G071600.1	6.33722	hairpin-inducing protein [Casuarina glauca]
CL1697.Contig3	Potri.002G155300.1	6.27854	similar to BON ASSOCIATION PROTEIN 1-LIKE; similar to BON ASSOCIATION PROTEIN 2; [ co-ortholog (1of2) of At2g45760, ]
Unigene32826	Potri.015G031000.1	6.26967	U-box domain-containing protein 20-like [Glycine max]
CL6725.Contig1	Potri.014G146100.1	6.17033	similar to brassinosteroid-regulated protein. [ORG:Glycine max]; [ co-ortholog (2of2) of AAA81350, At3g23730, T07678, P35694, At4g14130, ]
CL8170.Contig7	Potri.014G171300.2	6.14418	similar to heavy-metal-associated domain-containing protein; similar to strong similarity to farnesylated proteins ATFP4 (GI:4097549) and ATFP5 (GI:4097551); [ ortholog of At5g48290,At3g07600,]
CL11590.Contig2	Potri.002G198800.1	6.09151	similar to expressed protein in Arabidopsis thaliana; [ co-ortholog (1of2) of At4g02170, At5g38700, ]
Unigene22787	Potri.019G114600.3	6.00887	nbs-lrr resistance protein [Populus trichocarpa]
CL13390.Contig2	Potri.007G138100.1	6.00019	AP2/ERF domain-containing transcription factor [Populus trichocarpa]
CL14506.Contig1	Potri.002G118400.1	5.92846	cc-nbs-lrr resistance protein [Populus trichocarpa]
Unigene276	Potri.018G072100.1	5.9189	protein rotundifolia like 12 [Arabidopsis thaliana]
Unigene44453	Potri.014G171300.3	5.88001	similar to heavy-metal-associated domain-containing protein; similar to strong similarity to farnesylated proteins ATFP4 (GI:4097549) and ATFP5 (GI:4097551); [ ortholog of At5g48290,At3g07600,]
Unigene17351	Potri.009G089400.1	5.84815	zinc finger protein ZAT10-like [Vitis vinifera]
CL14565.Contig2	Potri.010G046900.1	5.84812	beta 1,4 N-acetylglucosaminyltransferase [Populus tremula x Populus alba]
CL1650.Contig2	Potri.003G138500.1	5.84314	similar to expressed protein in Arabidopsis thaliana; [ ortholog of At1g64355,]
