# Supplementary material for: Deep-sequencing transcriptome analysis of low temperature perception in a desert tree, Populus euphratica
Source: BMC Genomics. 2014 May 1;15(1):326. doi: 10.1186/1471-2164-15-326 (PMC4035058; doi:10.1186/1471-2164-15-326)
Supplement: Supplementary file 13 — Additional file 13: Pathway enrichment analyses in DEGs ( q value ≤ 0.05). (XLSX 11 KB) [file 12864_2013_6038_MOESM13_ESM.xlsx]

## Sheet: Sheet1
Additional file 13 Pathway enrichment analyses in DEGs (q value ≤ 0.05)
Pathway ID	Pathway	q value of C4	q value of F4
ko04626	Plant-pathogen interaction	2.37e-47	1.99e-15
ko04075	Plant hormone signal transduction	2.35e-22	1.56e-09
ko01040	Biosynthesis of unsaturated fatty acids	7.48e-15
ko00906	Carotenoid biosynthesis	1.14e-14
ko00945	Stilbenoid, diarylheptanoid and gingerol biosynthesis	1.1e-12
ko00196	Photosynthesis - antenna proteins	4.19e-07
ko00402	Benzoxazinoid biosynthesis	3.55e-06
ko00941	Flavonoid biosynthesis	9.18e-06
ko00195	Photosynthesis	2.69e-05
ko00910	Nitrogen metabolism	2.98e-05	1.24e-07
ko01110	Biosynthesis of secondary metabolites	6.77e-05
ko04070	Phosphatidylinositol signaling system	0.000128
Total			4264(4. 53%)
